# Supplementary material for: Vagus nerve stimulation boosts the drive to work for rewards
Source: Nat Commun. 2020 Jul 16;11:3555. doi: 10.1038/s41467-020-17344-9 (PMC7366927; doi:10.1038/s41467-020-17344-9)
Supplement: Supplementary file 4 — Source Data [file 41467_2020_17344_MOESM4_ESM.zip]

Archive with 2 entries (2 files):
- Source Data.xlsx
- Supplementary Source Data.xlsx
