# Supplementary material for: Vagus nerve stimulation boosts the drive to work for rewards
Source: Nat Commun. 2020 Jul 16;11:3555. doi: 10.1038/s41467-020-17344-9 (PMC7366927; doi:10.1038/s41467-020-17344-9)
Supplement: Supplementary file 4 — Source Data [file 41467_2020_17344_MOESM4_ESM.zip › Source Data.xlsx]

## Sheet: Figure 2a_bars
ID	S_InvSlope	RewM	cDiff
1	76.9398	0	0
1	42.4328	1	1
1	52.8408	0	0
1	120.803	1	1
1	102.17	1	0
1	60.1857	1	1
1	62.5375	0	0
1	51.6763	0	1
1	51.0476	0	0
1	53.313	1	1
1	59.2607	0	0
1	65.399	0	1
1	66.6494	1	0
1	62.4388	1	1
1	64.3471	1	0
1	112.76	1	1
1	44.9264	1	0
1	47.667	0	1
1	117.103	0	0
1	48.9391	0	1
1	67.8993	0	0
1	64.3389	1	1
1	64.2473	1	0
1	47.4088	0	1
1	32.4757	0	0
1	76.9319	0	1
1	46.4622	1	0
1	48.2216	1	1
1	41.0974	1	0
1	64.6145	1	1
1	46.0328	0	0
1	67.2604	1	1
1	55.0567	1	0
1	44.9176	0	1
1	81.3683	0	0
1	97.3042	0	1
1	50.3834	1	0
1	55.8843	1	1
1	45.4892	1	0
1	56.9942	0	1
1	34.2609	1	0
1	55.1433	0	1
1	57.7378	0	0
1	162.69	1	1
1	150.721	0	0
1	53.6938	0	1
1	54.2868	1	0
1	77.8383	0	1
1	48.4584	0	0
1	48.2832	1	1
1	44.1256	0	0
1	41.205	1	1
1	54.6481	1	0
1	49.2946	1	1
1	62.9999	0	0
1	57.5737	0	1
1	56.542	0	0
1	58.4759	1	1
1	57.1356	0	0
1	52.6862	0	1
1	49.0675	1	0
1	61.7647	1	1
1	88.3985	1	0
1	50.661	1	1
1	45.9642	1	0
1	53.192	0	1
1	33.3424	0	0
1	46.8973	0	1
1	45.7459	0	0
1	62.6287	1	1
1	46.966	1	0
1	51.7337	0	1
1	60.6358	0	0
1	54.5924	0	1
1	56.0322	1	0
1	68.9338	1	1
1	44.457	1	0
1	49.6473	1	1
1	34.7989	0	0
1	62.8815	1	1
1	57.1346	1	0
1	57.4503	0	1
1	37.2353	0	0
1	43.0338	0	1
1	44.0893	1	0
1	55.254	1	1
1	138.862	1	0
1	48.4211	0	1
1	50.8353	1	0
1	58.9106	0	1
1	40.7874	0	0
1	46.086	1	1
1	78.2379	0	0
1	64.7766	0	1
1	47.6286	1	0
1	51.9032	0	1
2	38.4205	0	1
2	86.7908	0	0
2	33.1444	1	1
2	48.1004	1	0
2	68.0728	1	1
2	41.1585	0	0
2	73.6741	1	1
2	39.5689	1	0
2	105.179	0	1
2	39.5453	0	0
2	81.2379	1	1
2	49.1129	1	0
2	63.0341	0	1
2	42.9588	0	0
2	48.3306	0	1
2	39.1289	0	0
2	86.4891	0	1
2	54.7366	1	0
2	129.969	1	1
2	48.8051	1	0
2	50.6539	1	1
2	58.3135	1	0
2	95.2353	0	1
2	85.8835	0	0
2	78.3916	1	1
2	103.741	1	0
2	41.4296	1	1
2	50.9034	1	0
2	57.3874	0	1
2	51.0021	0	0
2	0	0	1
2	85.7995	1	0
2	68.3027	0	1
2	56.96	0	0
2	111.431	1	1
2	26.2458	1	0
2	0	0	1
2	54.9921	0	0
2	55.3027	1	1
2	66.9868	1	0
2	188.319	0	1
2	61.343	1	0
2	103.321	1	1
2	60.9065	0	0
2	0	0	1
2	60.6701	0	0
2	60.2299	1	1
2	54.2307	0	0
2	51.0765	0	1
2	72.1987	0	0
2	70.8157	1	1
2	76.7703	1	0
2	185.19	1	1
2	70.6059	0	0
2	49.3651	1	1
2	73.8426	1	0
2	52.7796	0	1
2	73.4591	0	0
2	104.542	1	1
2	71.8787	1	0
2	85.4702	0	1
2	47.1823	0	0
2	54.4447	0	1
2	58.5233	0	0
2	48.2093	0	1
2	53.5283	1	0
2	50.1019	1	1
2	40.1739	1	0
2	46.8162	1	1
2	45.5314	1	0
2	37.2611	0	1
2	51.96	0	0
2	53.5746	1	1
2	62.9009	1	0
2	68.8575	1	1
2	47.7392	1	0
2	66.7863	0	1
2	76.0942	0	0
2	51.2683	0	1
2	52.1962	1	0
2	135.973	0	1
2	108.637	0	0
2	46.0532	1	1
2	48.1098	1	0
2	0	0	1
2	56.2235	0	0
2	56.4978	1	1
2	60.4953	1	0
2	69.298	0	1
2	55.3741	1	0
2	106.065	1	1
2	53.6412	0	0
2	57.1029	0	1
2	75.4545	0	0
2	52.9319	1	1
2	63.8533	0	0
3	52.4599	1	0
3	46.1659	1	1
3	68.4694	1	0
3	39.7322	0	1
3	84.2708	1	0
3	51.7817	1	1
3	59.6216	1	0
3	49.7557	0	1
3	48.6026	1	0
3	45.1364	1	1
3	35.5564	0	0
3	45.6528	0	1
3	91.7878	1	0
3	58.9288	1	1
3	50.6653	0	0
3	69.5182	1	1
3	77.0344	1	0
3	83.4114	0	1
3	56.5914	1	0
3	49.9289	0	1
3	47.5698	0	0
3	59.8407	1	1
3	53.5916	0	0
3	46.4987	1	1
3	58.9981	0	0
3	67.2026	1	1
3	54.0151	1	0
3	56.0102	0	1
3	58.152	1	0
3	54.5239	0	1
3	81.4476	1	0
3	56.2459	1	1
3	55.4768	0	0
3	74.961	0	1
3	70.8704	0	0
3	68.827	1	1
3	83.1087	0	0
3	55.8293	0	1
3	42.8567	0	0
3	50.5494	0	1
3	67.571	1	0
3	92.2707	1	1
3	41.4861	0	0
3	37.2028	0	1
3	44.5382	0	0
3	51.1105	1	1
3	39.009	0	0
3	94.3374	0	1
3	36.2283	1	0
3	69.8966	1	1
3	91.9356	1	0
3	49.0705	0	1
3	54.5131	1	0
3	51.7615	1	1
3	60.5642	1	0
3	54.6339	0	1
3	38.3676	1	0
3	71.848	1	1
3	92.3545	0	0
3	54.3133	0	1
3	52.3628	1	0
3	82.4133	1	1
3	102.887	0	0
3	61.8144	1	1
3	55.1161	1	0
3	70.958	0	1
3	57.2104	1	0
3	43.4186	0	1
3	83.0811	0	0
3	47.1457	1	1
3	47.1232	0	0
3	49.0727	1	1
3	33.1787	0	0
3	52.4931	1	1
3	43.1451	1	0
3	45.7917	0	1
3	56.2023	1	0
3	46.6527	0	1
3	58.6081	1	0
3	69.8159	1	1
3	55.7761	0	0
3	53.7102	0	1
3	70.9629	0	0
3	73.3948	1	1
3	68.9518	0	0
3	75.0857	0	1
3	35.3836	0	0
3	36.91	0	1
3	58.9312	1	0
3	53.076	1	1
3	65.6639	0	0
3	49.5364	0	1
3	112.884	0	0
3	90.5031	1	1
3	104.144	0	0
3	143.007	0	1
4	56.7613	1	1
4	61.2834	1	0
4	43.9524	1	1
4	56.1231	0	0
4	66.2435	1	1
4	38.4331	1	0
4	50.9115	1	1
4	42.6018	0	0
4	44.5618	0	1
4	63.1276	1	0
4	46.8562	0	1
4	48.2402	0	0
4	52.7273	1	1
4	62.2419	1	0
4	46.9173	0	1
4	57.8489	1	0
4	48.609	1	1
4	41.2577	0	0
4	79.8035	1	1
4	69.5886	1	0
4	40.7484	0	1
4	43.7544	1	0
4	45.7851	0	1
4	65.3109	0	0
4	79.2533	1	1
4	48.9813	0	0
4	53.2975	1	1
4	90.6894	1	0
4	54.0673	1	1
4	93.2049	1	0
4	52.805	1	1
4	51.0518	0	0
4	40.1098	0	1
4	48.7514	0	0
4	34.7227	0	1
4	74.8791	0	0
4	59.3674	0	1
4	52.4084	1	0
4	52.1389	0	1
4	95.7999	0	0
4	76.4457	0	1
4	32.4919	0	0
4	53.2762	0	1
4	55.6674	1	0
4	46.0448	0	1
4	44.313	0	0
4	47.9178	1	1
4	44.1655	1	0
4	57.6164	1	1
4	124.147	1	0
4	42.374	1	1
4	35.7642	0	0
4	42.5505	1	1
4	43.7063	1	0
4	40.3034	1	1
4	56.7507	0	0
4	45.9351	0	1
4	63.0252	1	0
4	44.1921	0	1
4	51.2732	0	0
4	60.6732	1	1
4	61.168	1	0
4	50.362	0	1
4	58.8371	1	0
4	50.0394	1	1
4	51.0909	0	0
4	47.9194	1	1
4	56.4515	1	0
4	44.7672	0	1
4	80.3481	1	0
4	55.9973	0	1
4	85.0127	0	0
4	48.9708	1	1
4	68.0015	0	0
4	41.0044	1	1
4	78.8319	1	0
4	86.9259	1	1
4	78.3354	1	0
4	165.742	1	1
4	74.6786	0	0
4	40.7557	0	1
4	68.478	0	0
4	41.5578	0	1
4	55.4451	0	0
4	42.1928	0	1
4	73.4798	1	0
4	47.6111	0	1
4	52.9926	0	0
4	61.0012	0	1
4	97.9259	0	0
4	47.3847	0	1
4	60.0446	1	0
4	43.2482	0	1
4	72.0525	0	0
4	76.5769	1	1
4	70.9757	1	0
5	68.2283	1	0
5	71.5033	1	1
5	24.8453	1	0
5	43.6013	1	1
5	54.529	1	0
5	42.6791	0	1
5	39.3255	0	0
5	76.2529	0	1
5	41.4044	0	0
5	53.8962	0	1
5	81.5396	0	0
5	55.1876	0	1
5	62.905	1	0
5	87.2621	0	1
5	56.0306	1	0
5	56.5101	1	1
5	61.3835	0	0
5	57.997	1	1
5	63.0808	0	0
5	55.614	0	1
5	52.4754	0	0
5	90.8239	1	1
5	51.8333	1	0
5	33.3487	1	1
5	61.0183	0	0
5	44.6155	0	1
5	58.0043	1	0
5	59.8926	1	1
5	74.2805	0	0
5	46.3702	0	1
5	38.6559	1	0
5	61.3294	1	1
5	44.1393	1	0
5	60.7925	1	1
5	61.2092	0	0
5	74.6863	1	1
5	59.7086	1	0
5	51.6887	1	1
5	50.165	0	0
5	38.1712	0	1
5	44.4805	1	0
5	46.1824	1	1
5	75.4642	0	0
5	55.6288	0	1
5	54.967	1	0
5	69.319	0	1
5	78.6154	0	0
5	48.5516	0	1
5	45.2005	1	0
5	62.3919	1	1
5	69.609	1	0
5	38.7956	1	1
5	104.051	1	0
5	46.0673	0	1
5	57.5231	0	0
5	52.3922	0	1
5	64.465	0	0
5	48.0246	0	1
5	85.1993	0	0
5	49.3757	0	1
5	44.6716	1	0
5	60.6929	0	1
5	70.9214	1	0
5	51.7777	1	1
5	52.5961	0	0
5	54.8733	1	1
5	50.7637	0	0
5	60.0284	0	1
5	69.5158	0	0
5	50.8783	1	1
5	40.0494	1	0
5	43.9803	1	1
5	26.3057	0	0
5	102.292	0	1
5	114.151	1	0
5	55.5564	1	1
5	48.8608	0	0
5	56.0449	0	1
5	50.7168	1	0
5	59.9338	1	1
5	78.2289	1	0
5	51.4154	1	1
5	60.5978	0	0
5	49.1054	1	1
5	51.4189	1	0
5	87.5433	1	1
5	70.1424	0	0
5	61.6921	0	1
5	119.285	1	0
5	93.3555	1	1
5	93.6003	0	0
5	48.167	0	1
5	37.4282	1	0
5	108.217	0	1
5	48.6401	0	0
5	69.6196	0	1
6	53.9596	0	1
6	31.4236	1	0
6	50.8413	0	1
6	42.1813	0	0
6	32.1496	0	1
6	29.717	1	0
6	40.7246	1	1
6	52.7294	0	0
6	51.2287	0	1
6	48.2851	0	0
6	42.4944	1	1
6	83.2144	1	0
6	27.8145	1	1
6	74.434	1	0
6	39.1334	1	1
6	61.8732	1	0
6	46.8982	1	1
6	57.0419	0	0
6	105.81	0	1
6	52.1132	0	0
6	68.9776	0	1
6	56.585	1	0
6	38.6633	0	1
6	91.2288	0	0
6	53.0979	1	1
6	54.497	1	0
6	41.7714	0	1
6	47.1808	1	0
6	54.2494	0	1
6	42.1639	0	0
6	37.4643	0	1
6	46.7187	1	0
6	37.186	1	1
6	59.4839	0	0
6	39.2363	1	1
6	38.8296	0	0
6	52.6415	0	1
6	48.2766	1	0
6	56.7766	1	1
6	47.5966	1	0
6	51.4532	1	1
6	45.0755	1	0
6	54.2138	1	1
6	71.3245	0	0
6	51.3365	0	1
6	34.4563	0	0
6	53.259	1	1
6	50.4731	0	0
6	38.3596	0	1
6	75.1824	1	0
6	61.2881	0	1
6	66.0727	0	0
6	45.7471	0	1
6	54.6013	1	0
6	33.2581	1	1
6	58.3617	0	0
6	37.7908	0	1
6	57.9636	0	0
6	53.9348	1	1
6	45.1788	1	0
6	40.068	1	1
6	58.2433	1	0
6	38.4127	1	1
6	81.5489	1	0
6	47.884	1	1
6	46.0929	0	0
6	42.6019	0	1
6	56.2945	0	0
6	31.3758	0	1
6	102.082	1	0
6	31.9628	0	1
6	63.4655	0	0
6	46.0021	1	1
6	46.0116	1	0
6	50.611	0	1
6	45.6219	1	0
6	56.5287	0	1
6	42.4477	0	0
6	50.5567	0	1
6	49.449	1	0
6	43.7009	1	1
6	83.0106	0	0
6	45.3851	1	1
6	59.4926	0	0
6	74.15	0	1
6	54.962	1	0
6	55.443	1	1
6	67.8998	1	0
6	66.68	1	1
6	45.945	1	0
6	68.9157	1	1
6	50.3424	0	0
6	62.3172	0	1
6	29.7842	0	0
6	69.3825	1	1
6	40.1302	0	0
7	83.603	1	0
7	45.5151	0	1
7	63.2061	1	0
7	40.51	1	1
7	72.0342	1	0
7	43.3515	0	1
7	54.1795	0	0
7	69.1307	1	1
7	79.3546	0	0
7	75.5816	0	1
7	110.033	1	0
7	39.4905	0	1
7	78.4977	0	0
7	79.9347	1	1
7	58.8828	0	0
7	45.1106	0	1
7	45.5881	0	0
7	76.866	0	1
7	82.1455	1	0
7	61.0301	1	1
7	60.7061	0	0
7	124.478	1	1
7	81.9155	1	0
7	81.1536	1	1
7	117.087	1	0
7	85.1428	1	1
7	66.7328	1	0
7	32.8234	1	1
7	113.543	0	0
7	45.9499	0	1
7	79.192	1	0
7	42.045	0	1
7	62.4263	0	0
7	76.333	0	1
7	79.4511	1	0
7	94.5099	1	1
7	99.2446	0	0
7	100.882	0	1
7	100.31	0	0
7	43.7368	0	1
7	68.0867	1	0
7	66.2413	1	1
7	53.3733	0	0
7	108.035	1	1
7	96.3555	0	0
7	39.5707	1	1
7	125.367	1	0
7	43.4039	0	1
7	73.9763	1	0
7	48.2102	0	1
7	61.768	1	0
7	52.7385	1	1
7	32.412	1	0
7	28.6779	0	1
7	48.9998	0	0
7	51.7608	1	1
7	78.4094	0	0
7	48.2028	0	1
7	73.7556	1	0
7	73.2815	0	1
7	65.928	0	0
7	61.4021	1	1
7	31.7701	0	0
7	57.8884	0	1
7	81.1049	0	0
7	51.7584	0	1
7	50.3682	1	0
7	59.3701	1	1
7	155.009	0	0
7	49.1704	1	1
7	53.098	1	0
7	62.079	1	1
7	100.126	1	0
7	86.4551	1	1
7	103.2	1	0
7	96.698	1	1
7	158.421	0	0
7	55.9028	0	1
7	78.5486	1	0
7	79.0442	0	1
7	82.8659	0	0
7	78.0676	0	1
7	45.5702	1	0
7	70.7142	1	1
7	78.7023	0	0
7	30.9138	0	1
7	66.636	0	0
7	51.9309	0	1
7	59.8322	1	0
7	64.1926	1	1
7	121.274	0	0
7	95.0648	1	1
7	97.1739	0	0
7	56.88	1	1
7	70.4529	1	0
7	61.6898	0	1
8	69.8105	0	1
8	101.371	0	0
8	57.5011	0	1
8	60.3759	0	0
8	65.1294	1	1
8	56.5668	1	0
8	57.2663	0	1
8	119.362	1	0
8	71.2505	0	1
8	111.737	0	0
8	73.1426	0	1
8	72.0907	0	0
8	95.9268	1	1
8	75.5665	1	0
8	49.2504	0	1
8	87.6436	0	0
8	75.7885	1	1
8	67.008	1	0
8	79.2781	0	1
8	65.0381	0	0
8	65.2221	1	1
8	51.127	1	0
8	50.6338	0	1
8	59.428	1	0
8	56.6718	1	1
8	58.8201	0	0
8	47.4471	1	1
8	63.2098	0	0
8	57.4822	1	1
8	69.6388	1	0
8	60.5495	0	1
8	120.855	0	0
8	39.0779	1	1
8	51.9735	1	0
8	77.2679	0	1
8	42.2441	0	0
8	57.3394	1	1
8	60.2586	0	0
8	57.7926	0	1
8	35.7736	1	0
8	58.2081	1	1
8	67.8624	1	0
8	75.0112	1	1
8	58.0176	1	0
8	69.7465	1	1
8	76.7306	1	0
8	54.4079	0	1
8	82.8244	0	0
8	39.1667	0	1
8	50.4711	0	0
8	35.1549	0	1
8	40.1947	0	0
8	63.9117	1	1
8	122.938	1	0
8	54.8195	0	1
8	58.0381	1	0
8	49.1285	0	1
8	63.7215	0	0
8	42.9385	0	1
8	48.7381	0	0
8	109.182	1	1
8	208.791	1	0
8	62.1913	0	1
8	68.3422	0	0
8	64.8745	1	1
8	139.31	1	0
8	75.5596	0	1
8	77.2126	0	0
8	108.075	1	1
8	62.8719	1	0
8	86.7862	0	1
8	122.25	1	0
8	105.636	1	1
8	65.0721	0	0
8	48.1242	1	1
8	66.3277	0	0
8	159.509	1	1
8	182.243	1	0
8	71.3296	0	1
8	93.487	0	0
8	48.9212	1	1
8	69.4552	1	0
8	39.7396	0	1
8	49.4291	0	0
8	51.4078	1	1
8	104.003	0	0
8	40.5921	0	1
8	113.639	1	0
8	90.7955	1	1
8	80.0604	1	0
8	55.1277	1	1
8	91.872	1	0
8	62.3424	1	1
8	244.852	1	0
8	72.5193	0	1
8	73.1824	0	0
9	108.022	1	0
9	44.0427	1	1
9	49.5389	0	0
9	39.7859	1	1
9	46.0508	1	0
9	55.1688	1	1
9	50.1858	0	0
9	40.0481	0	1
9	52.3775	1	0
9	48.3096	0	1
9	42.7396	1	0
9	44.2543	0	1
9	40.7937	0	0
9	48.0469	0	1
9	63.9318	1	0
9	56.8252	1	1
9	38.6456	0	0
9	43.5656	1	1
9	59.7087	1	0
9	55.3853	0	1
9	41.6803	0	0
9	40.0559	0	1
9	50.9879	1	0
9	53.214	1	1
9	66.8211	1	0
9	53.6667	1	1
9	51.0744	0	0
9	55.0269	1	1
9	56.7051	1	0
9	72.8778	0	1
9	74.3748	0	0
9	72.2166	1	1
9	73.1941	0	0
9	64.0992	1	1
9	70.018	0	0
9	69.8405	1	1
9	61.3108	0	0
9	61.616	0	1
9	51.9499	1	0
9	61.6535	0	1
9	77.5245	0	0
9	44.8158	0	1
9	58.2851	1	0
9	51.5381	0	1
9	42.58	0	0
9	64.4205	1	1
9	69.9884	1	0
9	50.4278	0	1
9	70.7976	1	0
9	52.0101	1	1
9	41.6046	0	0
9	52.1999	1	1
9	65.4816	1	0
9	44.2107	1	1
9	67.6487	0	0
9	78.4498	0	1
9	62.6927	1	0
9	52.3752	0	1
9	70.8188	1	0
9	49.9571	0	1
9	67.07	0	0
9	87.928	0	1
9	73.0808	1	0
9	98.1995	1	1
9	50.3036	0	0
9	61.7739	1	1
9	64.1527	1	0
9	73.2961	0	1
9	54.4754	0	0
9	67.6814	0	1
9	52.7907	1	0
9	66.0582	1	1
9	75.6093	1	0
9	64.9518	1	1
9	63.9138	0	0
9	83.9396	1	1
9	77.2878	1	0
9	98.95	0	1
9	62.5788	0	0
9	73.2886	1	1
9	64.0839	0	0
9	87.2638	1	1
9	63.3843	0	0
9	62.4444	1	1
9	56.0361	0	0
9	51.6952	0	1
9	63.1958	1	0
9	50.1331	0	1
9	61.9532	0	0
9	70.0325	0	1
9	54.0079	1	0
9	78.8853	0	1
9	46.0384	0	0
9	61.943	1	1
9	54.255	1	0
9	78.0664	0	1
10	81.5555	0	1
10	34.4563	1	0
10	50.2338	0	1
10	60.2205	0	0
10	38.9892	1	1
10	43.4917	1	0
10	43.8798	0	1
10	51.7901	0	0
10	41.795	0	1
10	61.7643	0	0
10	49.9614	0	1
10	43.759	0	0
10	44.7036	1	1
10	48.3801	0	0
10	55.9461	1	1
10	51.0571	1	0
10	37.9428	0	1
10	45.1491	0	0
10	47.8092	1	1
10	43.7799	0	0
10	45.036	1	1
10	47.4845	1	0
10	45.3172	0	1
10	44.3664	0	0
10	56.7182	0	1
10	42.5849	1	0
10	48.2478	1	1
10	56.0319	1	0
10	53.5191	0	1
10	52.9178	1	0
10	62.9471	1	1
10	43.1511	1	0
10	30.0564	1	1
10	54.9311	0	0
10	36.3405	0	1
10	50.1703	0	0
10	38.5025	1	1
10	195.108	0	0
10	45.3945	0	1
10	55.8039	1	0
10	52.1402	1	1
10	41.7407	1	0
10	52.9709	1	1
10	38.0001	1	0
10	36.4313	0	1
10	65.8079	0	0
10	39.7596	1	1
10	43.3022	1	0
10	60.0865	0	1
10	35.8771	1	0
10	38.1861	0	1
10	39.7098	0	0
10	75.0685	1	1
10	44.5448	1	0
10	57.281	0	1
10	33.7098	0	0
10	33.0329	0	1
10	39.7327	0	0
10	57.1351	0	1
10	50.6296	0	0
10	41.5884	1	1
10	29.8275	0	0
10	40.5318	1	1
10	36.8776	1	0
10	31.5581	0	1
10	58.9773	0	0
10	53.9185	1	1
10	41.8563	0	0
10	70.8829	1	1
10	53.6323	1	0
10	58.2275	0	1
10	42.8337	0	0
10	36.4355	0	1
10	49.865	1	0
10	56.5943	1	1
10	52.0174	1	0
10	49.1311	0	1
10	60.7252	1	0
10	58.7607	1	1
10	97.7987	1	0
10	119.708	1	1
10	39.2818	0	0
10	71.9138	0	1
10	40.3175	0	0
10	38.8282	1	1
10	35.4992	0	0
10	48.4974	0	1
10	101.673	1	0
10	59.8405	1	1
10	45.0854	1	0
10	53.3599	1	1
10	52.7613	1	0
10	74.9879	0	1
10	48.3646	0	0
10	42.8066	1	1
10	56.0077	1	0
11	48.3203	1	0
11	49.0424	0	1
11	53.9178	1	0
11	33.7866	0	1
11	36.9607	0	0
11	47.0472	1	1
11	41.5542	0	0
11	45.1236	1	1
11	49.6566	1	0
11	40.8665	0	1
11	57.1192	0	0
11	62.6546	1	1
11	48.7772	1	0
11	63.0135	1	1
11	67.6256	1	0
11	57.5544	0	1
11	73.1515	0	0
11	61.3046	0	1
11	52.5358	1	0
11	80.5691	0	1
11	58.5198	0	0
11	71.2748	0	1
11	44.7856	0	0
11	75.4135	1	1
11	58.5949	0	0
11	51.9583	0	1
11	52.0884	1	0
11	47.9776	0	1
11	75.0919	1	0
11	41.4718	0	1
11	69.2057	0	0
11	78.4304	1	1
11	43.0653	0	0
11	63.8	1	1
11	66.5037	0	0
11	60.7812	1	1
11	39.2275	0	0
11	50.123	0	1
11	72.338	1	0
11	145.874	1	1
11	65.8982	1	0
11	62.2863	1	1
11	63.0363	1	0
11	31.8743	0	1
11	45.0356	1	0
11	45.8397	1	1
11	37.9465	0	0
11	54.6316	1	1
11	77.977	1	0
11	45.1945	0	1
11	44.5045	1	0
11	39.7382	0	1
11	47.1988	0	0
11	58.7982	1	1
11	45.4166	0	0
11	75.0904	1	1
11	57.5522	1	0
11	175.327	0	1
11	49.0522	0	0
11	45.9289	1	1
11	143.582	1	0
11	63.6035	1	1
11	52.3189	1	0
11	65.0039	0	1
11	45.5649	0	0
11	56.8927	0	1
11	76.304	1	0
11	58.2722	0	1
11	55.6366	0	0
11	49.4778	0	1
11	88.2367	0	0
11	84.6567	1	1
11	68.6961	0	0
11	48.5707	0	1
11	67.5849	1	0
11	50.5268	0	1
11	49.03	1	0
11	63.2461	0	1
11	111.896	0	0
11	56.077	1	1
11	47.604	0	0
11	53.2941	1	1
11	69.8139	0	0
11	38.3569	1	1
11	50.641	0	0
11	56.9247	0	1
11	60.4469	1	0
11	64.0391	1	1
11	66.5029	1	0
11	63.0602	1	1
11	59.5071	1	0
11	104.307	0	1
11	87.8216	1	0
11	69.5893	1	1
11	161.822	0	0
11	78.0564	1	1
12	90.0235	1	1
12	67.2072	1	0
12	75.0472	0	1
12	62.1081	0	0
12	24.5879	0	1
12	20.6779	1	0
12	23.7228	0	1
12	43.6471	1	0
12	34.9021	0	1
12	27.677	0	0
12	51.4666	0	1
12	63.4171	1	0
12	76.1778	1	1
12	49.6552	1	0
12	46.6891	0	1
12	58.2074	0	0
12	45.7787	0	1
12	51.3302	1	0
12	36.3971	0	1
12	57.6254	0	0
12	43.6441	1	1
12	65.5147	0	0
12	69.6823	0	1
12	49.5509	0	0
12	50.5118	0	1
12	78.7295	1	0
12	46.1649	1	1
12	66.5264	1	0
12	92.2255	1	1
12	94.7287	1	0
12	45.3636	1	1
12	67.6854	1	0
12	51.4896	1	1
12	68.5921	0	0
12	99.1481	1	1
12	66.5548	0	0
12	30.9942	1	1
12	42.8576	1	0
12	409.674	0	1
12	67.1749	0	0
12	102.8	1	1
12	50.0197	0	0
12	47.8149	0	1
12	41.3809	1	0
12	35.4687	1	1
12	81.7558	0	0
12	109.267	1	1
12	31.5226	0	0
12	73.9481	1	1
12	49.2881	1	0
12	65.077	0	1
12	59.0291	0	0
12	57.1901	0	1
12	44.9846	1	0
12	107.417	0	1
12	74.5432	1	0
12	111.627	0	1
12	137.845	0	0
12	90.2245	0	1
12	69.3796	1	0
12	51.3477	1	1
12	100.277	1	0
12	77.1514	0	1
12	38.1219	0	0
12	100.569	0	1
12	60.2328	1	0
12	51.5943	0	1
12	67.0927	0	0
12	57.2664	1	1
12	58.0906	0	0
12	115.571	0	1
12	73.1161	0	0
12	49.248	0	1
12	44.0388	1	0
12	28.9922	1	1
12	88.3053	1	0
12	69.8878	1	1
12	47.3823	1	0
12	38.287	1	1
12	111.626	1	0
12	88.0307	1	1
12	114.238	0	0
12	45.4364	1	1
12	78.7554	0	0
12	47.2511	1	1
12	58.167	1	0
12	49.3652	0	1
12	35.2664	0	0
12	91.0851	1	1
12	48.7103	0	0
12	45.1541	0	1
12	80.2799	1	0
12	62.1161	1	1
12	61.7945	0	0
12	53.3379	1	1
12	50.0799	0	0
13	31.4008	0	0
13	38.2592	1	1
13	31.2381	1	0
13	39.6315	1	1
13	28.6717	0	0
13	33.3947	1	1
13	31.1228	1	0
13	39.5914	0	1
13	35.7327	1	0
13	28.9252	0	1
13	67.3745	1	0
13	96.1357	0	1
13	110.598	1	0
13	32.7074	0	1
13	41.9023	1	0
13	20.8552	0	1
13	47.0265	1	0
13	30.0218	1	1
13	43.2956	0	0
13	45.0994	0	1
13	36.1551	0	0
13	37.1547	0	1
13	48.1228	1	0
13	39.1749	1	1
13	31.6679	0	0
13	52.7192	1	1
13	46.6859	1	0
13	47.2531	0	1
13	43.1439	0	0
13	60.6933	1	1
13	47.0525	0	0
13	42.4102	1	1
13	50.8341	0	0
13	51.1376	1	1
13	61.4618	1	0
13	47.9606	0	1
13	62.2921	0	0
13	50.2496	1	1
13	55.2475	1	0
13	43.1255	1	1
13	42.3078	0	0
13	30.5709	0	1
13	43.7416	0	0
13	46.2916	1	1
13	39.5113	0	0
13	35.908	0	1
13	39.2797	1	0
13	35.1331	0	1
13	34.9682	0	0
13	37.03	1	1
13	56.2408	1	0
13	36.8591	1	1
13	40.7341	0	0
13	54.8194	1	1
13	32.1508	1	0
13	46.5099	0	1
13	46.7243	1	0
13	40.7457	0	1
13	40.4904	1	0
13	56.2428	0	1
13	45.6857	1	0
13	57.208	0	1
13	51.2691	1	0
13	48.0684	0	1
13	52.6212	1	0
13	88.6947	1	1
13	47.7755	0	0
13	55.6229	0	1
13	45.2654	0	0
13	53.3839	0	1
13	51.8097	1	0
13	51.4345	1	1
13	51.319	0	0
13	67.5211	1	1
13	70.7009	1	0
13	55.5029	0	1
13	40.1404	0	0
13	60.1388	1	1
13	64.1934	0	0
13	57.7551	1	1
13	59.0256	0	0
13	49.9575	1	1
13	44.4289	1	0
13	78.0311	0	1
13	58.5118	0	0
13	68.6784	1	1
13	88.172	1	0
13	54.1771	1	1
13	45.0727	0	0
13	61.0187	0	1
13	62.4467	0	0
13	71.7856	1	1
13	66.1959	0	0
13	61.7198	0	1
13	60.5357	1	0
13	57.0882	0	1
14	50.3186	1	1
14	33.0837	0	0
14	100.726	1	1
14	61.6638	0	0
14	33.663	0	1
14	63.4444	1	0
14	46.0385	0	1
14	44.8331	1	0
14	48.315	0	1
14	61.078	0	0
14	71.5001	0	1
14	130.575	1	0
14	41.0796	0	1
14	86.5559	1	0
14	88.5012	1	1
14	48.9023	0	0
14	37.0972	0	1
14	84.2063	1	0
14	42.065	1	1
14	37.7338	1	0
14	35.5141	0	1
14	36.5856	1	0
14	70.3655	1	1
14	54.1321	1	0
14	52.4876	0	1
14	38.6082	0	0
14	59.3716	1	1
14	66.6359	0	0
14	60.4938	1	1
14	61.1224	0	0
14	64.8031	0	1
14	57.7276	0	0
14	54.5844	1	1
14	77.9345	1	0
14	50.3946	1	1
14	40.8708	0	0
14	40.3971	0	1
14	89.6749	0	0
14	41.7972	1	1
14	59.933	1	0
14	48.8185	0	1
14	63.4015	1	0
14	56.3663	1	1
14	74.2385	1	0
14	35.0039	1	1
14	42.8164	0	0
14	48.6764	0	1
14	36.5141	0	0
14	90.5068	1	1
14	46.3679	0	0
14	93.491	1	1
14	32.0432	0	0
14	57.6359	0	1
14	104.587	1	0
14	66.6582	0	1
14	98.928	1	0
14	48.2711	0	1
14	59.1707	0	0
14	34.575	0	1
14	67.4324	1	0
14	74.0022	0	1
14	45.595	1	0
14	47.8919	1	1
14	61.7905	0	0
14	37.4961	0	1
14	34.2584	1	0
14	49.1263	1	1
14	42.7967	1	0
14	39.0808	0	1
14	64.8308	1	0
14	44.5231	1	1
14	54.2254	1	0
14	37.1126	0	1
14	38.9632	0	0
14	56.7207	1	1
14	64.8483	0	0
14	43.6489	1	1
14	67.2008	0	0
14	33.5649	0	1
14	46.5468	0	0
14	50.6724	1	1
14	42.3401	1	0
14	59.6489	1	1
14	40.2303	0	0
14	32.2459	0	1
14	85.6726	0	0
14	31.7887	1	1
14	85.3146	1	0
14	59.2456	0	1
14	57.7239	1	0
14	63.3052	1	1
14	54.0246	1	0
14	45.1083	1	1
14	47.6471	0	0
14	57.4624	0	1
14	39.9831	0	0
15	23.5543	0	0
15	26.317	0	1
15	41.3865	0	0
15	25.5393	0	1
15	52.1799	1	0
15	31.9475	1	1
15	40.6557	0	0
15	16.6934	0	1
15	35.3288	0	0
15	42.1805	1	1
15	46.4642	0	0
15	60.8577	0	1
15	42.2633	1	0
15	46.6622	1	1
15	43.4475	1	0
15	38.2899	0	1
15	43.0672	1	0
15	36.3053	1	1
15	17.1974	0	0
15	31.7996	1	1
15	29.6807	0	0
15	21.5803	0	1
15	50.7151	1	0
15	29.1622	0	1
15	63.8481	1	0
15	31.564	0	1
15	30.2095	0	0
15	14.8176	0	1
15	48.493	1	0
15	31.5252	1	1
15	76.8423	1	0
15	35.0925	0	1
15	71.7573	1	0
15	31.0927	1	1
15	41.2359	0	0
15	42.9789	1	1
15	38.7446	0	0
15	55.4329	1	1
15	30.6305	0	0
15	33.1057	1	1
15	42.6041	1	0
15	53.9409	1	1
15	62.5314	0	0
15	43.8145	1	1
15	69.0321	1	0
15	18.5234	0	1
15	38.2822	1	0
15	47.0367	0	1
15	43.8493	0	0
15	41.0308	0	1
15	47.4006	0	0
15	23.1114	0	1
15	42.0163	1	0
15	31.2773	1	1
15	37.128	0	0
15	29.0703	0	1
15	63.7203	0	0
15	39.0756	1	1
15	106.159	0	0
15	57.588	0	1
15	54.6125	1	0
15	38.2082	1	1
15	66.1165	1	0
15	30.3606	0	1
15	32.354	1	0
15	48.0874	1	1
15	42.4948	0	0
15	36.2088	1	1
15	27.7812	0	0
15	12.5754	0	1
15	83.0018	1	0
15	12.9365	0	1
15	61.0694	1	0
15	13.6058	0	1
15	51.5734	0	0
15	11.065	0	1
15	67.7599	1	0
15	33.8798	1	1
15	91.8211	1	0
15	20.7126	0	1
15	45.626	1	0
15	55.3931	1	1
15	51.5172	0	0
15	39.231	1	1
15	51.5086	0	0
15	31.4599	1	1
15	36.3148	0	0
15	36.6116	1	1
15	45.3578	1	0
15	55.0442	1	1
15	62.9208	0	0
15	41.6448	1	1
15	79.615	1	0
15	179.39	0	1
15	77.2689	1	0
15	31.2864	0	1
16	53.0556	0	1
16	44.5976	0	0
16	47.9595	0	1
16	42.9388	1	0
16	44.1466	0	1
16	41.6672	0	0
16	45.4314	0	1
16	38.5113	0	0
16	41.8173	1	1
16	46.8986	0	0
16	42.8032	1	1
16	63.1802	1	0
16	51.2777	0	1
16	53.2759	1	0
16	54.3231	0	1
16	36.0648	1	0
16	47.6049	1	1
16	80.8466	0	0
16	59.8623	1	1
16	79.6205	1	0
16	49.2596	1	1
16	51.4342	0	0
16	42.112	0	1
16	71.4846	0	0
16	48.2293	1	1
16	61.2219	0	0
16	51.7272	1	1
16	33.2213	1	0
16	47.917	1	1
16	47.6666	1	0
16	49.4481	0	1
16	49.8358	1	0
16	37.8918	1	1
16	57.5834	0	0
16	50.6439	0	1
16	50.3943	1	0
16	45.1208	0	1
16	51.0784	1	0
16	39.9047	0	1
16	56.9753	1	0
16	36.1565	1	1
16	65.1211	1	0
16	51.1105	0	1
16	51.3003	0	0
16	44.7551	1	1
16	73.4307	0	0
16	42.1468	1	1
16	56.0711	0	0
16	59.7994	0	1
16	43.9577	0	0
16	40.1658	0	1
16	46.1663	1	0
16	36.9116	0	1
16	59.4905	0	0
16	43.2428	0	1
16	66.4398	0	0
16	40.4247	1	1
16	34.9983	0	0
16	36.5294	1	1
16	50.0791	1	0
16	36.4377	0	1
16	68.9955	1	0
16	36.9713	0	1
16	54.6117	1	0
16	40.2831	1	1
16	60.0018	0	0
16	39.2318	1	1
16	47.7551	1	0
16	33.6337	1	1
16	51.2821	0	0
16	38.7459	0	1
16	55.9351	0	0
16	39.1455	1	1
16	63.395	0	0
16	44.459	1	1
16	65.116	1	0
16	41.5041	1	1
16	47.6132	1	0
16	47.04	0	1
16	56.3046	1	0
16	38.3287	1	1
16	85.4318	0	0
16	34.8978	0	1
16	46.5989	1	0
16	38.7263	0	1
16	72.6235	1	0
16	29.0836	0	1
16	113.522	1	0
16	40.2402	1	1
16	64.9796	1	0
16	28.8574	0	1
16	57.0397	0	0
16	41.1776	1	1
16	84.0102	0	0
16	39.7346	1	1
16	41.9491	0	0
17	45.833	0	0
17	54.4528	1	1
17	24.5483	0	0
17	32.4799	0	1
17	47.9408	1	0
17	27.9123	0	1
17	34.9845	0	0
17	45.025	1	1
17	30.6969	0	0
17	33.2417	0	1
17	52.1223	1	0
17	44.4785	1	1
17	37.5677	1	0
17	31.1739	0	1
17	53.353	1	0
17	43.2551	1	1
17	41.1392	1	0
17	27.05	0	1
17	37.2456	0	0
17	44.8716	1	1
17	42.1735	1	0
17	37.6059	1	1
17	48.1423	1	0
17	42.6707	1	1
17	41.7595	0	0
17	58.9813	1	1
17	40.9823	0	0
17	58.4583	0	1
17	43.0644	0	0
17	64.5014	1	1
17	55.5754	1	0
17	44.3881	0	1
17	55.6499	1	0
17	46.3275	0	1
17	44.0074	0	0
17	60.132	1	1
17	65.3687	1	0
17	30.399	0	1
17	46.9638	0	0
17	52.2527	1	1
17	47.2394	1	0
17	40.8518	0	1
17	61.3862	0	0
17	41.8934	0	1
17	56.0626	0	0
17	48.51	0	1
17	49.1021	1	0
17	46.6693	1	1
17	35.1058	0	0
17	41.0974	1	1
17	54.198	0	0
17	46.0298	0	1
17	44.9349	1	0
17	47.8652	0	1
17	41.7767	0	0
17	40.232	1	1
17	56.8355	0	0
17	59.5402	0	1
17	51.6569	1	0
17	36.5227	1	1
17	36.5809	1	0
17	0	0	1
17	41.9602	1	0
17	45.6488	1	1
17	41.7007	1	0
17	51.2191	0	1
17	34.5105	0	0
17	32.8334	1	1
17	28.2478	1	0
17	49.503	1	1
17	67.5632	1	0
17	48.5013	1	1
17	30.9143	0	0
17	52.7813	1	1
17	75.4845	0	0
17	58.8365	0	1
17	63.4724	0	0
17	59.112	1	1
17	56.3549	1	0
17	53.9175	0	1
17	63.268	1	0
17	48.7571	0	1
17	48.5924	0	0
17	45.1053	1	1
17	47.804	1	0
17	106.272	0	1
17	59.9282	0	0
17	49.8367	1	1
17	44.9403	1	0
17	56.4498	0	1
17	45.9139	0	0
17	52.2916	0	1
17	62.8437	0	0
17	53.8126	0	1
17	42.7546	1	0
17	58.5196	1	1
18	205.851	0	1
18	45.8819	0	0
18	54.6138	0	1
18	49.8823	1	0
18	58.8017	0	1
18	86.4639	0	0
18	59.8461	0	1
18	63.9171	1	0
18	71.8654	1	1
18	76.9986	0	0
18	78.9399	0	1
18	34.8046	0	0
18	44.2603	1	1
18	62.6576	0	0
18	50.0973	1	1
18	44.8065	0	0
18	90.4923	0	1
18	55.6047	1	0
18	96.4432	1	1
18	43.4439	1	0
18	116.03	1	1
18	36.9083	0	0
18	36.9643	1	1
18	64.3677	1	0
18	69.1894	1	1
18	50.694	1	0
18	75.5392	1	1
18	51.6603	1	0
18	41.8564	0	1
18	67.0056	1	0
18	52.038	0	1
18	60.3151	0	0
18	146.205	1	1
18	29.4534	0	0
18	81.3739	1	1
18	63.618	0	0
18	173.264	1	1
18	71.4435	1	0
18	33.2737	0	1
18	42.3126	0	0
18	37.9404	0	1
18	36.2256	1	0
18	116.024	1	1
18	35.351	1	0
18	84.3464	0	1
18	49.7287	1	0
18	73.6519	0	1
18	46.497	0	0
18	79.4721	0	1
18	85.667	0	0
18	53.6995	0	1
18	229.013	1	0
18	54.785	0	1
18	86.6939	0	0
18	50.7346	0	1
18	82.7681	1	0
18	84.9369	1	1
18	72.7113	0	0
18	50.3897	0	1
18	64.0553	0	0
18	90.3219	1	1
18	102.91	0	0
18	41.8889	1	1
18	65.2917	0	0
18	48.8321	0	1
18	83.6201	1	0
18	86.1644	1	1
18	144.27	1	0
18	128.397	1	1
18	85.9554	0	0
18	54.2696	1	1
18	92.7291	1	0
18	55.588	1	1
18	33.5809	1	0
18	89.474	1	1
18	208.109	1	0
18	90.9136	0	1
18	69.124	1	0
18	52.3647	0	1
18	43.7631	0	0
18	106.562	1	1
18	56.6381	0	0
18	61.5853	1	1
18	58.3154	0	0
18	34.4097	1	1
18	152.579	1	0
18	83.917	0	1
18	41.7266	0	0
18	48.0933	0	1
18	65.3119	1	0
18	54.3333	1	1
18	39.9167	1	0
18	60.1625	0	1
18	65.3156	1	0
18	58.7157	0	1
18	41.6544	0	0
19	38.8872	0	0
19	31.9361	0	1
19	52.3345	0	0
19	36.2954	1	1
19	50.3036	0	0
19	56.5935	0	1
19	35.8245	1	0
19	43.3802	0	1
19	47.3754	1	0
19	40.7464	1	1
19	54.2271	0	0
19	55.5818	1	1
19	30.7325	0	0
19	38.7803	1	1
19	55.6002	1	0
19	62.2018	0	1
19	76.688	1	0
19	54.9505	0	1
19	40.2802	1	0
19	54.9087	1	1
19	48.5974	0	0
19	48.5825	1	1
19	93.4012	0	0
19	53.0349	1	1
19	66.4433	1	0
19	58.3779	0	1
19	57.4084	1	0
19	48.4057	0	1
19	67.0773	1	0
19	66.6421	1	1
19	47.3299	1	0
19	59.491	1	1
19	46.4798	0	0
19	48.0518	1	1
19	38.0809	0	0
19	46.0221	0	1
19	44.9716	0	0
19	42.5927	1	1
19	45.7738	0	0
19	34.6705	0	1
19	48.9055	1	0
19	59.8675	0	1
19	87.6294	1	0
19	56.6766	1	1
19	29.3079	1	0
19	41.7389	0	1
19	47.1927	0	0
19	47.796	0	1
19	52.8177	0	0
19	48.3448	0	1
19	44.7953	0	0
19	45.8948	1	1
19	40.1245	0	0
19	38.2356	0	1
19	62.8693	1	0
19	42.3675	0	1
19	50.2579	1	0
19	37.2653	1	1
19	48.0555	0	0
19	44.298	1	1
19	112.086	0	0
19	58.8809	1	1
19	69.2679	1	0
19	47.7121	0	1
19	77.1124	1	0
19	30.6309	0	1
19	71.3522	1	0
19	84.1313	1	1
19	87.2485	0	0
19	47.5911	1	1
19	36.6076	0	0
19	61.3002	1	1
19	44.0901	1	0
19	34.6356	0	1
19	64.6102	1	0
19	51.75	0	1
19	47.1868	1	0
19	63.3586	1	1
19	40.48	1	0
19	54.5943	1	1
19	41.9553	0	0
19	63.353	1	1
19	48.4337	0	0
19	72.4359	0	1
19	57.7129	0	0
19	66.9853	1	1
19	42.1328	0	0
19	48.1606	0	1
19	77.7363	1	0
19	57.6699	0	1
19	60.7692	1	0
19	80.8238	1	1
19	79.309	1	0
19	47.0864	0	1
19	42.1253	0	0
19	61.7108	0	1
20	101.21	1	1
20	58.3023	1	0
20	49.5583	1	1
20	58.6816	0	0
20	38.6759	0	1
20	60.166	1	0
20	54.158	0	1
20	47.5559	0	0
20	44.7905	0	1
20	58.0228	0	0
20	49.7943	0	1
20	74.4447	1	0
20	123.125	1	1
20	49.7165	0	0
20	55.2249	1	1
20	82.3997	0	0
20	45.1967	0	1
20	67.1593	1	0
20	53.6889	0	1
20	56.3381	1	0
20	66.7609	1	1
20	47.5342	1	0
20	48.8441	0	1
20	74.7478	0	0
20	52.8742	0	1
20	83.187	1	0
20	62.7577	1	1
20	94.9828	0	0
20	62.7417	1	1
20	52.0954	1	0
20	112.505	1	1
20	47.6145	1	0
20	81.3954	0	1
20	67.2564	0	0
20	82.8625	1	1
20	43.7369	1	0
20	58.0651	1	1
20	24.9006	0	0
20	64.3616	1	1
20	43.856	0	0
20	46.9376	0	1
20	61.1498	1	0
20	42.3563	1	1
20	49.7406	0	0
20	39.2897	0	1
20	51.1165	1	0
20	60.4858	0	1
20	38.434	0	0
20	71.73	1	1
20	44.0693	1	0
20	65.984	1	1
20	46.0211	0	0
20	57.541	0	1
20	56.2307	1	0
20	65.2456	0	1
20	73.5448	0	0
20	62.6979	0	1
20	68.5776	0	0
20	59.8648	0	1
20	97.2721	1	0
20	58.5246	1	1
20	45.3487	0	0
20	84.4728	1	1
20	58.3692	0	0
20	77.0085	0	1
20	76.3832	1	0
20	51.3717	0	1
20	71.1451	1	0
20	54.0427	1	1
20	48.1659	1	0
20	63.016	0	1
20	56.2329	0	0
20	190.222	0	1
20	93.5094	1	0
20	53.2737	1	1
20	47.3701	0	0
20	68.9104	1	1
20	38.9689	1	0
20	65.0433	1	1
20	75.971	1	0
20	66.5125	0	1
20	51.2085	0	0
20	80.6445	1	1
20	56.6136	1	0
20	36.8836	1	1
20	39.3518	0	0
20	79.6195	1	1
20	22.3166	0	0
20	76.974	0	1
20	64.4897	1	0
20	46.2194	1	1
20	40.7229	0	0
20	61.962	0	1
20	58.5428	1	0
20	43.3126	0	1
20	127.512	0	0
22	49.7211	1	1
22	41.2473	0	0
22	40.4233	0	1
22	41.524	1	0
22	42.7196	0	1
22	48.1966	0	0
22	54.2345	1	1
22	38.7629	1	0
22	70.2447	1	1
22	58.8803	1	0
22	43.804	0	1
22	37.5137	0	0
22	48.5725	1	1
22	64.3643	0	0
22	45.8415	0	1
22	54.7946	0	0
22	54.1368	1	1
22	69.2977	1	0
22	72.473	0	1
22	53.8128	1	0
22	44.5369	1	1
22	34.7722	0	0
22	47.2471	0	1
22	48.2939	1	0
22	107.404	0	1
22	65.527	0	0
22	48.3594	0	1
22	45.2383	0	0
22	65.6631	1	1
22	62.4681	1	0
22	60.546	0	1
22	108.963	0	0
22	60.7826	0	1
22	88.9026	1	0
22	35.0571	0	1
22	36.4111	1	0
22	38.1585	1	1
22	58.2229	0	0
22	61.0967	1	1
22	46.9897	0	0
22	60.7995	1	1
22	70.1476	1	0
22	32.8618	0	1
22	46.5089	0	0
22	39.1846	1	1
22	47.4048	1	0
22	37.967	1	1
22	57.5939	1	0
22	44.1371	1	1
22	56.5586	0	0
22	41.3698	0	1
22	45.4392	1	0
22	33.1717	0	1
22	40.5961	0	0
22	47.9437	1	1
22	58.4618	1	0
22	97.7101	1	1
22	89.9472	1	0
22	55.3688	0	1
22	150.022	0	0
22	56.3125	1	1
22	48.9757	0	0
22	110.903	0	1
22	64.4836	0	0
22	83.5002	1	1
22	146.663	1	0
22	56.9343	0	1
22	56.0116	1	0
22	52.8607	1	1
22	79.013	0	0
22	68.7122	0	1
22	52.9494	1	0
22	48.744	0	1
22	75.7133	0	0
22	49.0486	0	1
22	36.2403	0	0
22	91.4211	1	1
22	76.3663	1	0
22	74.5592	0	1
[truncated: 5,777 more rows]

## Sheet: Figure 2a_dots
ID	RewM	cDiff	M_InvSlope
1	low	easy	55.0723
1	low	hard	55.7983
1	low	easy	66.2618
1	low	hard	57.9588
1	high	easy	58.7671
1	high	hard	63.6063
1	high	easy	57.3546
1	high	hard	67.2319
2	low	easy	62.1059
2	low	hard	56.7248
2	low	easy	61.3991
2	low	hard	64.9726
2	high	easy	58.3653
2	high	hard	68.127
2	high	easy	56.8179
2	high	hard	80.0122
3	low	easy	54.9904
3	low	hard	70.1066
3	low	easy	69.6861
3	low	hard	47.8086
3	high	easy	57.3028
3	high	hard	60.989
3	high	easy	64.6312
3	high	hard	62.9079
4	low	easy	56.8035
4	low	hard	50.2055
4	low	easy	61.4689
4	low	hard	45.7928
4	high	easy	61.1257
4	high	hard	62.9108
4	high	easy	70.688
4	high	hard	57.6763
5	low	easy	60.8864
5	low	hard	59.9615
5	low	easy	61.4613
5	low	hard	59.7187
5	high	easy	59.4043
5	high	hard	58.816
5	high	easy	60.934
5	high	hard	58.5143
6	low	easy	50.5494
6	low	hard	50.3389
6	low	easy	57.2647
6	low	hard	51.5264
6	high	easy	52.3438
6	high	hard	44.3
6	high	easy	60.4328
6	high	hard	51.6463
7	low	easy	85.2353
7	low	hard	54.1818
7	low	easy	78.8277
7	low	hard	57.8045
7	high	easy	80.2902
7	high	hard	73.1483
7	high	easy	72.3732
7	high	hard	67.6089
8	low	easy	73.0542
8	low	hard	61.739
8	low	easy	70.8333
8	low	hard	57.2674
8	high	easy	87.4596
8	high	hard	81.196
8	high	easy	102.988
8	high	hard	63.0505
9	low	easy	56.6685
9	low	hard	55.1333
9	low	easy	57.4992
9	low	hard	66.24
9	high	easy	60.1945
9	high	hard	65.0301
9	high	easy	65.7837
9	high	hard	58.3162
10	low	easy	47.6246
10	low	hard	48.092
10	low	easy	57.8726
10	low	hard	51.5382
10	high	easy	54.4451
10	high	hard	56.1578
10	high	easy	48.6288
10	high	hard	49.5919
11	low	easy	63.7665
11	low	hard	67.9138
11	low	easy	58.5846
11	low	hard	51.36
11	high	easy	60.9162
11	high	hard	64.6571
11	high	easy	67.2049
11	high	hard	64.9634
12	low	easy	61.7084
12	low	hard	68.0371
12	low	easy	63.9952
12	low	hard	85.0015
12	high	easy	58.295
12	high	hard	55.3334
12	high	easy	68.0673
12	high	hard	72.1461
13	low	easy	41.5922
13	low	hard	49.7514
13	low	easy	51.3848
13	low	hard	47.6183
13	high	easy	52.7551
13	high	hard	52.6589
13	high	easy	51.9634
13	high	hard	49.5045
14	low	easy	59.8985
14	low	hard	48.3669
14	low	easy	45.865
14	low	hard	47.1115
14	high	easy	69.0091
14	high	hard	62.1753
14	high	easy	61.4601
14	high	hard	53.3597
15	low	easy	42.1015
15	low	hard	23.7583
15	low	easy	46.2308
15	low	hard	45.2589
15	high	easy	50.4629
15	high	hard	39.481
15	high	easy	65.2997
15	high	hard	41.0946
16	low	easy	55.0737
16	low	hard	45.9357
16	low	easy	59.8412
16	low	hard	41.1821
16	high	easy	59.4566
16	high	hard	43.1466
16	high	easy	54.1882
16	high	hard	42.2587
17	low	easy	45.16
17	low	hard	45.8682
17	low	easy	47.9325
17	low	hard	45.6049
17	high	easy	46.1309
17	high	hard	49.5596
17	high	easy	50.7975
17	high	hard	46.6562
18	low	easy	62.8046
18	low	hard	54.607
18	low	easy	56.8703
18	low	hard	79.0372
18	high	easy	81.4333
18	high	hard	97.4703
18	high	easy	77.3719
18	high	hard	66.2954
19	low	easy	53.9136
19	low	hard	50.5912
19	low	easy	49.8429
19	low	hard	46.6322
19	high	easy	55.8837
19	high	hard	53.5362
19	high	easy	61.1923
19	high	hard	55.6189
20	low	easy	51.9531
20	low	hard	69.4528
20	low	easy	61.9528
20	low	hard	54.8688
20	high	easy	65.5176
20	high	hard	68.0165
20	high	easy	58.1663
20	high	hard	69.2233
22	low	easy	58.9108
22	low	hard	59.2096
22	low	easy	54.2849
22	low	hard	53.3666
22	high	easy	75.1114
22	high	hard	56.9027
22	high	easy	60.4335
22	high	hard	64.9095
23	low	easy	59.1317
23	low	hard	55.5023
23	low	easy	51.3917
23	low	hard	53.1485
23	high	easy	63.8333
23	high	hard	66.1533
23	high	easy	63.7293
23	high	hard	52.2288
24	low	easy	68.0177
24	low	hard	62.5652
24	low	easy	64.1996
24	low	hard	62.851
24	high	easy	75.9258
24	high	hard	72.0435
24	high	easy	76.0576
24	high	hard	70.449
25	low	easy	43.8196
25	low	hard	46.8854
25	low	easy	36.1407
25	low	hard	42.5045
25	high	easy	47.3879
25	high	hard	41.1161
25	high	easy	48.3675
25	high	hard	43.1075
26	low	easy	55.186
26	low	hard	58.7923
26	low	easy	55.6706
26	low	hard	48.9843
26	high	easy	45.2855
26	high	hard	49.4796
26	high	easy	65.1164
26	high	hard	63.0752
27	low	easy	49.3054
27	low	hard	56.327
27	low	easy	45.7201
27	low	hard	50.4586
27	high	easy	49.8619
27	high	hard	47.0826
27	high	easy	51.7139
27	high	hard	55.3783
28	low	easy	59.0981
28	low	hard	50.6717
28	low	easy	67.4617
28	low	hard	65.4727
28	high	easy	63.4508
28	high	hard	58.214
28	high	easy	81.8134
28	high	hard	61.5288
30	low	easy	68.6523
30	low	hard	52.7802
30	low	easy	44.8464
30	low	hard	83.6187
30	high	easy	51.1255
30	high	hard	65.0793
30	high	easy	79.4457
30	high	hard	61.7909
31	low	easy	53.669
31	low	hard	51.122
31	low	easy	52.6271
31	low	hard	54.9477
31	high	easy	57.1966
31	high	hard	51.5993
31	high	easy	73.7187
31	high	hard	60.0789
34	low	easy	46.3907
34	low	hard	44.9437
34	low	easy	54.3495
34	low	hard	41.0922
34	high	easy	43.6607
34	high	hard	41.7783
34	high	easy	42.8007
34	high	hard	45.5051
36	low	easy	41.9888
36	low	hard	40.2663
36	low	easy	40.0373
36	low	hard	36.3089
36	high	easy	41.7647
36	high	hard	35.504
36	high	easy	42.3565
36	high	hard	39.3403
37	low	easy	55.3557
37	low	hard	44.5048
37	low	easy	54.0545
37	low	hard	46.3348
37	high	easy	56.9717
37	high	hard	71.3684
37	high	easy	60.0088
37	high	hard	73.2897
38	low	easy	54.3069
38	low	hard	55.4126
38	low	easy	54.7648
38	low	hard	59.8794
38	high	easy	59.3678
38	high	hard	60.2352
38	high	easy	58.6752
38	high	hard	65.8497
39	low	easy	84.4705
39	low	hard	95.1756
39	low	easy	110.248
39	low	hard	73.683
39	high	easy	107.603
39	high	hard	83.5192
39	high	easy	79.9433
39	high	hard	102.067
40	low	easy	52.4629
40	low	hard	56.5616
40	low	easy	9.56818
40	low	hard	5.61571
40	high	easy	69.8551
40	high	hard	57.7943
40	high	easy	33.796
40	high	hard	22.0635
41	low	easy	53.0867
41	low	hard	56.3488
41	low	easy	53.2763
41	low	hard	63.1926
41	high	easy	56.1814
41	high	hard	71.0057
41	high	easy	56.7987
41	high	hard	56.5729
42	low	easy	48.9668
42	low	hard	75.7668
42	low	easy	57.24
42	low	hard	55.0603
42	high	easy	63.0104
42	high	hard	75.8791
42	high	easy	57.5354
42	high	hard	57.2639
44	low	easy	86.9039
44	low	hard	89.7587
44	low	easy	79.278
44	low	hard	68.8041
44	high	easy	82.5178
44	high	hard	63.6146
44	high	easy	86.1139
44	high	hard	78.5003
45	low	easy	77.6602
45	low	hard	66.6866
45	low	easy	79.4966
45	low	hard	65.9141
45	high	easy	85.2797
45	high	hard	73.9919
45	high	easy	57.79
45	high	hard	65.9472
46	low	easy	55.3015
46	low	hard	53.7268
46	low	easy	60.6903
46	low	hard	54.7622
46	high	easy	60.3114
46	high	hard	57.5763
46	high	easy	60.3736
46	high	hard	57.8048
47	low	easy	44.584
47	low	hard	56.806
47	low	easy	46.2753
47	low	hard	58.0718
47	high	easy	57.2204
47	high	hard	51.1931
47	high	easy	45.809
47	high	hard	53.9647
48	low	easy	54.379
48	low	hard	61.4671
48	low	easy	51.9947
48	low	hard	65.1007
48	high	easy	57.6531
48	high	hard	57.4108
48	high	easy	55.7776
48	high	hard	71.5038
49	low	easy	50.7723
49	low	hard	41.5477
49	low	easy	35.2433
49	low	hard	35.2333
49	high	easy	55.3329
49	high	hard	52.1473
49	high	easy	42.9887
49	high	hard	46.1272
50	low	easy	53.3869
50	low	hard	89.6415
50	low	easy	59.0784
50	low	hard	56.645
50	high	easy	73.9039
50	high	hard	57.5865
50	high	easy	57.6755
50	high	hard	56.049
51	low	easy	71.2597
51	low	hard	84.8242
51	low	easy	59.188
51	low	hard	77.142
51	high	easy	80.8985
51	high	hard	80.5184
51	high	easy	77.1043
51	high	hard	82.8597
52	low	easy	0
52	low	hard	9.44615
52	low	easy	67.3942
52	low	hard	55.4273
52	high	easy	69.2984
52	high	hard	57.3252
52	high	easy	57.4549
52	high	hard	67.1605
53	low	easy	70.2136
53	low	hard	47.3381
53	low	easy	51.1694
53	low	hard	46.5764
53	high	easy	59.9308
53	high	hard	60.5928
53	high	easy	58.7358
53	high	hard	59.6288
54	low	easy	45.59
54	low	hard	34.738
54	low	easy	50.1855
54	low	hard	50.2779
54	high	easy	62.8782
54	high	hard	54.5891
54	high	easy	47.4791
54	high	hard	60.5507
55	low	easy	48.7147
55	low	hard	70.3004
55	low	easy	61.9076
55	low	hard	63.9152
55	high	easy	72.4616
55	high	hard	60.8236
55	high	easy	53.7646
55	high	hard	83.8385
56	low	easy	61.4125
56	low	hard	64.3201
56	low	easy	54.0061
56	low	hard	54.3921
56	high	easy	54.529
56	high	hard	55.4988
56	high	easy	57.8102
56	high	hard	60.8082
57	low	easy	56.1845
57	low	hard	57.5252
57	low	easy	48.024
57	low	hard	57.1614
57	high	easy	58.8675
57	high	hard	57.5934
57	high	easy	60.4984
57	high	hard	56.1798
58	low	easy	44.7006
58	low	hard	44.2634
58	low	easy	42.2328
58	low	hard	39.8459
58	high	easy	46.4727
58	high	hard	46.2975
58	high	easy	45.4923
58	high	hard	40.592
59	low	easy	57.5577
59	low	hard	48.064
59	low	easy	57.1109
59	low	hard	53.8145
59	high	easy	64.8255
59	high	hard	65.9461
59	high	easy	54.6849
59	high	hard	64.0896
60	low	easy	52.5317
60	low	hard	53.1738
60	low	easy	54.1646
60	low	hard	45.369
60	high	easy	51.1313
60	high	hard	61.5586
60	high	easy	56.4897
60	high	hard	58.2208
61	low	easy	69.3953
61	low	hard	57.2943
61	low	easy	77.4182
61	low	hard	73.2792
61	high	easy	84.7611
61	high	hard	80.1669
61	high	easy	80.4151
61	high	hard	107.311
62	low	easy	49.1094
62	low	hard	45.7276
62	low	easy	48.9879
62	low	hard	32.6698
62	high	easy	54.9402
62	high	hard	51.6317
62	high	easy	55.9559
62	high	hard	55.4774
63	low	easy	43.9487
63	low	hard	49.8358
63	low	easy	54.7303
63	low	hard	48.4471
63	high	easy	50.3501
63	high	hard	66.999
63	high	easy	48.0332
63	high	hard	47.6235
64	low	easy	95.295
64	low	hard	55.8737
64	low	easy	68.738
64	low	hard	57.095
64	high	easy	79.9324
64	high	hard	79.7554
64	high	easy	90.6986
64	high	hard	60.874
65	low	easy	53.8636
65	low	hard	56.4722
65	low	easy	57.7014
65	low	hard	58.1012
65	high	easy	54.0363
65	high	hard	61.3149
65	high	easy	50.9854
65	high	hard	59.0433
66	low	easy	73.6344
66	low	hard	44.3329
66	low	easy	53.4834
66	low	hard	32.3427
66	high	easy	103.866
66	high	hard	75.4465
66	high	easy	77.8905
66	high	hard	105.657
67	low	easy	55.1673
67	low	hard	49.2592
67	low	easy	54.4413
67	low	hard	61.8254
67	high	easy	59.4928
67	high	hard	61.6898
67	high	easy	57.6102
67	high	hard	66.3798
68	low	easy	42.5765
68	low	hard	36.6338
68	low	easy	39.8205
68	low	hard	38.3921
68	high	easy	54.4267
68	high	hard	47.8806
68	high	easy	51.0681
68	high	hard	47.711
69	low	easy	27.5957
69	low	hard	50.5066
69	low	easy	65.0429
69	low	hard	64.2403
69	high	easy	114.948
69	high	hard	80.3063
69	high	easy	91.1577
69	high	hard	75.1611
70	low	easy	71.3899
70	low	hard	58.8384
70	low	easy	70.1356
70	low	hard	56.4693
70	high	easy	76.7706
70	high	hard	80.8247
70	high	easy	69.2051
70	high	hard	68.3299
71	low	easy	45.3366
71	low	hard	54.0675
71	low	easy	51.1666
71	low	hard	52.3684
71	high	easy	60.0696
71	high	hard	52.2723
71	high	easy	65.5368
71	high	hard	52.4664
72	low	easy	53.5132
72	low	hard	51.6471
72	low	easy	50.0511
72	low	hard	52.597
72	high	easy	54.595
72	high	hard	53.4649
72	high	easy	59.0985
72	high	hard	47.3211
73	low	easy	135.215
73	low	hard	117.24
73	low	easy	123.841
73	low	hard	110.176
73	high	easy	59.4765
73	high	hard	70.8013
73	high	easy	109.681
73	high	hard	65.2695
75	low	easy	42.6935
75	low	hard	48.4597
75	low	easy	40.4829
75	low	hard	39.9149
75	high	easy	59.231
75	high	hard	48.8368
75	high	easy	64.124
75	high	hard	52.4294
76	low	easy	39.6031
76	low	hard	35.9663
76	low	easy	35.2704
76	low	hard	41.0571
76	high	easy	45.5914
76	high	hard	41.7184
76	high	easy	43.434
76	high	hard	45.9169
77	low	easy	69.5936
77	low	hard	69.2765
77	low	easy	67.7814
77	low	hard	61.9047
77	high	easy	59.8003
77	high	hard	70.9628
77	high	easy	98.411
77	high	hard	58.5126
78	low	easy	50.925
78	low	hard	43.5607
78	low	easy	45.6874
78	low	hard	46.6169
78	high	easy	48.0188
78	high	hard	61.8988
78	high	easy	47.927
78	high	hard	52.7278
79	low	easy	58.2567
79	low	hard	47.0116
79	low	easy	48.7917
79	low	hard	46.9194
79	high	easy	48.9202
79	high	hard	52.9304
79	high	easy	53.4093
79	high	hard	47.2365
80	low	easy	0
80	low	hard	0
80	low	easy	0
80	low	hard	0
80	high	easy	61.7431
80	high	hard	48.283
80	high	easy	62.9243
80	high	hard	39.3815
81	low	easy	59.9854
81	low	hard	57.0839
81	low	easy	61.9021
81	low	hard	62.4273
81	high	easy	65.3965
81	high	hard	62.2708
81	high	easy	63.997
81	high	hard	53.7821
82	low	easy	59.0577
82	low	hard	51.6829
82	low	easy	44.9878
82	low	hard	46.7363
82	high	easy	65.4709
82	high	hard	59.013
82	high	easy	57.9923
82	high	hard	51.9136
83	low	easy	52.3527
83	low	hard	42.6147
83	low	easy	49.7965
83	low	hard	47.0151
83	high	easy	47.0916
83	high	hard	51.5142
83	high	easy	54.5725
83	high	hard	55.6875
84	low	easy	66.7786
84	low	hard	56.9628
84	low	easy	63.2397
84	low	hard	53.1157
84	high	easy	53.7988
84	high	hard	59.0544
84	high	easy	56.6008
84	high	hard	52.6562
85	low	easy	92.4385
85	low	hard	53.7718
85	low	easy	57.8354
85	low	hard	59.5038
85	high	easy	72.1527
85	high	hard	57.3299
85	high	easy	79.3201
85	high	hard	64.592
87	low	easy	80.4975
87	low	hard	53.5299
87	low	easy	61.0369
87	low	hard	59.2827
87	high	easy	59.2515
87	high	hard	67.4892
87	high	easy	64.5228
87	high	hard	69.9794
90	low	easy	45.003
90	low	hard	42.7333
90	low	easy	44.7352
90	low	hard	47.0222
90	high	easy	46.664
90	high	hard	44.4321
90	high	easy	47.0324
90	high	hard	37.9649
91	low	easy	60.1764
91	low	hard	50.7894
91	low	easy	49.3614
91	low	hard	43.7748
91	high	easy	50.7544
91	high	hard	47.3511
91	high	easy	50.745
91	high	hard	43.5445

## Sheet: Figure 2b_bars
ID	RelFreq	RewM	cDiff
1	87.8515	0	0
1	85.9655	1	1
1	78.6379	0	0
1	85.1135	1	1
1	79.539	1	0
1	79.9424	1	1
1	77.8481	0	0
1	80.4865	0	1
1	77.263	0	0
1	82.7357	1	1
1	78.3929	0	0
1	77.9808	0	1
1	80.1277	1	0
1	76.3126	1	1
1	78.3491	1	0
1	84.1368	1	1
1	77.7017	1	0
1	72.1182	0	1
1	76.0906	0	0
1	74.7057	0	1
1	77.193	0	0
1	88.2823	1	1
1	77.6348	1	0
1	77.2901	0	1
1	73.7322	0	0
1	77.6369	0	1
1	81.2746	1	0
1	79.8916	1	1
1	75.612	1	0
1	81.1957	1	1
1	74.6883	0	0
1	82.6896	1	1
1	79.9575	1	0
1	72.1049	0	1
1	77.1518	0	0
1	72.6479	0	1
1	81.6474	1	0
1	76.9167	1	1
1	80.8277	1	0
1	71.5937	0	1
1	79.6511	1	0
1	66.1585	0	1
1	72.6274	0	0
1	82.917	1	1
1	73.0842	0	0
1	70.3128	0	1
1	79.3384	1	0
1	75.2664	0	1
1	79.2268	0	0
1	79.0411	1	1
1	71.3454	0	0
1	75.525	1	1
1	73.7704	1	0
1	75.9426	1	1
1	75.3365	0	0
1	72.8468	0	1
1	71.7187	0	0
1	67.0464	1	1
1	81.3272	0	0
1	72.5186	0	1
1	76.7361	1	0
1	83.182	1	1
1	81.0165	1	0
1	74.8966	1	1
1	77.7637	1	0
1	72.8281	0	1
1	68.283	0	0
1	66.8653	0	1
1	66.9043	0	0
1	69.7849	1	1
1	73.0524	1	0
1	64.3742	0	1
1	70.4726	0	0
1	70.1719	0	1
1	78.0485	1	0
1	68.7359	1	1
1	76.6318	1	0
1	76.2537	1	1
1	74.1285	0	0
1	71.5782	1	1
1	70.0675	1	0
1	72.5169	0	1
1	68.1483	0	0
1	70.295	0	1
1	73.7387	1	0
1	73.2752	1	1
1	74.7897	1	0
1	62.5114	0	1
1	72.7015	1	0
1	69.9681	0	1
1	71.6549	0	0
1	70.8062	1	1
1	75.8063	0	0
1	71.5922	0	1
1	81.0622	1	0
1	64.3021	0	1
2	34.0387	0	1
2	69.2402	0	0
2	50.7533	1	1
2	77.8594	1	0
2	8.42148	1	1
2	79.7719	0	0
2	47.4258	1	1
2	81.3993	1	0
2	5.22421	0	1
2	76.1596	0	0
2	73.2453	1	1
2	78.0273	1	0
2	14.1039	0	1
2	77.5535	0	0
2	19.8046	0	1
2	77.9466	0	0
2	49.1997	0	1
2	81.8731	1	0
2	57.6153	1	1
2	82.892	1	0
2	39.7892	1	1
2	82.1804	1	0
2	28.1178	0	1
2	48.9365	0	0
2	67.9308	1	1
2	84.9592	1	0
2	31.2679	1	1
2	79.5434	1	0
2	4.72546	0	1
2	54.6666	0	0
2	4.37255	0	1
2	87.6052	1	0
2	36.8699	0	1
2	67.8141	0	0
2	80.3878	1	1
2	83.4657	1	0
2	3.85504	0	1
2	18.1915	0	0
2	53.8631	1	1
2	87.1313	1	0
2	7.03526	0	1
2	86.5202	1	0
2	36.9195	1	1
2	70.0403	0	0
2	3.75283	0	1
2	74.5913	0	0
2	60.6299	1	1
2	18.8799	0	0
2	19.8662	0	1
2	46.4956	0	0
2	44.9828	1	1
2	81.4485	1	0
2	37.199	1	1
2	38.0874	0	0
2	48.7134	1	1
2	82.3941	1	0
2	15.683	0	1
2	42.9428	0	0
2	48.129	1	1
2	84.8869	1	0
2	17.6406	0	1
2	35.5482	0	0
2	16.0859	0	1
2	53.7308	0	0
2	29.0841	0	1
2	84.9292	1	0
2	79.3488	1	1
2	75.8195	1	0
2	40.252	1	1
2	82.3291	1	0
2	11.6155	0	1
2	34.0971	0	0
2	62.4395	1	1
2	85.9696	1	0
2	52.9202	1	1
2	82.5987	1	0
2	2.53392	0	1
2	20.8681	0	0
2	49.953	0	1
2	85.2624	1	0
2	29.1638	0	1
2	36.194	0	0
2	51.0099	1	1
2	87.5579	1	0
2	0	0	1
2	44.3056	0	0
2	59.921	1	1
2	86.3521	1	0
2	9.48437	0	1
2	86.9007	1	0
2	52.5186	1	1
2	43.0913	0	0
2	19.3542	0	1
2	60.5994	0	0
2	85.025	1	1
2	57.1475	0	0
3	89.8886	1	0
3	86.3523	1	1
3	91.7138	1	0
3	78.6253	0	1
3	90.2051	1	0
3	88.7605	1	1
3	92.617	1	0
3	86.7236	0	1
3	90.4873	1	0
3	80.2106	1	1
3	82.3761	0	0
3	93.3649	0	1
3	95.9757	1	0
3	91.3182	1	1
3	94.8079	0	0
3	96.2882	1	1
3	95.6193	1	0
3	88.6089	0	1
3	95.2528	1	0
3	84.1231	0	1
3	92.5224	0	0
3	96.8392	1	1
3	93.6598	0	0
3	92.2139	1	1
3	99.3817	0	0
3	92.6672	1	1
3	91.1359	1	0
3	89.3192	0	1
3	91.5801	1	0
3	91.7492	0	1
3	97.5845	1	0
3	100.742	1	1
3	86.6125	0	0
3	95.5932	0	1
3	95.4368	0	0
3	97.0961	1	1
3	93.5867	0	0
3	94.3146	0	1
3	92.5872	0	0
3	95.2467	0	1
3	97.563	1	0
3	97.4178	1	1
3	85.9719	0	0
3	86.5315	0	1
3	86.0462	0	0
3	90.9954	1	1
3	85.5699	0	0
3	90.305	0	1
3	90.2177	1	0
3	88.5493	1	1
3	90.4048	1	0
3	88.775	0	1
3	87.5778	1	0
3	88.2603	1	1
3	89.1632	1	0
3	91.7081	0	1
3	86.6623	1	0
3	92.2103	1	1
3	91.9168	0	0
3	91.6494	0	1
3	82.3474	1	0
3	91.6398	1	1
3	90.4799	0	0
3	89.6026	1	1
3	93.0568	1	0
3	93.2384	0	1
3	87.5277	1	0
3	90.5989	0	1
3	91.1215	0	0
3	89.4934	1	1
3	84.0557	0	0
3	90.1564	1	1
3	91.5918	0	0
3	94.6281	1	1
3	91.9673	1	0
3	92.3295	0	1
3	90.4415	1	0
3	81.7544	0	1
3	87.642	1	0
3	89.6516	1	1
3	88.2852	0	0
3	89.7125	0	1
3	90.3959	0	0
3	88.3609	1	1
3	87.0769	0	0
3	84.7064	0	1
3	87.0701	0	0
3	87.1035	0	1
3	89.339	1	0
3	88.5397	1	1
3	83.584	0	0
3	85.1113	0	1
3	88.7424	0	0
3	88.1764	1	1
3	83.1315	0	0
3	86.7621	0	1
4	73.5073	1	1
4	70.3665	1	0
4	52.0652	1	1
4	65.8454	0	0
4	57.3166	1	1
4	71.3444	1	0
4	63.859	1	1
4	70.0588	0	0
4	41.2672	0	1
4	75.5872	1	0
4	47.981	0	1
4	74.1036	0	0
4	73.7225	1	1
4	81.0042	1	0
4	45.3726	0	1
4	79.3145	1	0
4	80.0546	1	1
4	60.4091	0	0
4	79.3644	1	1
4	77.8873	1	0
4	54.7064	0	1
4	76.5536	1	0
4	44.4952	0	1
4	61.4309	0	0
4	86.4864	1	1
4	59.6688	0	0
4	79.2349	1	1
4	82.2817	1	0
4	84.0076	1	1
4	81.6641	1	0
4	68.804	1	1
4	71.0936	0	0
4	57.7464	0	1
4	63.8963	0	0
4	50.1583	0	1
4	72.606	0	0
4	65.0214	0	1
4	80.1353	1	0
4	34.6094	0	1
4	67.1827	0	0
4	40.3648	0	1
4	78.5558	0	0
4	46.8837	0	1
4	80.4785	1	0
4	58.5687	0	1
4	53.3631	0	0
4	74.1102	1	1
4	74.8525	1	0
4	72.2506	1	1
4	72.2596	1	0
4	45.0605	1	1
4	51.8023	0	0
4	58.5687	1	1
4	68.7697	1	0
4	51.7401	1	1
4	64.7534	0	0
4	52.2276	0	1
4	70.3174	1	0
4	49.4371	0	1
4	73.6516	0	0
4	63.8707	1	1
4	73.5774	1	0
4	39.7756	0	1
4	77.3232	1	0
4	66.7646	1	1
4	77.869	0	0
4	57.98	1	1
4	74.9108	1	0
4	53.5047	0	1
4	80.9527	1	0
4	50.9801	0	1
4	82.3208	0	0
4	88.1458	1	1
4	81.0996	0	0
4	81.747	1	1
4	80.3562	1	0
4	68.0835	1	1
4	79.5245	1	0
4	71.0106	1	1
4	48.4935	0	0
4	56.4745	0	1
4	78.8762	0	0
4	52.2505	0	1
4	75.8939	0	0
4	52.2349	0	1
4	80.8159	1	0
4	63.2228	0	1
4	78.2937	0	0
4	57.6048	0	1
4	77.9634	0	0
4	69.7204	0	1
4	80.5318	1	0
4	51.6354	0	1
4	77.6522	0	0
4	81.5783	1	1
4	77.1153	1	0
5	84.8138	1	0
5	84.5676	1	1
5	76.4654	1	0
5	72.986	1	1
5	74.2908	1	0
5	68.207	0	1
5	78.6626	0	0
5	81.1909	0	1
5	76.6722	0	0
5	72.591	0	1
5	80.3553	0	0
5	78.0711	0	1
5	80.9206	1	0
5	83.3623	0	1
5	80.8233	1	0
5	72.4176	1	1
5	82.3419	0	0
5	85.5998	1	1
5	80.4991	0	0
5	77.4577	0	1
5	77.9219	0	0
5	77.3482	1	1
5	86.3958	1	0
5	87.6771	1	1
5	80.7078	0	0
5	80.961	0	1
5	82.6303	1	0
5	78.9807	1	1
5	79.3374	0	0
5	75.7546	0	1
5	79.6699	1	0
5	83.1404	1	1
5	74.3917	1	0
5	76.8723	1	1
5	78.0573	0	0
5	76.6936	1	1
5	78.7326	1	0
5	73.6399	1	1
5	76.9738	0	0
5	79.3668	0	1
5	77.6313	1	0
5	79.2474	1	1
5	82.501	0	0
5	77.4838	0	1
5	79.3211	1	0
5	77.9799	0	1
5	77.7105	0	0
5	80.4281	0	1
5	79.5817	1	0
5	78.3146	1	1
5	80.4163	1	0
5	77.6807	1	1
5	80.77	1	0
5	76.4469	0	1
5	78.9984	0	0
5	79.1024	0	1
5	76.8257	0	0
5	73.4164	0	1
5	77.6663	0	0
5	79.6438	0	1
5	81.0476	1	0
5	82.1524	0	1
5	79.9432	1	0
5	81.2242	1	1
5	79.1403	0	0
5	82.6562	1	1
5	80.603	0	0
5	78.8856	0	1
5	79.716	0	0
5	82.4556	1	1
5	84.0467	1	0
5	83.4359	1	1
5	83.9241	0	0
5	83.4045	0	1
5	83.7705	1	0
5	83.824	1	1
5	83.7652	0	0
5	82.1646	0	1
5	82.8096	1	0
5	81.7695	1	1
5	79.2404	1	0
5	85.3285	1	1
5	78.9051	0	0
5	83.178	1	1
5	83.1137	1	0
5	82.808	1	1
5	81.6402	0	0
5	83.883	0	1
5	78.9124	1	0
5	81.2462	1	1
5	79.3449	0	0
5	80.6316	0	1
5	81.4948	1	0
5	84.8888	0	1
5	77.3942	0	0
5	78.4381	0	1
6	62.5478	0	1
6	75.1309	1	0
6	66.5154	0	1
6	68.0689	0	0
6	52.6103	0	1
6	73.1524	1	0
6	66.0848	1	1
6	70.6723	0	0
6	66.1149	0	1
6	74.7512	0	0
6	73.9399	1	1
6	80.5787	1	0
6	76.4636	1	1
6	77.2155	1	0
6	64.7553	1	1
6	77.4407	1	0
6	70.1543	1	1
6	76.9979	0	0
6	74.7737	0	1
6	78.9348	0	0
6	80.2599	0	1
6	75.938	1	0
6	68.2818	0	1
6	76.4157	0	0
6	81.4973	1	1
6	80.8952	1	0
6	76.5388	0	1
6	77.5003	1	0
6	74.9315	0	1
6	75.7301	0	0
6	61.6309	0	1
6	75.4354	1	0
6	73.3155	1	1
6	72.5423	0	0
6	66.0796	1	1
6	71.1991	0	0
6	56.7519	0	1
6	72.6617	1	0
6	72.3692	1	1
6	75.0238	1	0
6	75.802	1	1
6	69.5808	1	0
6	63.9251	1	1
6	71.5569	0	0
6	65.8856	0	1
6	69.1758	0	0
6	65.3821	1	1
6	74.0617	0	0
6	80.4558	0	1
6	80.5526	1	0
6	79.4126	0	1
6	74.5043	0	0
6	68.7581	0	1
6	77.0327	1	0
6	72.648	1	1
6	77.7852	0	0
6	72.2026	0	1
6	75.9855	0	0
6	73.5287	1	1
6	75.3784	1	0
6	74.0308	1	1
6	76.6069	1	0
6	75.383	1	1
6	80.3506	1	0
6	73.9699	1	1
6	76.8127	0	0
6	75.8299	0	1
6	80.949	0	0
6	78.7624	0	1
6	79.9277	1	0
6	78.4771	0	1
6	84.2237	0	0
6	87.6887	1	1
6	81.635	1	0
6	78.8694	0	1
6	80.0348	1	0
6	81.1715	0	1
6	78.2691	0	0
6	78.192	0	1
6	80.6174	1	0
6	78.2434	1	1
6	81.1579	0	0
6	80.8206	1	1
6	79.7755	0	0
6	77.2516	0	1
6	80.4058	1	0
6	76.9878	1	1
6	79.812	1	0
6	76.2991	1	1
6	77.836	1	0
6	81.4023	1	1
6	79.6238	0	0
6	81.3411	0	1
6	77.8993	0	0
6	77.3266	1	1
6	77.1527	0	0
7	85.9606	1	0
7	74.4399	0	1
7	82.8534	1	0
7	80.7241	1	1
7	81.1982	1	0
7	70.3793	0	1
7	78.3685	0	0
7	85.3991	1	1
7	78.3684	0	0
7	72.3923	0	1
7	82.1186	1	0
7	75.1962	0	1
7	79.3115	0	0
7	86.8163	1	1
7	78.3811	0	0
7	79.9707	0	1
7	82.2536	0	0
7	85.5596	0	1
7	83.4785	1	0
7	88.925	1	1
7	82.4902	0	0
7	88.5116	1	1
7	84.3004	1	0
7	87.0746	1	1
7	83.328	1	0
7	89.4019	1	1
7	83.8845	1	0
7	87.639	1	1
7	79.5141	0	0
7	81.8447	0	1
7	84.1177	1	0
7	81.477	0	1
7	81.8481	0	0
7	81.9134	0	1
7	82.7505	1	0
7	87.3831	1	1
7	81.2265	0	0
7	80.3095	0	1
7	80.7381	0	0
7	81.2414	0	1
7	82.2088	1	0
7	88.5836	1	1
7	79.2922	0	0
7	88.0473	1	1
7	77.7621	0	0
7	88.7206	1	1
7	81.3135	1	0
7	79.3762	0	1
7	81.4202	1	0
7	80.558	0	1
7	80.5129	1	0
7	82.3758	1	1
7	79.3408	1	0
7	74.5186	0	1
7	79.84	0	0
7	85.3726	1	1
7	79.4724	0	0
7	76.212	0	1
7	82.2139	1	0
7	78.2731	0	1
7	78.8258	0	0
7	89.0291	1	1
7	78.3994	0	0
7	77.9419	0	1
7	79.9247	0	0
7	77.2376	0	1
7	83.9723	1	0
7	89.0164	1	1
7	80.6595	0	0
7	88.6558	1	1
7	81.5838	1	0
7	89.0152	1	1
7	85.0573	1	0
7	90.8198	1	1
7	83.8911	1	0
7	89.2994	1	1
7	81.2127	0	0
7	79.0269	0	1
7	82.8748	1	0
7	80.6901	0	1
7	80.9877	0	0
7	80.9222	0	1
7	83.1675	1	0
7	88.9106	1	1
7	82.3195	0	0
7	81.6836	0	1
7	78.3798	0	0
7	76.1033	0	1
7	84.8059	1	0
7	89.21	1	1
7	79.5542	0	0
7	88.0642	1	1
7	79.0828	0	0
7	88.9452	1	1
7	82.3911	1	0
7	76.83	0	1
8	52.9492	0	1
8	81.5458	0	0
8	64.6656	0	1
8	78.7828	0	0
8	79.2259	1	1
8	80.7722	1	0
8	78.4926	0	1
8	77.1844	1	0
8	74.1718	0	1
8	78.4374	0	0
8	75.6177	0	1
8	82.0468	0	0
8	84.0175	1	1
8	81.4862	1	0
8	82.8319	0	1
8	78.1599	0	0
8	87.2889	1	1
8	81.2229	1	0
8	83.2262	0	1
8	82.8506	0	0
8	84.8372	1	1
8	80.0597	1	0
8	74.3982	0	1
8	78.1788	1	0
8	85.8102	1	1
8	82.078	0	0
8	86.3854	1	1
8	80.3092	0	0
8	82.1464	1	1
8	80.591	1	0
8	84.8492	0	1
8	79.4866	0	0
8	85.9131	1	1
8	80.3751	1	0
8	70.2344	0	1
8	81.0854	0	0
8	85.2905	1	1
8	80.6665	0	0
8	87.2649	0	1
8	75.7235	1	0
8	85.336	1	1
8	82.6609	1	0
8	84.2278	1	1
8	81.9093	1	0
8	85.8468	1	1
8	80.5501	1	0
8	85.0754	0	1
8	68.2435	0	0
8	68.3493	0	1
8	75.6271	0	0
8	78.679	0	1
8	75.9614	0	0
8	77.5811	1	1
8	81.8169	1	0
8	85.53	0	1
8	79.6541	1	0
8	85.9558	0	1
8	78.2356	0	0
8	84.9376	0	1
8	78.3905	0	0
8	87.574	1	1
8	77.8944	1	0
8	75.7114	0	1
8	82.5438	0	0
8	88.4892	1	1
8	85.7899	1	0
8	90.0979	0	1
8	79.3751	0	0
8	85.8167	1	1
8	84.8436	1	0
8	85.338	0	1
8	81.2146	1	0
8	91.9392	1	1
8	85.7526	0	0
8	85.018	1	1
8	79.8871	0	0
8	90.0515	1	1
8	80.9726	1	0
8	85.1419	0	1
8	79.9884	0	0
8	80.0998	1	1
8	81.2002	1	0
8	80.8112	0	1
8	69.9422	0	0
8	85.4239	1	1
8	77.7112	0	0
8	50.0314	0	1
8	81.2732	1	0
8	85.2248	1	1
8	83.3766	1	0
8	84.183	1	1
8	83.9969	1	0
8	88.8444	1	1
8	79.4553	1	0
8	82.8381	0	1
8	78.8026	0	0
9	77.6164	1	0
9	70.6228	1	1
9	68.5092	0	0
9	69.1231	1	1
9	65.1462	1	0
9	66.1819	1	1
9	66.206	0	0
9	65.97	0	1
9	68.808	1	0
9	64.4204	0	1
9	73.733	1	0
9	71.8236	0	1
9	71.031	0	0
9	74.4086	0	1
9	73.6753	1	0
9	80.5788	1	1
9	66.7423	0	0
9	72.0185	1	1
9	73.8875	1	0
9	75.0505	0	1
9	72.2221	0	0
9	74.6681	0	1
9	77.5159	1	0
9	76.7378	1	1
9	83.6437	1	0
9	85.8593	1	1
9	72.9625	0	0
9	82.2715	1	1
9	83.422	1	0
9	79.2452	0	1
9	77.7171	0	0
9	83.0033	1	1
9	80.2907	0	0
9	85.1944	1	1
9	80.4896	0	0
9	83.4826	1	1
9	76.333	0	0
9	76.937	0	1
9	74.586	1	0
9	75.702	0	1
9	76.7441	0	0
9	73.8698	0	1
9	78.248	1	0
9	72.8063	0	1
9	74.7045	0	0
9	81.9652	1	1
9	75.7478	1	0
9	72.7313	0	1
9	79.5151	1	0
9	80.0723	1	1
9	73.5195	0	0
9	72.0971	1	1
9	76.1608	1	0
9	82.0034	1	1
9	78.7185	0	0
9	78.4596	0	1
9	84.3993	1	0
9	83.005	0	1
9	79.0905	1	0
9	82.9863	0	1
9	79.7595	0	0
9	86.5111	0	1
9	76.6361	1	0
9	87.1172	1	1
9	76.1507	0	0
9	84.814	1	1
9	82.1129	1	0
9	84.8074	0	1
9	80.7341	0	0
9	81.2102	0	1
9	81.3636	1	0
9	82.5528	1	1
9	81.3323	1	0
9	89.4676	1	1
9	77.5424	0	0
9	89.9397	1	1
9	84.7466	1	0
9	84.4747	0	1
9	77.596	0	0
9	83.969	1	1
9	80.8213	0	0
9	89.4406	1	1
9	75.7172	0	0
9	84.4638	1	1
9	77.1359	0	0
9	81.3036	0	1
9	76.3767	1	0
9	80.9639	0	1
9	77.8031	0	0
9	82.2815	0	1
9	77.6863	1	0
9	84.5786	0	1
9	79.1659	0	0
9	80.7762	1	1
9	77.1237	1	0
9	73.129	0	1
10	74.3304	0	1
10	63.4308	1	0
10	66.6338	0	1
10	67.5383	0	0
10	62.9222	1	1
10	67.9541	1	0
10	63.1598	0	1
10	65.809	0	0
10	62.3954	0	1
10	70.5476	0	0
10	66.162	0	1
10	69.8124	0	0
10	67.0324	1	1
10	73.383	0	0
10	64.8301	1	1
10	72.5513	1	0
10	70.3305	0	1
10	72.2618	0	0
10	74.6098	1	1
10	76.8914	0	0
10	62.4498	1	1
10	66.8646	1	0
10	71.759	0	1
10	74.9856	0	0
10	80.7897	0	1
10	75.0533	1	0
10	68.7441	1	1
10	76.735	1	0
10	70.3798	0	1
10	75.9435	1	0
10	68.5871	1	1
10	74.3202	1	0
10	74.4671	1	1
10	75.9828	0	0
10	66.4502	0	1
10	72.5166	0	0
10	72.4702	1	1
10	78.7823	0	0
10	78.2209	0	1
10	78.1646	1	0
10	72.512	1	1
10	73.1102	1	0
10	70.7053	1	1
10	74.2281	1	0
10	71.5294	0	1
10	75.6551	0	0
10	70.9624	1	1
10	74.7185	1	0
10	76.9849	0	1
10	69.001	1	0
10	69.3092	0	1
10	67.6007	0	0
10	72.9185	1	1
10	72.5271	1	0
10	65.824	0	1
10	72.6177	0	0
10	66.8147	0	1
10	70.2537	0	0
10	73.944	0	1
10	71.9349	0	0
10	70.331	1	1
10	78.4288	0	0
10	69.0518	1	1
10	77.4286	1	0
10	70.2155	0	1
10	77.8851	0	0
10	77.7126	1	1
10	75.2451	0	0
10	76.8502	1	1
10	78.3809	1	0
10	74.992	0	1
10	77.6207	0	0
10	84.0428	0	1
10	81.5942	1	0
10	83.0583	1	1
10	81.458	1	0
10	76.9616	0	1
10	77.8837	1	0
10	74.872	1	1
10	80.8674	1	0
10	78.1446	1	1
10	74.9813	0	0
10	76.2317	0	1
10	74.679	0	0
10	73.0988	1	1
10	71.3553	0	0
10	70.4362	0	1
10	76.5379	1	0
10	81.2023	1	1
10	84.5312	1	0
10	83.627	1	1
10	81.1715	1	0
10	83.3605	0	1
10	80.0871	0	0
10	76.8707	1	1
10	81.249	1	0
11	68.3453	1	0
11	64.8691	0	1
11	56.8164	1	0
11	64.3142	0	1
11	58.5411	0	0
11	53.4333	1	1
11	61.1117	0	0
11	58.7995	1	1
11	56.3398	1	0
11	65.1075	0	1
11	66.1461	0	0
11	62.3086	1	1
11	72.2766	1	0
11	68.9079	1	1
11	79.7899	1	0
11	71.8022	0	1
11	73.7512	0	0
11	75.2052	0	1
11	71.7243	1	0
11	69.9414	0	1
11	73.253	0	0
11	78.1704	0	1
11	74.8393	0	0
11	78.9126	1	1
11	84.1923	0	0
11	79.8812	0	1
11	81.7627	1	0
11	81.8927	0	1
11	84.9825	1	0
11	77.9059	0	1
11	79.6421	0	0
11	74.7689	1	1
11	75.2259	0	0
11	77.2125	1	1
11	73.0761	0	0
11	74.9319	1	1
11	75.5851	0	0
11	72.2583	0	1
11	68.7415	1	0
11	81.611	1	1
11	77.1965	1	0
11	75.539	1	1
11	74.335	1	0
11	66.0451	0	1
11	75.2742	1	0
11	78.616	1	1
11	73.3516	0	0
11	79.8854	1	1
11	78.4343	1	0
11	67.2997	0	1
11	74.3061	1	0
11	68.7049	0	1
11	75.305	0	0
11	76.1978	1	1
11	72.9095	0	0
11	78.3436	1	1
11	80.3351	1	0
11	83.8147	0	1
11	77.7168	0	0
11	79.8149	1	1
11	83.4586	1	0
11	75.9455	1	1
11	82.0358	1	0
11	79.9341	0	1
11	79.9299	0	0
11	76.429	0	1
11	79.3228	1	0
11	83.9165	0	1
11	81.7436	0	0
11	77.7023	0	1
11	80.8685	0	0
11	85.9774	1	1
11	79.1039	0	0
11	77.9135	0	1
11	80.827	1	0
11	80.0164	0	1
11	78.1063	1	0
11	70.9707	0	1
11	81.2962	0	0
11	82.1733	1	1
11	75.9144	0	0
11	78.3806	1	1
11	76.988	0	0
11	84.142	1	1
11	77.7255	0	0
11	76.7639	0	1
11	81.2756	1	0
11	80.9583	1	1
11	78.1659	1	0
11	82.0361	1	1
11	80.5207	1	0
11	81.9872	0	1
11	79.5376	1	0
11	84.4356	1	1
11	71.5583	0	0
11	82.2087	1	1
12	84.1354	1	1
12	79.0329	1	0
12	73.3173	0	1
12	66.77	0	0
12	65.9907	0	1
12	63.1913	1	0
12	59.6143	0	1
12	64.6698	1	0
12	63.3717	0	1
12	60.9817	0	0
12	68.8817	0	1
12	69.5723	1	0
12	71.0187	1	1
12	73.1635	1	0
12	69.6535	0	1
12	74.5396	0	0
12	71.8662	0	1
12	71.1095	1	0
12	72.5412	0	1
12	75.7226	0	0
12	78.7246	1	1
12	75.3218	0	0
12	76.727	0	1
12	79.2811	0	0
12	83.349	0	1
12	80.5624	1	0
12	77.3636	1	1
12	76.9155	1	0
12	78.1692	1	1
12	79.7149	1	0
12	82.9672	1	1
12	81.631	1	0
12	80.2042	1	1
12	80.0392	0	0
12	79.9093	1	1
12	79.4466	0	0
12	78.1155	1	1
12	80.3722	1	0
12	77.943	0	1
12	80.6196	0	0
12	80.7305	1	1
12	78.2241	0	0
12	76.1989	0	1
12	73.9831	1	0
12	73.6331	1	1
12	77.4012	0	0
12	77.2387	1	1
12	78.0633	0	0
12	78.4887	1	1
12	72.1314	1	0
12	71.4303	0	1
12	72.3904	0	0
12	70.8914	0	1
12	70.0919	1	0
12	69.1207	0	1
12	72.8186	1	0
12	74.8566	0	1
12	77.566	0	0
12	79.1067	0	1
12	81.0221	1	0
12	82.3413	1	1
12	81.2213	1	0
12	82.4155	0	1
12	77.6479	0	0
12	80.2273	0	1
12	80.3495	1	0
12	83.5761	0	1
12	79.1264	0	0
12	80.783	1	1
12	78.9786	0	0
12	81.089	0	1
12	80.5086	0	0
12	80.3641	0	1
12	78.5846	1	0
12	75.6706	1	1
12	81.8648	1	0
12	82.7084	1	1
12	75.9486	1	0
12	79.7396	1	1
12	78.1474	1	0
12	78.7539	1	1
12	78.1696	0	0
12	78.1687	1	1
12	77.9473	0	0
12	77.8589	1	1
12	77.1193	1	0
12	78.1149	0	1
12	76.2267	0	0
12	77.2999	1	1
12	73.5469	0	0
12	78.1766	0	1
12	74.7759	1	0
12	73.2687	1	1
12	72.4673	0	0
12	77.2036	1	1
12	74.3747	0	0
13	57.356	0	0
13	54.713	1	1
13	55.4577	1	0
13	54.2447	1	1
13	48.7645	0	0
13	53.9181	1	1
13	44.5663	1	0
13	52.9966	0	1
13	54.8132	1	0
13	54.6569	0	1
13	44.7918	1	0
13	41.9158	0	1
13	47.6633	1	0
13	52.0227	0	1
13	50.2196	1	0
13	55.3916	0	1
13	50.9102	1	0
13	50.5927	1	1
13	47.063	0	0
13	52.3193	0	1
13	58.1842	0	0
13	54.1239	0	1
13	45.1789	1	0
13	46.2425	1	1
13	54.0913	0	0
13	57.5264	1	1
13	53.3878	1	0
13	55.0044	0	1
13	51.6159	0	0
13	56.5437	1	1
13	50.4673	0	0
13	52.1894	1	1
13	56.5718	0	0
13	60.9252	1	1
13	61.5938	1	0
13	54.1038	0	1
13	57.8878	0	0
13	50.7438	1	1
13	57.3357	1	0
13	52.8709	1	1
13	56.5411	0	0
13	56.4838	0	1
13	57.5868	0	0
13	56.6488	1	1
13	55.8712	0	0
13	55.0854	0	1
13	57.0214	1	0
13	51.3935	0	1
13	57.1963	0	0
13	54.7696	1	1
13	56.4137	1	0
13	63.6831	1	1
13	57.7377	0	0
13	57.3566	1	1
13	57.0037	1	0
13	62.1497	0	1
13	58.5933	1	0
13	54.8166	0	1
13	54.503	1	0
13	53.5363	0	1
13	57.4263	1	0
13	56.217	0	1
13	61.0129	1	0
13	59.1018	0	1
13	52.8601	1	0
13	54.9682	1	1
13	62.2292	0	0
13	67.0898	0	1
13	57.7488	0	0
13	65.5145	0	1
13	57.4917	1	0
13	60.1428	1	1
13	62.9422	0	0
13	59.358	1	1
13	61.1014	1	0
13	61.5071	0	1
13	56.1491	0	0
13	58.6375	1	1
13	63.7605	0	0
13	65.2338	1	1
13	59.9991	0	0
13	65.9043	1	1
13	50.2963	1	0
13	58.436	0	1
13	59.9667	0	0
13	59.4456	1	1
13	64.2942	1	0
13	57.3197	1	1
13	52.6135	0	0
13	54.1134	0	1
13	55.1918	0	0
13	53.6368	1	1
13	58.2533	0	0
13	53.188	0	1
13	57.6055	1	0
13	50.2868	0	1
14	81.8536	1	1
14	75.3469	0	0
14	82.7395	1	1
14	77.1463	0	0
14	80.0002	0	1
14	81.7093	1	0
14	72.825	0	1
14	84.2334	1	0
14	77.0675	0	1
14	82.8622	0	0
14	84.9653	0	1
14	89.3683	1	0
14	81.0265	0	1
14	88.971	1	0
14	87.3281	1	1
14	75.6796	0	0
14	76.9821	0	1
14	84.0366	1	0
14	83.6311	1	1
14	85.0552	1	0
14	69.6265	0	1
14	82.5074	1	0
14	89.5531	1	1
14	81.3581	1	0
14	85.7663	0	1
14	82.1912	0	0
14	90.7826	1	1
14	77.0927	0	0
14	77.8211	1	1
14	84.2964	0	0
14	81.9752	0	1
14	79.1389	0	0
14	84.9386	1	1
14	79.2464	1	0
14	90.5952	1	1
14	68.1626	0	0
14	75.2994	0	1
14	89.4946	0	0
14	75.6635	1	1
14	71.3723	1	0
14	75.0249	0	1
14	88.0107	1	0
14	84.917	1	1
14	84.7177	1	0
14	76.6613	1	1
14	80.1253	0	0
14	76.783	0	1
14	66.5644	0	0
14	83.6557	1	1
14	79.4507	0	0
14	83.1357	1	1
14	81.7427	0	0
14	82.2979	0	1
14	81.6887	1	0
14	82.9845	0	1
14	80.407	1	0
14	78.4332	0	1
14	82.1038	0	0
14	51.602	0	1
14	85.7471	1	0
14	70.8737	0	1
14	82.9415	1	0
14	82.3395	1	1
14	79.6715	0	0
14	82.8717	0	1
14	75.3404	1	0
14	83.7411	1	1
14	79.9716	1	0
14	74.0727	0	1
14	79.1787	1	0
14	87.0777	1	1
14	77.524	1	0
14	81.8179	0	1
14	78.0665	0	0
14	80.677	1	1
14	77.0831	0	0
14	80.9779	1	1
14	78.0701	0	0
14	73.1045	0	1
14	77.4473	0	0
14	82.8125	1	1
14	78.267	1	0
14	88.8401	1	1
14	73.9117	0	0
14	75.6294	0	1
14	82.1038	0	0
14	68.1089	1	1
14	81.7564	1	0
14	77.7295	0	1
14	85.2366	1	0
14	85.1588	1	1
14	78.2888	1	0
14	82.1205	1	1
14	75.7057	0	0
14	79.2421	0	1
14	70.451	0	0
15	52.8172	0	0
15	60.3207	0	1
15	74.7421	0	0
15	50.1478	0	1
15	75.8664	1	0
15	63.2395	1	1
15	72.3072	0	0
15	53.2382	0	1
15	73.1019	0	0
15	61.214	1	1
15	73.9858	0	0
15	74.5707	0	1
15	73.1754	1	0
15	66.9937	1	1
15	70.7531	1	0
15	40.7569	0	1
15	74.8047	1	0
15	69.6514	1	1
15	26.8888	0	0
15	78.4821	1	1
15	42.6152	0	0
15	55.6937	0	1
15	75.4803	1	0
15	35.2498	0	1
15	79.9469	1	0
15	25.2003	0	1
15	59.1533	0	0
15	28.3502	0	1
15	78.0156	1	0
15	77.1431	1	1
15	76.4204	1	0
15	28.4586	0	1
15	77.9688	1	0
15	56.7923	1	1
15	78.6731	0	0
15	72.939	1	1
15	74.3043	0	0
15	76.4742	1	1
15	58.7272	0	0
15	72.2484	1	1
15	77.6176	1	0
15	72.8422	1	1
15	76.1383	0	0
15	68.2851	1	1
15	81.186	1	0
15	36.345	0	1
15	75.1298	1	0
15	27.9439	0	1
15	77.7511	0	0
15	74.3205	0	1
15	75.6812	0	0
15	41.611	0	1
15	77.0568	1	0
15	55.0607	1	1
15	74.1469	0	0
15	38.7276	0	1
15	81.0713	0	0
15	72.6146	1	1
15	76.2289	0	0
15	75.3784	0	1
15	77.4943	1	0
15	38.3872	1	1
15	79.698	1	0
15	32.716	0	1
15	75.9776	1	0
15	77.9719	1	1
15	72.2865	0	0
15	78.0697	1	1
15	69.291	0	0
15	25.6133	0	1
15	81.0147	1	0
15	32.2585	0	1
15	83.0484	1	0
15	26.8378	0	1
15	75.6996	0	0
15	30.4306	0	1
15	77.6432	1	0
15	75.171	1	1
15	78.8419	1	0
15	27.5414	0	1
15	74.6573	1	0
15	74.2036	1	1
15	77.1467	0	0
15	42.1357	1	1
15	74.0605	0	0
15	63.6321	1	1
15	71.6477	0	0
15	67.8485	1	1
15	76.8446	1	0
15	50.7706	1	1
15	76.8683	0	0
15	71.556	1	1
15	78.3826	1	0
15	33.283	0	1
15	77.6862	1	0
15	30.1925	0	1
16	59.5709	0	1
16	65.5949	0	0
16	54.0095	0	1
16	69.4131	1	0
16	58.5942	0	1
16	66.2574	0	0
16	60.0665	0	1
16	68.2718	0	0
16	42.1803	1	1
16	73.0844	0	0
16	44.1249	1	1
16	75.0789	1	0
16	41.114	0	1
16	74.4227	1	0
16	47.6526	0	1
16	72.9421	1	0
16	41.3064	1	1
16	74.246	0	0
16	39.6689	1	1
16	71.6293	1	0
16	36.788	1	1
16	80.6427	0	0
16	22.4027	0	1
16	79.422	0	0
16	36.3356	1	1
16	79.1843	0	0
16	43.9008	1	1
16	75.0931	1	0
16	22.5795	1	1
16	75.2275	1	0
16	21.0237	0	1
16	83.7582	1	0
16	33.5409	1	1
16	80.9617	0	0
16	36.2168	0	1
16	78.9666	1	0
16	27.3679	0	1
16	76.7484	1	0
16	20.5912	0	1
16	77.66	1	0
16	20.8549	1	1
16	79.3567	1	0
16	21.0699	0	1
16	81.192	0	0
16	20.2011	1	1
16	81.0231	0	0
16	30.2549	1	1
16	81.0608	0	0
16	76.2702	0	1
16	75.5906	0	0
16	60.1501	0	1
16	76.0081	1	0
16	31.5813	0	1
16	78.2148	0	0
16	21.26	0	1
16	78.0144	0	0
16	30.4948	1	1
16	75.4185	0	0
16	23.7615	1	1
16	76.7312	1	0
16	26.5125	0	1
16	79.6774	1	0
16	29.8494	0	1
16	76.0013	1	0
16	21.8797	1	1
16	77.5369	0	0
16	20.5574	1	1
16	80.6553	1	0
16	20.3539	1	1
16	78.4201	0	0
16	27.6306	0	1
16	81.691	0	0
16	24.5895	1	1
16	82.4782	0	0
16	34.354	1	1
16	80.4914	1	0
16	29.458	1	1
16	82.0377	1	0
16	30.4299	0	1
16	77.7034	1	0
16	27.5184	1	1
16	81.8267	0	0
16	30.4592	0	1
16	77.5852	1	0
16	29.4262	0	1
16	80.8321	1	0
16	4.68622	0	1
16	79.924	1	0
16	29.6949	1	1
16	76.8191	1	0
16	32.1482	0	1
16	80.0945	0	0
16	25.9667	1	1
16	80.3283	0	0
16	21.5206	1	1
16	76.0394	0	0
17	29.7406	0	0
17	74.8364	1	1
17	48.8472	0	0
17	53.5225	0	1
17	72.9835	1	0
17	18.2412	0	1
17	56.2361	0	0
17	70.9641	1	1
17	67.1388	0	0
17	36.4207	0	1
17	65.107	1	0
17	50.1749	1	1
17	59.8729	1	0
17	32.7773	0	1
17	62.6073	1	0
17	56.8387	1	1
17	59.3891	1	0
17	23.7407	0	1
17	35.065	0	0
17	64.3948	1	1
17	69.098	1	0
17	42.8573	1	1
17	58.8793	1	0
17	38.8987	1	1
17	14.4722	0	0
17	56.1335	1	1
17	16.785	0	0
17	35.7249	0	1
17	54.91	0	0
17	63.5637	1	1
17	61.6825	1	0
17	49.0649	0	1
17	66.16	1	0
17	54.1323	0	1
17	58.9874	0	0
17	73.9849	1	1
17	77.7278	1	0
17	27.2433	0	1
17	73.2468	0	0
17	79.3938	1	1
17	77.9333	1	0
17	24.7776	0	1
17	84.7009	0	0
17	24.603	0	1
17	82.6131	0	0
17	50.6139	0	1
17	80.3905	1	0
17	66.2452	1	1
17	73.4047	0	0
17	66.9549	1	1
17	76.7421	0	0
17	18.4112	0	1
17	77.1069	1	0
17	63.5987	0	1
17	77.7849	0	0
17	66.0124	1	1
17	79.7153	0	0
17	14.3682	0	1
17	81.7318	1	0
17	76.2144	1	1
17	61.2343	1	0
17	0	0	1
17	83.9621	1	0
17	78.3258	1	1
17	78.4392	1	0
17	50.8028	0	1
17	74.6168	0	0
17	82.3415	1	1
17	79.4164	1	0
17	86.6081	1	1
17	79.1839	1	0
17	81.9351	1	1
17	77.6492	0	0
17	79.838	1	1
17	81.4115	0	0
17	74.3601	0	1
17	76.343	0	0
17	78.2672	1	1
17	77.8292	1	0
17	13.35	0	1
17	81.0356	1	0
17	74.1744	0	1
17	80.1584	0	0
17	87.6317	1	1
17	79.1041	1	0
17	40.3158	0	1
17	78.9018	0	0
17	85.4794	1	1
17	82.2851	1	0
17	61.1813	0	1
17	77.9565	0	0
17	15.3138	0	1
17	81.6339	0	0
17	88.2533	0	1
17	82.2341	1	0
17	85.4882	1	1
18	78.8828	0	1
18	76.0966	0	0
18	77.5562	0	1
18	77.591	1	0
18	78.3496	0	1
18	79.9664	0	0
18	77.9388	0	1
18	74.0825	1	0
18	76.905	1	1
18	78.7748	0	0
18	80.2088	0	1
18	75.1447	0	0
18	77.038	1	1
18	75.0415	0	0
18	78.5087	1	1
18	73.7302	0	0
18	76.946	0	1
18	76.5593	1	0
18	78.2087	1	1
18	73.4973	1	0
18	80.2305	1	1
18	75.1844	0	0
18	74.4938	1	1
18	77.0101	1	0
18	80.9829	1	1
18	78.4843	1	0
18	81.2879	1	1
18	75.1662	1	0
18	82.0992	0	1
18	80.0006	1	0
18	80.9584	0	1
18	76.9236	0	0
18	80.3758	1	1
18	72.4044	0	0
18	79.5897	1	1
18	74.3509	0	0
18	79.7053	1	1
18	79.0352	1	0
18	77.2262	0	1
18	76.5765	0	0
18	76.0325	0	1
18	77.013	1	0
18	79.1743	1	1
18	78.3633	1	0
18	78.1408	0	1
18	76.4523	1	0
18	76.9	0	1
18	76.7445	0	0
18	80.2059	0	1
18	75.6343	0	0
18	77.326	0	1
18	77.8104	1	0
18	78.6459	0	1
18	78.003	0	0
18	78.0699	0	1
18	77.7679	1	0
18	80.5687	1	1
18	75.9822	0	0
18	81.7871	0	1
18	75.5171	0	0
18	80.6359	1	1
18	76.6177	0	0
18	78.3022	1	1
18	76.2352	0	0
18	78.6679	0	1
18	77.5783	1	0
18	78.7924	1	1
18	78.5835	1	0
18	82.1574	1	1
18	75.0106	0	0
18	80.1542	1	1
18	79.6845	1	0
18	84.587	1	1
18	82.041	1	0
18	84.5945	1	1
18	81.6662	1	0
18	85.2202	0	1
18	79.1247	1	0
18	81.1289	0	1
18	78.7579	0	0
18	83.376	1	1
18	79.2394	0	0
18	80.7896	1	1
18	79.0253	0	0
18	80.5174	1	1
18	78.199	1	0
18	77.2562	0	1
18	77.1673	0	0
18	79.195	0	1
18	78.5721	1	0
18	80.8622	1	1
18	69.7178	1	0
18	78.5637	0	1
18	78.6454	1	0
18	78.6676	0	1
18	76.3621	0	0
19	63.7422	0	0
19	60.1594	0	1
19	65.1276	0	0
19	62.741	1	1
19	71.0921	0	0
19	67.0181	0	1
19	74.1881	1	0
19	64.1291	0	1
19	73.9468	1	0
19	65.0664	1	1
19	74.8793	0	0
19	74.702	1	1
19	74.3393	0	0
19	69.7788	1	1
19	75.6486	1	0
19	70.0813	0	1
19	77.3437	1	0
19	73.8038	0	1
19	74.7643	1	0
19	72.7321	1	1
19	75.9284	0	0
19	75.3094	1	1
19	78.0286	0	0
19	72.9435	1	1
19	77.5342	1	0
19	79.1719	0	1
19	82.0058	1	0
19	78.8353	0	1
19	78.2095	1	0
19	74.4771	1	1
19	78.0206	1	0
19	74.4822	1	1
19	73.7946	0	0
19	78.725	1	1
19	78.018	0	0
19	71.7455	0	1
19	74.0216	0	0
19	77.8331	1	1
19	78.144	0	0
19	73.5686	0	1
19	76.1192	1	0
19	70.3267	0	1
19	80.3397	1	0
19	71.6407	1	1
19	77.2978	1	0
19	72.4615	0	1
19	79.4063	0	0
19	73.9385	0	1
19	70.1752	0	0
19	62.7686	0	1
19	70.0822	0	0
19	63.9619	1	1
19	65.9857	0	0
19	60.7834	0	1
19	73.6564	1	0
19	67.0091	0	1
19	69.8249	1	0
19	67.034	1	1
19	70.5218	0	0
19	65.8143	1	1
19	74.882	0	0
19	75.7303	1	1
19	73.6781	1	0
19	73.1967	0	1
19	76.4122	1	0
19	69.437	0	1
19	72.6513	1	0
19	74.3391	1	1
19	76.2411	0	0
19	70.9835	1	1
19	71.2341	0	0
19	69.9332	1	1
19	73.5351	1	0
19	75.4176	0	1
19	75.2521	1	0
19	74.2027	0	1
19	80.1457	1	0
19	78.8265	1	1
19	79.0207	1	0
19	72.8012	1	1
19	74.542	0	0
19	74.0957	1	1
19	75.0821	0	0
19	73.9924	0	1
19	71.6041	0	0
19	72.3532	1	1
19	72.6887	0	0
19	67.5115	0	1
19	77.8817	1	0
19	68.7584	0	1
19	80.0912	1	0
19	74.5295	1	1
19	78.6486	1	0
19	70.488	0	1
19	74.0129	0	0
19	71.5568	0	1
20	65.5812	1	1
20	57.4956	1	0
20	34.8558	1	1
20	44.8775	0	0
20	9.29059	0	1
20	72.8046	1	0
20	8.11659	0	1
20	48.8995	0	0
20	26.1312	0	1
20	69.289	0	0
20	23.6992	0	1
20	75.3221	1	0
20	44.1441	1	1
20	74.968	0	0
20	69.8987	1	1
20	19.359	0	0
20	19.8947	0	1
20	78.5834	1	0
20	15.1928	0	1
20	73.8493	1	0
20	31.5884	1	1
20	70.0345	1	0
20	32.9124	0	1
20	17.723	0	0
20	40.2556	0	1
20	84.0821	1	0
20	39.4346	1	1
20	49.7098	0	0
20	82.4535	1	1
20	54.4733	1	0
20	51.3419	1	1
20	74.3838	1	0
20	40.9885	0	1
20	16.7845	0	0
20	83.9811	1	1
20	70.0853	1	0
20	35.9283	1	1
20	74.8165	0	0
20	74.4919	1	1
20	37.3553	0	0
20	34.3416	0	1
20	76.6259	1	0
20	56.4083	1	1
20	43.5116	0	0
20	18.1046	0	1
20	74.6132	1	0
20	36.7478	0	1
20	27.5487	0	0
20	67.8467	1	1
20	57.3614	1	0
20	37.4215	1	1
20	23.4648	0	0
20	8.91369	0	1
20	75.8478	1	0
20	14.6195	0	1
20	22.6474	0	0
20	7.62521	0	1
20	38.645	0	0
20	15.6751	0	1
20	76.7296	1	0
20	49.112	1	1
20	26.649	0	0
20	50.2303	1	1
20	29.5036	0	0
20	22.5596	0	1
20	78.3121	1	0
20	17.6201	0	1
20	73.1702	1	0
20	48.6498	1	1
20	66.0576	1	0
20	4.13291	0	1
20	38.5361	0	0
20	23.3409	0	1
20	78.7908	1	0
20	49.089	1	1
20	33.6844	0	0
20	81.569	1	1
20	67.5049	1	0
20	45.2954	1	1
20	75.4729	1	0
20	4.74729	0	1
20	30.8884	0	0
20	84.5454	1	1
20	73.4602	1	0
20	49.8762	1	1
20	8.57053	0	0
20	82.507	1	1
20	34.3642	0	0
20	7.41767	0	1
20	82.1576	1	0
20	72.535	1	1
20	24.5198	0	0
20	32.3876	0	1
20	75.489	1	0
20	10.8406	0	1
20	25.6652	0	0
22	74.4746	1	1
22	68.9122	0	0
22	66.1214	0	1
22	69.4173	1	0
22	70.5543	0	1
22	79.2481	0	0
22	75.0819	1	1
22	72.81	1	0
22	73.1619	1	1
22	73.9644	1	0
22	72.0644	0	1
22	68.3587	0	0
22	75.92	1	1
22	70.881	0	0
22	67.6469	0	1
22	67.3061	0	0
22	74.9386	1	1
22	77.1339	1	0
22	68.0087	0	1
22	75.962	1	0
22	70.1268	1	1
22	65.9681	0	0
22	65.7688	0	1
22	79.6383	1	0
22	76.7477	0	1
22	75.7955	0	0
22	72.2698	0	1
22	70.9741	0	0
22	75.8123	1	1
22	71.0666	1	0
22	64.9823	0	1
22	71.7962	0	0
22	58.1728	0	1
22	78.4309	1	0
22	67.0101	0	1
22	70.0721	1	0
22	71.1542	1	1
22	61.2701	0	0
22	69.644	1	1
22	67.8155	0	0
22	73.8533	1	1
22	77.9142	1	0
22	54.3975	0	1
22	74.004	0	0
22	73.3076	1	1
22	69.9304	1	0
22	71.5001	1	1
22	72.6163	1	0
22	74.4836	1	1
22	63.7992	0	0
22	67.3844	0	1
22	69.6861	1	0
22	63.9575	0	1
22	64.6319	0	0
22	73.0823	1	1
22	71.5963	1	0
22	51.2469	1	1
22	76.488	1	0
22	61.9836	0	1
22	71.7479	0	0
22	76.2326	1	1
22	74.5926	0	0
22	78.4536	0	1
22	74.439	0	0
22	78.8282	1	1
22	80.9407	1	0
22	74.027	0	1
22	75.827	1	0
22	81.5031	1	1
22	82.3737	0	0
22	41.5081	0	1
22	83.481	1	0
22	85.7551	0	1
22	82.5111	0	0
22	83.251	0	1
22	80.4365	0	0
22	81.1368	1	1
22	80.8531	1	0
22	79.4838	0	1
[truncated: 5,777 more rows]

## Sheet: Figure 2b_dots
ID	RewM	cDiff	M_RelFreq
1	low	easy	73.8191
1	low	hard	72.6541
1	low	easy	76.0903
1	low	hard	70.6036
1	high	easy	77.3593
1	high	hard	78.6789
1	high	easy	77.7273
1	high	hard	77.335
2	low	easy	54.9022
2	low	hard	21.9282
2	low	easy	49.0061
2	low	hard	14.0355
2	high	easy	84.0736
2	high	hard	62.8592
2	high	easy	82.5852
2	high	hard	43.0332
3	low	easy	88.1732
3	low	hard	88.6788
3	low	easy	90.661
3	low	hard	89.4841
3	high	easy	90.8105
3	high	hard	91.9857
3	high	easy	91.3537
3	high	hard	90.5285
4	low	easy	66.3578
4	low	hard	49.7818
4	low	easy	72.5491
4	low	hard	53.2385
4	high	easy	77.315
4	high	hard	71.354
4	high	easy	76.6787
4	high	hard	68.5905
5	low	easy	79.4144
5	low	hard	78.2383
5	low	easy	79.7243
5	low	hard	79.7543
5	high	easy	80.2218
5	high	hard	80.3069
5	high	easy	80.7143
5	high	hard	80.7841
6	low	easy	75.3127
6	low	hard	69.6301
6	low	easy	76.7077
6	low	hard	75.1671
6	high	easy	78.0606
6	high	hard	73.075
6	high	easy	77.0014
6	high	hard	75.0998
7	low	easy	80.2478
7	low	hard	78.9831
7	low	easy	79.6033
7	low	hard	78.025
7	high	easy	83.3122
7	high	hard	88.6777
7	high	easy	82.4165
7	high	hard	86.8173
8	low	easy	78.0467
8	low	hard	78.3531
8	low	easy	79.9458
8	low	hard	77.2468
8	high	easy	82.3344
8	high	hard	86.8026
8	high	easy	79.5158
8	high	hard	83.745
9	low	easy	75.6781
9	low	hard	76.5889
9	low	easy	75.8732
9	low	hard	78.5231
9	high	easy	76.8445
9	high	hard	81.917
9	high	easy	78.37
9	high	hard	80.0624
10	low	easy	73.608
10	low	hard	72.8262
10	low	easy	73.6299
10	low	hard	71.4453
10	high	easy	76.7344
10	high	hard	73.2365
10	high	easy	74.5743
10	high	hard	72.4327
11	low	easy	76.4637
11	low	hard	76.1148
11	low	easy	73.5175
11	low	hard	73.289
11	high	easy	76.4175
11	high	hard	75.7537
11	high	easy	75.575
11	high	hard	77.208
12	low	easy	76.0283
12	low	hard	73.4128
12	low	easy	76.0852
12	low	hard	75.6558
12	high	easy	73.5641
12	high	hard	78.4255
12	high	easy	77.9354
12	high	hard	78.6158
13	low	easy	55.6779
13	low	hard	55.8151
13	low	easy	57.3045
13	low	hard	55.1395
13	high	easy	52.9285
13	high	hard	56.6206
13	high	easy	56.3667
13	high	hard	56.514
14	low	easy	80.7502
14	low	hard	78.1782
14	low	easy	75.4089
14	low	hard	75.8219
14	high	easy	84.3089
14	high	hard	85.9041
14	high	easy	79.6023
14	high	hard	80.3568
15	low	easy	65.5569
15	low	hard	33.1857
15	low	easy	73.2209
15	low	hard	48.9132
15	high	easy	76.4965
15	high	hard	68.7262
15	high	easy	78.0627
15	high	hard	64.9177
16	low	easy	77.1435
16	low	hard	40.5277
16	low	easy	77.5727
16	low	hard	31.9793
16	high	easy	78.1051
16	high	hard	30.5272
16	high	easy	76.4584
16	high	hard	29.63
17	low	easy	65.1569
17	low	hard	28.2846
17	low	easy	64.7648
17	low	hard	50.4647
17	high	easy	70.0606
17	high	hard	71.6876
17	high	easy	76.2223
17	high	hard	69.4277
18	low	easy	76.448
18	low	hard	78.3974
18	low	easy	76.4262
18	low	hard	79.6004
18	high	easy	76.904
18	high	hard	80.8415
18	high	easy	78.3165
18	high	hard	79.3117
19	low	easy	72.377
19	low	hard	71.4272
19	low	easy	73.7541
19	low	hard	69.4363
19	high	easy	75.7345
19	high	hard	71.4391
19	high	easy	77.2835
19	high	hard	72.797
20	low	easy	42.7255
20	low	hard	22.5723
20	low	easy	29.1062
20	low	hard	17.0574
20	high	easy	76.7172
20	high	hard	68.683
20	high	easy	68.5084
20	high	hard	47.0491
22	low	easy	72.0392
22	low	hard	69.1593
22	low	easy	72.9865
22	low	hard	68.7827
22	high	easy	78.9782
22	high	hard	74.7549
22	high	easy	74.1193
22	high	hard	77.3354
23	low	easy	57.3028
23	low	hard	50.2874
23	low	easy	52.8494
23	low	hard	52.4796
23	high	easy	61.6221
23	high	hard	55.8739
23	high	easy	58.4238
23	high	hard	55.7035
24	low	easy	31.6368
24	low	hard	22.9618
24	low	easy	30.5037
24	low	hard	20.3905
24	high	easy	37.7022
24	high	hard	33.2164
24	high	easy	34.3125
24	high	hard	29.5971
25	low	easy	73.0471
25	low	hard	68.2787
25	low	easy	74.8073
25	low	hard	75.2336
25	high	easy	74.6712
25	high	hard	71.3133
25	high	easy	71.8387
25	high	hard	71.8592
26	low	easy	80.7458
26	low	hard	69.0645
26	low	easy	77.4406
26	low	hard	68.0644
26	high	easy	82.5142
26	high	hard	73.7253
26	high	easy	76.3953
26	high	hard	76.0706
27	low	easy	76.6347
27	low	hard	77.0424
27	low	easy	78.9783
27	low	hard	79.5516
27	high	easy	80.3708
27	high	hard	79.5006
27	high	easy	81.2007
27	high	hard	79.4373
28	low	easy	73.4269
28	low	hard	55.6739
28	low	easy	74.1091
28	low	hard	60.4167
28	high	easy	79.268
28	high	hard	71.2174
28	high	easy	81.1149
28	high	hard	77.2006
30	low	easy	81.2927
30	low	hard	82.8115
30	low	easy	77.94
30	low	hard	80.7014
30	high	easy	77.4896
30	high	hard	82.633
30	high	easy	83.333
30	high	hard	80.7484
31	low	easy	75.5496
31	low	hard	72.4943
31	low	easy	73.9194
31	low	hard	70.6035
31	high	easy	77.0612
31	high	hard	75.5323
31	high	easy	77.6741
31	high	hard	75.3687
34	low	easy	47.5423
34	low	hard	45.7659
34	low	easy	47.9774
34	low	hard	46.1257
34	high	easy	51.2289
34	high	hard	50.1631
34	high	easy	50.0946
34	high	hard	46.6585
36	low	easy	52.0749
36	low	hard	52.5354
36	low	easy	52.7262
36	low	hard	50.9135
36	high	easy	51.7226
36	high	hard	52.6056
36	high	easy	53.8906
36	high	hard	51.2719
37	low	easy	60.7366
37	low	hard	44.5729
37	low	easy	48.9264
37	low	hard	35.8238
37	high	easy	68.2699
37	high	hard	69.2184
37	high	easy	65.7328
37	high	hard	53.9518
38	low	easy	71.4135
38	low	hard	74.3827
38	low	easy	72.7721
38	low	hard	72.7878
38	high	easy	75.5318
38	high	hard	77.8223
38	high	easy	76.2983
38	high	hard	77.0157
39	low	easy	82.3102
39	low	hard	86.1705
39	low	easy	81.6984
39	low	hard	86.3744
39	high	easy	82.2984
39	high	hard	86.2678
39	high	easy	81.0962
39	high	hard	87.3761
40	low	easy	79.4898
40	low	hard	59.1654
40	low	easy	14.2664
40	low	hard	0.559212
40	high	easy	82.7949
40	high	hard	84.1366
40	high	easy	40.1271
40	high	hard	29.2301
41	low	easy	72.4217
41	low	hard	74.6823
41	low	easy	73.0702
41	low	hard	76.5533
41	high	easy	74.2153
41	high	hard	74.3981
41	high	easy	73.2877
41	high	hard	73.5701
42	low	easy	71.1644
42	low	hard	65.634
42	low	easy	75.4758
42	low	hard	54.1605
42	high	easy	79.0876
42	high	hard	81.7753
42	high	easy	79.0318
42	high	hard	77.5015
44	low	easy	83.7822
44	low	hard	80.7255
44	low	easy	83.9834
44	low	hard	86.7328
44	high	easy	87.4998
44	high	hard	85.9516
44	high	easy	85.5947
44	high	hard	84.9504
45	low	easy	83.7889
45	low	hard	87.8195
45	low	easy	78.2021
45	low	hard	81.0095
45	high	easy	90.1491
45	high	hard	90.3812
45	high	easy	82.8094
45	high	hard	83.1432
46	low	easy	66.4658
46	low	hard	55.5371
46	low	easy	53.106
46	low	hard	37.3201
46	high	easy	69.4688
46	high	hard	63.6413
46	high	easy	65.3209
46	high	hard	59.1108
47	low	easy	74.37
47	low	hard	53.681
47	low	easy	77.393
47	low	hard	56.2718
47	high	easy	80.9746
47	high	hard	78.2683
47	high	easy	78.9263
47	high	hard	81.5209
48	low	easy	45.2536
48	low	hard	31.4879
48	low	easy	49.3229
48	low	hard	37.6922
48	high	easy	46.1133
48	high	hard	40.2713
48	high	easy	55.596
48	high	hard	43.4404
49	low	easy	76.4874
49	low	hard	70.7539
49	low	easy	65.0341
49	low	hard	63.0398
49	high	easy	76.6587
49	high	hard	77.6229
49	high	easy	71.3895
49	high	hard	71.9349
50	low	easy	68.8682
50	low	hard	66.594
50	low	easy	70.9652
50	low	hard	62.5366
50	high	easy	69.6675
50	high	hard	66.9487
50	high	easy	71.9265
50	high	hard	62.4322
51	low	easy	84.5182
51	low	hard	85.9701
51	low	easy	83.0463
51	low	hard	86.6176
51	high	easy	87.1724
51	high	hard	86.8753
51	high	easy	85.0136
51	high	hard	85.8726
52	low	easy	0
52	low	hard	2.38883
52	low	easy	60.9555
52	low	hard	38.3194
52	high	easy	59.3573
52	high	hard	47.0101
52	high	easy	66.0595
52	high	hard	53.8016
53	low	easy	69.5576
53	low	hard	52.129
53	low	easy	69.9059
53	low	hard	43.8059
53	high	easy	77.7484
53	high	hard	75.0648
53	high	easy	78.7568
53	high	hard	74.4311
54	low	easy	37.0572
54	low	hard	18.0907
54	low	easy	47.4304
54	low	hard	32.1354
54	high	easy	65.7772
54	high	hard	49.1841
54	high	easy	66.0706
54	high	hard	48.6363
55	low	easy	68.7181
55	low	hard	40.6326
55	low	easy	68.2855
55	low	hard	48.6741
55	high	easy	79.659
55	high	hard	69.4482
55	high	easy	75.1692
55	high	hard	68.3546
56	low	easy	71.6449
56	low	hard	56.1568
56	low	easy	68.4706
56	low	hard	55.5678
56	high	easy	67.8355
56	high	hard	65.6767
56	high	easy	67.3351
56	high	hard	64.7582
57	low	easy	72.5637
57	low	hard	75.1745
57	low	easy	69.9408
57	low	hard	73.7065
57	high	easy	79.6502
57	high	hard	78.715
57	high	easy	74.4453
57	high	hard	73.0594
58	low	easy	74.678
58	low	hard	73.8426
58	low	easy	73.1477
58	low	hard	70.6183
58	high	easy	70.8011
58	high	hard	71.6889
58	high	easy	71.9621
58	high	hard	67.7457
59	low	easy	58.282
59	low	hard	30.6324
59	low	easy	62.6726
59	low	hard	32.0442
59	high	easy	71.6124
59	high	hard	52.2024
59	high	easy	70.0361
59	high	hard	48.9826
60	low	easy	68.0989
60	low	hard	67.8476
60	low	easy	66.9609
60	low	hard	63.9937
60	high	easy	70.3099
60	high	hard	70.1401
60	high	easy	71.8021
60	high	hard	71.5035
61	low	easy	67.5529
61	low	hard	58.4269
61	low	easy	78.7735
61	low	hard	84.6224
61	high	easy	85.4458
61	high	hard	89.7243
61	high	easy	85.1704
61	high	hard	88.1612
62	low	easy	50.1221
62	low	hard	23.2713
62	low	easy	47.1767
62	low	hard	16.6841
62	high	easy	64.6613
62	high	hard	56.3275
62	high	easy	65.6128
62	high	hard	57.0548
63	low	easy	35.1194
63	low	hard	23.3387
63	low	easy	59.7771
63	low	hard	39.8361
63	high	easy	68.4607
63	high	hard	54.7871
63	high	easy	68.7245
63	high	hard	65.3257
64	low	easy	79.5817
64	low	hard	60.4102
64	low	easy	78.4913
64	low	hard	62.095
64	high	easy	78.0689
64	high	hard	71.0033
64	high	easy	81.292
64	high	hard	69.9788
65	low	easy	69.6288
65	low	hard	65.7756
65	low	easy	71.935
65	low	hard	59.4494
65	high	easy	72.505
65	high	hard	69.6812
65	high	easy	67.2604
65	high	hard	65.6724
66	low	easy	68.3753
66	low	hard	34.9971
66	low	easy	49.9966
66	low	hard	24.935
66	high	easy	85.5746
66	high	hard	77.1563
66	high	easy	78.3096
66	high	hard	75.1668
67	low	easy	46.2931
67	low	hard	26.3865
67	low	easy	68.5932
67	low	hard	44.4629
67	high	easy	75.6921
67	high	hard	66.9912
67	high	easy	82.0269
67	high	hard	75.6715
68	low	easy	47.4521
68	low	hard	43.0647
68	low	easy	45.5135
68	low	hard	37.2925
68	high	easy	58.2016
68	high	hard	53.6795
68	high	easy	61.3089
68	high	hard	52.1274
69	low	easy	20.2094
69	low	hard	6.52651
69	low	easy	33.3685
69	low	hard	19.7317
69	high	easy	85.1371
69	high	hard	86.3732
69	high	easy	85.7525
69	high	hard	84.9727
70	low	easy	81.9163
70	low	hard	82.5154
70	low	easy	82.582
70	low	hard	81.3337
70	high	easy	81.9989
70	high	hard	86.2998
70	high	easy	82.6142
70	high	hard	85.5513
71	low	easy	71.4739
71	low	hard	34.4483
71	low	easy	71.0994
71	low	hard	62.3697
71	high	easy	72.3773
71	high	hard	59.6971
71	high	easy	73.448
71	high	hard	71.8333
72	low	easy	65.217
72	low	hard	66.6741
72	low	easy	66.2687
72	low	hard	67.4506
72	high	easy	65.7264
72	high	hard	68.3668
72	high	easy	65.736
72	high	hard	68.2594
73	low	easy	79.5155
73	low	hard	59.9591
73	low	easy	73.8053
73	low	hard	33.0834
73	high	easy	81.3181
73	high	hard	82.0514
73	high	easy	81.7706
73	high	hard	76.8277
75	low	easy	66.0733
75	low	hard	63.2751
75	low	easy	64.6368
75	low	hard	62.1883
75	high	easy	69.7306
75	high	hard	66.0072
75	high	easy	68.7208
75	high	hard	65.3562
76	low	easy	49.5739
76	low	hard	47.5912
76	low	easy	47.1646
76	low	hard	46.8717
76	high	easy	51.1012
76	high	hard	48.8461
76	high	easy	48.0175
76	high	hard	47.4022
77	low	easy	82.6261
77	low	hard	72.3415
77	low	easy	79.7106
77	low	hard	64.263
77	high	easy	73.6394
77	high	hard	70.1611
77	high	easy	80.1623
77	high	hard	64.8058
78	low	easy	64.3028
78	low	hard	49.2103
78	low	easy	58.8964
78	low	hard	52.9208
78	high	easy	60.2828
78	high	hard	63.3456
78	high	easy	61.6812
78	high	hard	65.759
79	low	easy	70.3337
79	low	hard	66.4434
79	low	easy	65.4101
79	low	hard	64.4935
79	high	easy	71.0188
79	high	hard	69.7352
79	high	easy	70.8698
79	high	hard	64.1955
80	low	easy	0
80	low	hard	0
80	low	easy	0
80	low	hard	0
80	high	easy	72.8448
80	high	hard	19.7007
80	high	easy	74.866
80	high	hard	16.3392
81	low	easy	81.7559
81	low	hard	83.0837
81	low	easy	80.6876
81	low	hard	83.2315
81	high	easy	83.6262
81	high	hard	85.0078
81	high	easy	80.8293
81	high	hard	83.5368
82	low	easy	79.8561
82	low	hard	83.2291
82	low	easy	77.5357
82	low	hard	79.2694
82	high	easy	81.3095
82	high	hard	85.9231
82	high	easy	79.649
82	high	hard	82.6921
83	low	easy	71.5181
83	low	hard	67.9561
83	low	easy	73.1738
83	low	hard	73.7553
83	high	easy	74.8926
83	high	hard	70.7925
83	high	easy	78.4855
83	high	hard	73.7779
84	low	easy	59.7493
84	low	hard	19.5713
84	low	easy	44.7535
84	low	hard	18.8362
84	high	easy	71.0586
84	high	hard	44.1387
84	high	easy	72.9173
84	high	hard	60.3132
85	low	easy	76.7495
85	low	hard	76.7372
85	low	easy	78.7256
85	low	hard	73.9328
85	high	easy	77.781
85	high	hard	80.0962
85	high	easy	79.3709
85	high	hard	80.7915
87	low	easy	76.3372
87	low	hard	76.2551
87	low	easy	78.5658
87	low	hard	77.4199
87	high	easy	77.1246
87	high	hard	77.3593
87	high	easy	79.8772
87	high	hard	80.6322
90	low	easy	58.6283
90	low	hard	57.9648
90	low	easy	57.4574
90	low	hard	58.2619
90	high	easy	58.4516
90	high	hard	55.5996
90	high	easy	57.8989
90	high	hard	59.5039
91	low	easy	78.126
91	low	hard	54.0587
91	low	easy	77.4856
91	low	hard	49.5756
91	high	easy	75.1443
91	high	hard	54.6411
91	high	easy	75.4367
91	high	hard	51.9772

## Sheet: Figure 2c_bars
ID	S_InvSlope	Food	RewM
1	76.9398	1	0
1	42.4328	0	1
1	52.8408	0	0
1	120.803	0	1
1	102.17	0	1
1	60.1857	1	1
1	62.5375	0	0
1	51.6763	0	0
1	51.0476	0	0
1	53.313	0	1
1	59.2607	1	0
1	65.399	1	0
1	66.6494	1	1
1	62.4388	0	1
1	64.3471	1	1
1	112.76	0	1
1	44.9264	0	1
1	47.667	0	0
1	117.103	1	0
1	48.9391	0	0
1	67.8993	0	0
1	64.3389	1	1
1	64.2473	1	1
1	47.4088	1	0
1	32.4757	1	0
1	76.9319	0	0
1	46.4622	0	1
1	48.2216	1	1
1	41.0974	0	1
1	64.6145	1	1
1	46.0328	1	0
1	67.2604	1	1
1	55.0567	1	1
1	44.9176	0	0
1	81.3683	0	0
1	97.3042	1	0
1	50.3834	1	1
1	55.8843	0	1
1	45.4892	0	1
1	56.9942	1	0
1	34.2609	0	1
1	55.1433	1	0
1	57.7378	0	0
1	162.69	1	1
1	150.721	1	0
1	53.6938	1	0
1	54.2868	1	1
1	77.8383	0	0
1	48.4584	1	0
1	48.2832	0	1
1	44.1256	0	0
1	41.205	0	1
1	54.6481	0	1
1	49.2946	1	1
1	62.9999	0	0
1	57.5737	0	0
1	56.542	0	0
1	58.4759	0	1
1	57.1356	1	0
1	52.6862	1	0
1	49.0675	1	1
1	61.7647	0	1
1	88.3985	1	1
1	50.661	0	1
1	45.9642	0	1
1	53.192	0	0
1	33.3424	1	0
1	46.8973	0	0
1	45.7459	0	0
1	62.6287	1	1
1	46.966	1	1
1	51.7337	1	0
1	60.6358	1	0
1	54.5924	0	0
1	56.0322	0	1
1	68.9338	1	1
1	44.457	0	1
1	49.6473	1	1
1	34.7989	1	0
1	62.8815	1	1
1	57.1346	1	1
1	57.4503	0	0
1	37.2353	0	0
1	43.0338	1	0
1	44.0893	1	1
1	55.254	0	1
1	138.862	0	1
1	48.4211	1	0
1	50.8353	0	1
1	58.9106	1	0
1	40.7874	0	0
1	46.086	1	1
1	78.2379	1	0
1	64.7766	1	0
1	47.6286	1	1
1	51.9032	0	0
2	38.4205	1	0
2	86.7908	1	0
2	33.1444	1	1
2	48.1004	1	1
2	68.0728	1	1
2	41.1585	0	0
2	73.6741	0	1
2	39.5689	0	1
2	105.179	0	0
2	39.5453	1	0
2	81.2379	1	1
2	49.1129	0	1
2	63.0341	1	0
2	42.9588	0	0
2	48.3306	1	0
2	39.1289	1	0
2	86.4891	0	0
2	54.7366	0	1
2	129.969	0	1
2	48.8051	1	1
2	50.6539	1	1
2	58.3135	1	1
2	95.2353	0	0
2	85.8835	1	0
2	78.3916	0	1
2	103.741	0	1
2	41.4296	1	1
2	50.9034	1	1
2	57.3874	1	0
2	51.0021	0	0
2	0	0	0
2	85.7995	1	1
2	68.3027	0	0
2	56.96	0	0
2	111.431	0	1
2	26.2458	0	1
2	0	0	0
2	54.9921	1	0
2	55.3027	0	1
2	66.9868	1	1
2	188.319	1	0
2	61.343	0	1
2	103.321	1	1
2	60.9065	0	0
2	0	1	0
2	60.6701	0	0
2	60.2299	0	1
2	54.2307	1	0
2	51.0765	1	0
2	72.1987	1	0
2	70.8157	1	1
2	76.7703	1	1
2	185.19	1	1
2	70.6059	0	0
2	49.3651	0	1
2	73.8426	0	1
2	52.7796	0	0
2	73.4591	1	0
2	104.542	1	1
2	71.8787	0	1
2	85.4702	1	0
2	47.1823	0	0
2	54.4447	1	0
2	58.5233	1	0
2	48.2093	0	0
2	53.5283	0	1
2	50.1019	0	1
2	40.1739	1	1
2	46.8162	1	1
2	45.5314	1	1
2	37.2611	0	0
2	51.96	1	0
2	53.5746	0	1
2	62.9009	0	1
2	68.8575	1	1
2	47.7392	1	1
2	66.7863	1	0
2	76.0942	0	0
2	51.2683	0	0
2	52.1962	1	1
2	135.973	0	0
2	108.637	0	0
2	46.0532	0	1
2	48.1098	0	1
2	0	0	0
2	56.2235	1	0
2	56.4978	0	1
2	60.4953	1	1
2	69.298	1	0
2	55.3741	0	1
2	106.065	1	1
2	53.6412	0	0
2	57.1029	1	0
2	75.4545	0	0
2	52.9319	0	1
2	63.8533	1	0
3	52.4599	0	1
3	46.1659	1	1
3	68.4694	0	1
3	39.7322	0	0
3	84.2708	1	1
3	51.7817	1	1
3	59.6216	1	1
3	49.7557	1	0
3	48.6026	0	1
3	45.1364	0	1
3	35.5564	0	0
3	45.6528	1	0
3	91.7878	1	1
3	58.9288	1	1
3	50.6653	1	0
3	69.5182	0	1
3	77.0344	1	1
3	83.4114	0	0
3	56.5914	1	1
3	49.9289	1	0
3	47.5698	1	0
3	59.8407	1	1
3	53.5916	1	0
3	46.4987	0	1
3	58.9981	0	0
3	67.2026	0	1
3	54.0151	0	1
3	56.0102	1	0
3	58.152	0	1
3	54.5239	0	0
3	81.4476	0	1
3	56.2459	0	1
3	55.4768	0	0
3	74.961	0	0
3	70.8704	1	0
3	68.827	0	1
3	83.1087	1	0
3	55.8293	0	0
3	42.8567	0	0
3	50.5494	1	0
3	67.571	1	1
3	92.2707	1	1
3	41.4861	0	0
3	37.2028	1	0
3	44.5382	1	0
3	51.1105	1	1
3	39.009	0	0
3	94.3374	0	0
3	36.2283	0	1
3	69.8966	1	1
3	91.9356	0	1
3	49.0705	0	0
3	54.5131	1	1
3	51.7615	1	1
3	60.5642	1	1
3	54.6339	1	0
3	38.3676	0	1
3	71.848	0	1
3	92.3545	0	0
3	54.3133	1	0
3	52.3628	1	1
3	82.4133	1	1
3	102.887	1	0
3	61.8144	0	1
3	55.1161	1	1
3	70.958	0	0
3	57.2104	1	1
3	43.4186	1	0
3	83.0811	1	0
3	47.1457	1	1
3	47.1232	1	0
3	49.0727	0	1
3	33.1787	0	0
3	52.4931	0	1
3	43.1451	0	1
3	45.7917	1	0
3	56.2023	0	1
3	46.6527	0	0
3	58.6081	0	1
3	69.8159	0	1
3	55.7761	0	0
3	53.7102	0	0
3	70.9629	1	0
3	73.3948	0	1
3	68.9518	1	0
3	75.0857	0	0
3	35.3836	0	0
3	36.91	1	0
3	58.9312	1	1
3	53.076	1	1
3	65.6639	0	0
3	49.5364	1	0
3	112.884	1	0
3	90.5031	1	1
3	104.144	0	0
3	143.007	0	0
4	56.7613	1	1
4	61.2834	1	1
4	43.9524	1	1
4	56.1231	0	0
4	66.2435	1	1
4	38.4331	0	1
4	50.9115	0	1
4	42.6018	0	0
4	44.5618	1	0
4	63.1276	1	1
4	46.8562	0	0
4	48.2402	0	0
4	52.7273	1	1
4	62.2419	0	1
4	46.9173	0	0
4	57.8489	0	1
4	48.609	0	1
4	41.2577	1	0
4	79.8035	0	1
4	69.5886	0	1
4	40.7484	1	0
4	43.7544	1	1
4	45.7851	1	0
4	65.3109	1	0
4	79.2533	1	1
4	48.9813	1	0
4	53.2975	0	1
4	90.6894	0	1
4	54.0673	1	1
4	93.2049	1	1
4	52.805	0	1
4	51.0518	0	0
4	40.1098	1	0
4	48.7514	1	0
4	34.7227	0	0
4	74.8791	1	0
4	59.3674	1	0
4	52.4084	1	1
4	52.1389	0	0
4	95.7999	0	0
4	76.4457	0	0
4	32.4919	1	0
4	53.2762	0	0
4	55.6674	0	1
4	46.0448	1	0
4	44.313	0	0
4	47.9178	0	1
4	44.1655	1	1
4	57.6164	1	1
4	124.147	1	1
4	42.374	1	1
4	35.7642	0	0
4	42.5505	1	1
4	43.7063	0	1
4	40.3034	0	1
4	56.7507	0	0
4	45.9351	1	0
4	63.0252	1	1
4	44.1921	0	0
4	51.2732	0	0
4	60.6732	1	1
4	61.168	0	1
4	50.362	0	0
4	58.8371	0	1
4	50.0394	0	1
4	51.0909	1	0
4	47.9194	0	1
4	56.4515	0	1
4	44.7672	1	0
4	80.3481	1	1
4	55.9973	1	0
4	85.0127	1	0
4	48.9708	1	1
4	68.0015	1	0
4	41.0044	0	1
4	78.8319	0	1
4	86.9259	1	1
4	78.3354	1	1
4	165.742	0	1
4	74.6786	0	0
4	40.7557	1	0
4	68.478	1	0
4	41.5578	0	0
4	55.4451	1	0
4	42.1928	1	0
4	73.4798	1	1
4	47.6111	0	0
4	52.9926	0	0
4	61.0012	0	0
4	97.9259	1	0
4	47.3847	0	0
4	60.0446	0	1
4	43.2482	1	0
4	72.0525	0	0
4	76.5769	0	1
4	70.9757	1	1
5	68.2283	0	1
5	71.5033	1	1
5	24.8453	0	1
5	43.6013	1	1
5	54.529	1	1
5	42.6791	0	0
5	39.3255	1	0
5	76.2529	1	0
5	41.4044	0	0
5	53.8962	0	0
5	81.5396	0	0
5	55.1876	0	0
5	62.905	1	1
5	87.2621	1	0
5	56.0306	0	1
5	56.5101	0	1
5	61.3835	1	0
5	57.997	1	1
5	63.0808	1	0
5	55.614	1	0
5	52.4754	1	0
5	90.8239	0	1
5	51.8333	0	1
5	33.3487	0	1
5	61.0183	0	0
5	44.6155	0	0
5	58.0043	1	1
5	59.8926	0	1
5	74.2805	0	0
5	46.3702	1	0
5	38.6559	1	1
5	61.3294	1	1
5	44.1393	0	1
5	60.7925	1	1
5	61.2092	1	0
5	74.6863	0	1
5	59.7086	1	1
5	51.6887	0	1
5	50.165	0	0
5	38.1712	0	0
5	44.4805	0	1
5	46.1824	1	1
5	75.4642	1	0
5	55.6288	1	0
5	54.967	1	1
5	69.319	0	0
5	78.6154	0	0
5	48.5516	1	0
5	45.2005	0	1
5	62.3919	1	1
5	69.609	0	1
5	38.7956	1	1
5	104.051	1	1
5	46.0673	0	0
5	57.5231	1	0
5	52.3922	1	0
5	64.465	0	0
5	48.0246	0	0
5	85.1993	0	0
5	49.3757	0	0
5	44.6716	1	1
5	60.6929	1	0
5	70.9214	0	1
5	51.7777	0	1
5	52.5961	1	0
5	54.8733	1	1
5	50.7637	1	0
5	60.0284	1	0
5	69.5158	1	0
5	50.8783	0	1
5	40.0494	0	1
5	43.9803	0	1
5	26.3057	0	0
5	102.292	0	0
5	114.151	1	1
5	55.5564	0	1
5	48.8608	0	0
5	56.0449	1	0
5	50.7168	1	1
5	59.9338	1	1
5	78.2289	0	1
5	51.4154	1	1
5	60.5978	1	0
5	49.1054	0	1
5	51.4189	1	1
5	87.5433	0	1
5	70.1424	0	0
5	61.6921	0	0
5	119.285	0	1
5	93.3555	1	1
5	93.6003	1	0
5	48.167	1	0
5	37.4282	1	1
5	108.217	0	0
5	48.6401	0	0
5	69.6196	1	0
6	53.9596	0	0
6	31.4236	0	1
6	50.8413	1	0
6	42.1813	0	0
6	32.1496	0	0
6	29.717	0	1
6	40.7246	0	1
6	52.7294	1	0
6	51.2287	1	0
6	48.2851	1	0
6	42.4944	0	1
6	83.2144	0	1
6	27.8145	1	1
6	74.434	1	1
6	39.1334	0	1
6	61.8732	1	1
6	46.8982	1	1
6	57.0419	0	0
6	105.81	0	0
6	52.1132	1	0
6	68.9776	1	0
6	56.585	1	1
6	38.6633	0	0
6	91.2288	1	0
6	53.0979	1	1
6	54.497	0	1
6	41.7714	1	0
6	47.1808	0	1
6	54.2494	1	0
6	42.1639	0	0
6	37.4643	0	0
6	46.7187	1	1
6	37.186	0	1
6	59.4839	1	0
6	39.2363	0	1
6	38.8296	0	0
6	52.6415	0	0
6	48.2766	1	1
6	56.7766	1	1
6	47.5966	0	1
6	51.4532	0	1
6	45.0755	1	1
6	54.2138	1	1
6	71.3245	0	0
6	51.3365	1	0
6	34.4563	1	0
6	53.259	1	1
6	50.4731	0	0
6	38.3596	0	0
6	75.1824	0	1
6	61.2881	1	0
6	66.0727	0	0
6	45.7471	0	0
6	54.6013	0	1
6	33.2581	0	1
6	58.3617	1	0
6	37.7908	1	0
6	57.9636	1	0
6	53.9348	0	1
6	45.1788	0	1
6	40.068	1	1
6	58.2433	1	1
6	38.4127	0	1
6	81.5489	1	1
6	47.884	1	1
6	46.0929	0	0
6	42.6019	0	0
6	56.2945	1	0
6	31.3758	1	0
6	102.082	1	1
6	31.9628	0	0
6	63.4655	1	0
6	46.0021	1	1
6	46.0116	0	1
6	50.611	1	0
6	45.6219	0	1
6	56.5287	1	0
6	42.4477	0	0
6	50.5567	0	0
6	49.449	1	1
6	43.7009	0	1
6	83.0106	1	0
6	45.3851	0	1
6	59.4926	0	0
6	74.15	0	0
6	54.962	1	1
6	55.443	1	1
6	67.8998	0	1
6	66.68	0	1
6	45.945	1	1
6	68.9157	1	1
6	50.3424	0	0
6	62.3172	1	0
6	29.7842	1	0
6	69.3825	1	1
6	40.1302	0	0
7	83.603	1	1
7	45.5151	1	0
7	63.2061	1	1
7	40.51	1	1
7	72.0342	1	1
7	43.3515	1	0
7	54.1795	1	0
7	69.1307	1	1
7	79.3546	1	0
7	75.5816	1	0
7	110.033	0	1
7	39.4905	0	0
7	78.4977	1	0
7	79.9347	0	1
7	58.8828	1	0
7	45.1106	0	0
7	45.5881	0	0
7	76.866	1	0
7	82.1455	0	1
7	61.0301	1	1
7	60.7061	0	0
7	124.478	0	1
7	81.9155	0	1
7	81.1536	1	1
7	117.087	0	1
7	85.1428	0	1
7	66.7328	0	1
7	32.8234	0	1
7	113.543	1	0
7	45.9499	0	0
7	79.192	1	1
7	42.045	1	0
7	62.4263	0	0
7	76.333	1	0
7	79.4511	0	1
7	94.5099	0	1
7	99.2446	1	0
7	100.882	0	0
7	100.31	0	0
7	43.7368	0	0
7	68.0867	1	1
7	66.2413	1	1
7	53.3733	0	0
7	108.035	1	1
7	96.3555	0	0
7	39.5707	0	1
7	125.367	1	1
7	43.4039	0	0
7	73.9763	1	1
7	48.2102	1	0
7	61.768	1	1
7	52.7385	1	1
7	32.412	1	1
7	28.6779	1	0
7	48.9998	1	0
7	51.7608	1	1
7	78.4094	1	0
7	48.2028	1	0
7	73.7556	0	1
7	73.2815	0	0
7	65.928	1	0
7	61.4021	0	1
7	31.7701	1	0
7	57.8884	0	0
7	81.1049	0	0
7	51.7584	1	0
7	50.3682	0	1
7	59.3701	1	1
7	155.009	0	0
7	49.1704	0	1
7	53.098	0	1
7	62.079	1	1
7	100.126	0	1
7	86.4551	0	1
7	103.2	0	1
7	96.698	0	1
7	158.421	1	0
7	55.9028	0	0
7	78.5486	1	1
7	79.0442	1	0
7	82.8659	0	0
7	78.0676	1	0
7	45.5702	0	1
7	70.7142	0	1
7	78.7023	1	0
7	30.9138	0	0
7	66.636	0	0
7	51.9309	0	0
7	59.8322	1	1
7	64.1926	1	1
7	121.274	0	0
7	95.0648	1	1
7	97.1739	0	0
7	56.88	0	1
7	70.4529	1	1
7	61.6898	0	0
8	69.8105	0	0
8	101.371	1	0
8	57.5011	1	0
8	60.3759	1	0
8	65.1294	1	1
8	56.5668	0	1
8	57.2663	0	0
8	119.362	1	1
8	71.2505	1	0
8	111.737	1	0
8	73.1426	0	0
8	72.0907	0	0
8	95.9268	1	1
8	75.5665	1	1
8	49.2504	1	0
8	87.6436	1	0
8	75.7885	0	1
8	67.008	0	1
8	79.2781	0	0
8	65.0381	1	0
8	65.2221	0	1
8	51.127	0	1
8	50.6338	1	0
8	59.428	1	1
8	56.6718	0	1
8	58.8201	1	0
8	47.4471	1	1
8	63.2098	0	0
8	57.4822	0	1
8	69.6388	0	1
8	60.5495	0	0
8	120.855	0	0
8	39.0779	1	1
8	51.9735	1	1
8	77.2679	0	0
8	42.2441	0	0
8	57.3394	1	1
8	60.2586	0	0
8	57.7926	1	0
8	35.7736	1	1
8	58.2081	0	1
8	67.8624	0	1
8	75.0112	1	1
8	58.0176	0	1
8	69.7465	0	1
8	76.7306	1	1
8	54.4079	1	0
8	82.8244	0	0
8	39.1667	0	0
8	50.4711	1	0
8	35.1549	1	0
8	40.1947	1	0
8	63.9117	1	1
8	122.938	0	1
8	54.8195	0	0
8	58.0381	1	1
8	49.1285	1	0
8	63.7215	1	0
8	42.9385	0	0
8	48.7381	0	0
8	109.182	1	1
8	208.791	1	1
8	62.1913	1	0
8	68.3422	1	0
8	64.8745	0	1
8	139.31	0	1
8	75.5596	0	0
8	77.2126	1	0
8	108.075	0	1
8	62.8719	0	1
8	86.7862	1	0
8	122.25	1	1
8	105.636	0	1
8	65.0721	1	0
8	48.1242	1	1
8	66.3277	0	0
8	159.509	0	1
8	182.243	0	1
8	71.3296	0	0
8	93.487	0	0
8	48.9212	1	1
8	69.4552	1	1
8	39.7396	0	0
8	49.4291	0	0
8	51.4078	1	1
8	104.003	0	0
8	40.5921	1	0
8	113.639	1	1
8	90.7955	0	1
8	80.0604	0	1
8	55.1277	1	1
8	91.872	0	1
8	62.3424	0	1
8	244.852	1	1
8	72.5193	1	0
8	73.1824	0	0
9	108.022	1	1
9	44.0427	0	1
9	49.5389	1	0
9	39.7859	1	1
9	46.0508	0	1
9	55.1688	1	1
9	50.1858	0	0
9	40.0481	0	0
9	52.3775	1	1
9	48.3096	0	0
9	42.7396	0	1
9	44.2543	0	0
9	40.7937	0	0
9	48.0469	1	0
9	63.9318	1	1
9	56.8252	0	1
9	38.6456	0	0
9	43.5656	1	1
9	59.7087	0	1
9	55.3853	0	0
9	41.6803	1	0
9	40.0559	0	0
9	50.9879	1	1
9	53.214	0	1
9	66.8211	1	1
9	53.6667	1	1
9	51.0744	1	0
9	55.0269	1	1
9	56.7051	0	1
9	72.8778	1	0
9	74.3748	1	0
9	72.2166	1	1
9	73.1941	0	0
9	64.0992	0	1
9	70.018	1	0
9	69.8405	0	1
9	61.3108	1	0
9	61.616	1	0
9	51.9499	0	1
9	61.6535	0	0
9	77.5245	0	0
9	44.8158	1	0
9	58.2851	1	1
9	51.5381	1	0
9	42.58	0	0
9	64.4205	0	1
9	69.9884	0	1
9	50.4278	1	0
9	70.7976	1	1
9	52.0101	0	1
9	41.6046	1	0
9	52.1999	1	1
9	65.4816	0	1
9	44.2107	1	1
9	67.6487	0	0
9	78.4498	0	0
9	62.6927	1	1
9	52.3752	0	0
9	70.8188	0	1
9	49.9571	0	0
9	67.07	0	0
9	87.928	1	0
9	73.0808	1	1
9	98.1995	0	1
9	50.3036	0	0
9	61.7739	1	1
9	64.1527	0	1
9	73.2961	0	0
9	54.4754	1	0
9	67.6814	0	0
9	52.7907	1	1
9	66.0582	0	1
9	75.6093	1	1
9	64.9518	1	1
9	63.9138	1	0
9	83.9396	1	1
9	77.2878	0	1
9	98.95	1	0
9	62.5788	1	0
9	73.2886	1	1
9	64.0839	0	0
9	87.2638	0	1
9	63.3843	1	0
9	62.4444	0	1
9	56.0361	1	0
9	51.6952	1	0
9	63.1958	0	1
9	50.1331	0	0
9	61.9532	0	0
9	70.0325	1	0
9	54.0079	1	1
9	78.8853	1	0
9	46.0384	0	0
9	61.943	0	1
9	54.255	0	1
9	78.0664	1	0
10	81.5555	1	0
10	34.4563	1	1
10	50.2338	1	0
10	60.2205	0	0
10	38.9892	0	1
10	43.4917	0	1
10	43.8798	0	0
10	51.7901	1	0
10	41.795	0	0
10	61.7643	0	0
10	49.9614	1	0
10	43.759	1	0
10	44.7036	1	1
10	48.3801	0	0
10	55.9461	1	1
10	51.0571	1	1
10	37.9428	1	0
10	45.1491	1	0
10	47.8092	1	1
10	43.7799	1	0
10	45.036	0	1
10	47.4845	1	1
10	45.3172	1	0
10	44.3664	0	0
10	56.7182	0	0
10	42.5849	1	1
10	48.2478	0	1
10	56.0319	0	1
10	53.5191	0	0
10	52.9178	0	1
10	62.9471	1	1
10	43.1511	1	1
10	30.0564	0	1
10	54.9311	1	0
10	36.3405	1	0
10	50.1703	0	0
10	38.5025	0	1
10	195.108	1	0
10	45.3945	0	0
10	55.8039	0	1
10	52.1402	0	1
10	41.7407	0	1
10	52.9709	1	1
10	38.0001	1	1
10	36.4313	0	0
10	65.8079	0	0
10	39.7596	1	1
10	43.3022	0	1
10	60.0865	1	0
10	35.8771	1	1
10	38.1861	1	0
10	39.7098	0	0
10	75.0685	0	1
10	44.5448	0	1
10	57.281	0	0
10	33.7098	1	0
10	33.0329	0	0
10	39.7327	0	0
10	57.1351	1	0
10	50.6296	1	0
10	41.5884	1	1
10	29.8275	0	0
10	40.5318	1	1
10	36.8776	1	1
10	31.5581	1	0
10	58.9773	1	0
10	53.9185	1	1
10	41.8563	1	0
10	70.8829	0	1
10	53.6323	1	1
10	58.2275	1	0
10	42.8337	0	0
10	36.4355	0	0
10	49.865	1	1
10	56.5943	0	1
10	52.0174	0	1
10	49.1311	0	0
10	60.7252	0	1
10	58.7607	1	1
10	97.7987	1	1
10	119.708	0	1
10	39.2818	1	0
10	71.9138	1	0
10	40.3175	0	0
10	38.8282	0	1
10	35.4992	1	0
10	48.4974	0	0
10	101.673	0	1
10	59.8405	0	1
10	45.0854	0	1
10	53.3599	1	1
10	52.7613	1	1
10	74.9879	0	0
10	48.3646	0	0
10	42.8066	1	1
10	56.0077	0	1
11	48.3203	1	1
11	49.0424	1	0
11	53.9178	1	1
11	33.7866	1	0
11	36.9607	1	0
11	47.0472	0	1
11	41.5542	1	0
11	45.1236	0	1
11	49.6566	0	1
11	40.8665	0	0
11	57.1192	0	0
11	62.6546	1	1
11	48.7772	1	1
11	63.0135	1	1
11	67.6256	0	1
11	57.5544	1	0
11	73.1515	0	0
11	61.3046	0	0
11	52.5358	0	1
11	80.5691	0	0
11	58.5198	1	0
11	71.2748	1	0
11	44.7856	0	0
11	75.4135	1	1
11	58.5949	1	0
11	51.9583	1	0
11	52.0884	0	1
11	47.9776	0	0
11	75.0919	1	1
11	41.4718	1	0
11	69.2057	0	0
11	78.4304	1	1
11	43.0653	1	0
11	63.8	1	1
11	66.5037	0	0
11	60.7812	0	1
11	39.2275	0	0
11	50.123	0	0
11	72.338	0	1
11	145.874	0	1
11	65.8982	1	1
11	62.2863	0	1
11	63.0363	0	1
11	31.8743	0	0
11	45.0356	1	1
11	45.8397	0	1
11	37.9465	1	0
11	54.6316	1	1
11	77.977	1	1
11	45.1945	1	0
11	44.5045	1	1
11	39.7382	1	0
11	47.1988	1	0
11	58.7982	0	1
11	45.4166	1	0
11	75.0904	0	1
11	57.5522	0	1
11	175.327	0	0
11	49.0522	0	0
11	45.9289	1	1
11	143.582	1	1
11	63.6035	1	1
11	52.3189	0	1
11	65.0039	1	0
11	45.5649	0	0
11	56.8927	0	0
11	76.304	0	1
11	58.2722	0	0
11	55.6366	1	0
11	49.4778	1	0
11	88.2367	0	0
11	84.6567	1	1
11	68.6961	1	0
11	48.5707	1	0
11	67.5849	0	1
11	50.5268	0	0
11	49.03	1	1
11	63.2461	1	0
11	111.896	0	0
11	56.077	1	1
11	47.604	1	0
11	53.2941	1	1
11	69.8139	0	0
11	38.3569	0	1
11	50.641	0	0
11	56.9247	0	0
11	60.4469	0	1
11	64.0391	0	1
11	66.5029	1	1
11	63.0602	0	1
11	59.5071	0	1
11	104.307	0	0
11	87.8216	1	1
11	69.5893	0	1
11	161.822	1	0
11	78.0564	1	1
12	90.0235	1	1
12	67.2072	0	1
12	75.0472	1	0
12	62.1081	1	0
12	24.5879	1	0
12	20.6779	0	1
12	23.7228	0	0
12	43.6471	0	1
12	34.9021	0	0
12	27.677	0	0
12	51.4666	0	0
12	63.4171	0	1
12	76.1778	1	1
12	49.6552	1	1
12	46.6891	0	0
12	58.2074	1	0
12	45.7787	1	0
12	51.3302	0	1
12	36.3971	0	0
12	57.6254	0	0
12	43.6441	0	1
12	65.5147	1	0
12	69.6823	0	0
12	49.5509	0	0
12	50.5118	1	0
12	78.7295	1	1
12	46.1649	0	1
12	66.5264	0	1
12	92.2255	0	1
12	94.7287	1	1
12	45.3636	0	1
12	67.6854	1	1
12	51.4896	1	1
12	68.5921	1	0
12	99.1481	0	1
12	66.5548	1	0
12	30.9942	1	1
12	42.8576	1	1
12	409.674	1	0
12	67.1749	0	0
12	102.8	1	1
12	50.0197	1	0
12	47.8149	1	0
12	41.3809	1	1
12	35.4687	0	1
12	81.7558	0	0
12	109.267	1	1
12	31.5226	0	0
12	73.9481	1	1
12	49.2881	0	1
12	65.077	1	0
12	59.0291	1	0
12	57.1901	1	0
12	44.9846	0	1
12	107.417	0	0
12	74.5432	0	1
12	111.627	0	0
12	137.845	0	0
12	90.2245	0	0
12	69.3796	0	1
12	51.3477	1	1
12	100.277	1	1
12	77.1514	0	0
12	38.1219	1	0
12	100.569	1	0
12	60.2328	0	1
12	51.5943	0	0
12	67.0927	0	0
12	57.2664	0	1
12	58.0906	1	0
12	115.571	0	0
12	73.1161	0	0
12	49.248	1	0
12	44.0388	1	1
12	28.9922	0	1
12	88.3053	0	1
12	69.8878	0	1
12	47.3823	1	1
12	38.287	0	1
12	111.626	1	1
12	88.0307	1	1
12	114.238	1	0
12	45.4364	0	1
12	78.7554	1	0
12	47.2511	1	1
12	58.167	1	1
12	49.3652	1	0
12	35.2664	0	0
12	91.0851	1	1
12	48.7103	1	0
12	45.1541	1	0
12	80.2799	1	1
12	62.1161	0	1
12	61.7945	0	0
12	53.3379	1	1
12	50.0799	0	0
13	31.4008	0	0
13	38.2592	0	1
13	31.2381	1	1
13	39.6315	1	1
13	28.6717	0	0
13	33.3947	1	1
13	31.1228	0	1
13	39.5914	1	0
13	35.7327	1	1
13	28.9252	1	0
13	67.3745	0	1
13	96.1357	1	0
13	110.598	0	1
13	32.7074	0	0
13	41.9023	1	1
13	20.8552	1	0
13	47.0265	1	1
13	30.0218	1	1
13	43.2956	1	0
13	45.0994	0	0
13	36.1551	0	0
13	37.1547	0	0
13	48.1228	0	1
13	39.1749	1	1
13	31.6679	1	0
13	52.7192	0	1
13	46.6859	1	1
13	47.2531	1	0
13	43.1439	0	0
13	60.6933	0	1
13	47.0525	0	0
13	42.4102	0	1
13	50.8341	1	0
13	51.1376	1	1
13	61.4618	0	1
13	47.9606	0	0
13	62.2921	1	0
13	50.2496	1	1
13	55.2475	1	1
13	43.1255	0	1
13	42.3078	0	0
13	30.5709	1	0
13	43.7416	1	0
13	46.2916	0	1
13	39.5113	1	0
13	35.908	0	0
13	39.2797	0	1
13	35.1331	0	0
13	34.9682	0	0
13	37.03	0	1
13	56.2408	1	1
13	36.8591	1	1
13	40.7341	0	0
13	54.8194	1	1
13	32.1508	0	1
13	46.5099	1	0
13	46.7243	1	1
13	40.7457	1	0
13	40.4904	0	1
13	56.2428	1	0
13	45.6857	0	1
13	57.208	0	0
13	51.2691	1	1
13	48.0684	1	0
13	52.6212	1	1
13	88.6947	1	1
13	47.7755	1	0
13	55.6229	0	0
13	45.2654	0	0
13	53.3839	0	0
13	51.8097	0	1
13	51.4345	1	1
13	51.319	1	0
13	67.5211	0	1
13	70.7009	1	1
13	55.5029	1	0
13	40.1404	0	0
13	60.1388	0	1
13	64.1934	0	0
13	57.7551	0	1
13	59.0256	1	0
13	49.9575	1	1
13	44.4289	0	1
13	78.0311	0	0
13	58.5118	1	0
13	68.6784	1	1
13	88.172	1	1
13	54.1771	0	1
13	45.0727	0	0
13	61.0187	1	0
13	62.4467	1	0
13	71.7856	0	1
13	66.1959	1	0
13	61.7198	0	0
13	60.5357	0	1
13	57.0882	0	0
14	50.3186	1	1
14	33.0837	1	0
14	100.726	0	1
14	61.6638	0	0
14	33.663	0	0
14	63.4444	0	1
14	46.0385	0	0
14	44.8331	1	1
14	48.315	1	0
14	61.078	0	0
14	71.5001	0	0
14	130.575	0	1
14	41.0796	1	0
14	86.5559	0	1
14	88.5012	1	1
14	48.9023	0	0
14	37.0972	0	0
14	84.2063	1	1
14	42.065	0	1
14	37.7338	0	1
14	35.5141	1	0
14	36.5856	1	1
14	70.3655	0	1
14	54.1321	1	1
14	52.4876	0	0
14	38.6082	1	0
14	59.3716	0	1
14	66.6359	1	0
14	60.4938	1	1
14	61.1224	0	0
14	64.8031	1	0
14	57.7276	1	0
14	54.5844	1	1
14	77.9345	1	1
14	50.3946	0	1
14	40.8708	1	0
14	40.3971	1	0
14	89.6749	0	0
14	41.7972	1	1
14	59.933	1	1
14	48.8185	1	0
14	63.4015	0	1
14	56.3663	0	1
14	74.2385	0	1
14	35.0039	1	1
14	42.8164	0	0
14	48.6764	0	0
14	36.5141	1	0
14	90.5068	1	1
14	46.3679	1	0
14	93.491	0	1
14	32.0432	0	0
14	57.6359	0	0
14	104.587	0	1
14	66.6582	0	0
14	98.928	1	1
14	48.2711	1	0
14	59.1707	0	0
14	34.575	0	0
14	67.4324	0	1
14	74.0022	1	0
14	45.595	0	1
14	47.8919	1	1
14	61.7905	0	0
14	37.4961	0	0
14	34.2584	1	1
14	49.1263	0	1
14	42.7967	0	1
14	39.0808	1	0
14	64.8308	1	1
14	44.5231	0	1
14	54.2254	1	1
14	37.1126	0	0
14	38.9632	1	0
14	56.7207	0	1
14	64.8483	1	0
14	43.6489	1	1
14	67.2008	0	0
14	33.5649	1	0
14	46.5468	1	0
14	50.6724	1	1
14	42.3401	1	1
14	59.6489	0	1
14	40.2303	1	0
14	32.2459	1	0
14	85.6726	0	0
14	31.7887	1	1
14	85.3146	1	1
14	59.2456	1	0
14	57.7239	0	1
14	63.3052	0	1
14	54.0246	0	1
14	45.1083	1	1
14	47.6471	0	0
14	57.4624	0	0
14	39.9831	1	0
15	23.5543	0	0
15	26.317	1	0
15	41.3865	1	0
15	25.5393	1	0
15	52.1799	0	1
15	31.9475	0	1
15	40.6557	0	0
15	16.6934	0	0
15	35.3288	1	0
15	42.1805	0	1
15	46.4642	0	0
15	60.8577	1	0
15	42.2633	0	1
15	46.6622	1	1
15	43.4475	1	1
15	38.2899	1	0
15	43.0672	0	1
15	36.3053	1	1
15	17.1974	0	0
15	31.7996	0	1
15	29.6807	0	0
15	21.5803	0	0
15	50.7151	0	1
15	29.1622	1	0
15	63.8481	1	1
15	31.564	0	0
15	30.2095	1	0
15	14.8176	0	0
15	48.493	1	1
15	31.5252	0	1
15	76.8423	1	1
15	35.0925	0	0
15	71.7573	0	1
15	31.0927	1	1
15	41.2359	1	0
15	42.9789	1	1
15	38.7446	0	0
15	55.4329	0	1
15	30.6305	1	0
15	33.1057	1	1
15	42.6041	0	1
15	53.9409	0	1
15	62.5314	1	0
15	43.8145	1	1
15	69.0321	1	1
15	18.5234	1	0
15	38.2822	1	1
15	47.0367	0	0
15	43.8493	0	0
15	41.0308	1	0
15	47.4006	1	0
15	23.1114	1	0
15	42.0163	0	1
15	31.2773	0	1
15	37.128	0	0
15	29.0703	0	0
15	63.7203	1	0
15	39.0756	0	1
15	106.159	0	0
15	57.588	1	0
15	54.6125	0	1
15	38.2082	1	1
15	66.1165	1	1
15	30.3606	1	0
15	32.354	0	1
15	48.0874	1	1
15	42.4948	0	0
15	36.2088	0	1
15	27.7812	0	0
15	12.5754	0	0
15	83.0018	0	1
15	12.9365	1	0
15	61.0694	1	1
15	13.6058	0	0
15	51.5734	1	0
15	11.065	0	0
15	67.7599	1	1
15	33.8798	0	1
15	91.8211	1	1
15	20.7126	0	0
15	45.626	0	1
15	55.3931	1	1
15	51.5172	1	0
15	39.231	1	1
15	51.5086	0	0
15	31.4599	0	1
15	36.3148	1	0
15	36.6116	1	1
15	45.3578	0	1
15	55.0442	0	1
15	62.9208	1	0
15	41.6448	1	1
15	79.615	1	1
15	179.39	1	0
15	77.2689	1	1
15	31.2864	0	0
16	53.0556	0	0
16	44.5976	0	0
16	47.9595	1	0
16	42.9388	1	1
16	44.1466	0	0
16	41.6672	0	0
16	45.4314	0	0
16	38.5113	1	0
16	41.8173	0	1
16	46.8986	1	0
16	42.8032	1	1
16	63.1802	1	1
16	51.2777	1	0
16	53.2759	0	1
16	54.3231	0	0
16	36.0648	1	1
16	47.6049	0	1
16	80.8466	1	0
16	59.8623	0	1
16	79.6205	1	1
16	49.2596	0	1
16	51.4342	0	0
16	42.112	0	0
16	71.4846	0	0
16	48.2293	1	1
16	61.2219	1	0
16	51.7272	1	1
16	33.2213	0	1
16	47.917	0	1
16	47.6666	0	1
16	49.4481	0	0
16	49.8358	1	1
16	37.8918	0	1
16	57.5834	0	0
16	50.6439	1	0
16	50.3943	0	1
16	45.1208	1	0
16	51.0784	1	1
16	39.9047	1	0
16	56.9753	0	1
16	36.1565	1	1
16	65.1211	0	1
16	51.1105	1	0
16	51.3003	1	0
16	44.7551	1	1
16	73.4307	1	0
16	42.1468	1	1
16	56.0711	0	0
16	59.7994	0	0
16	43.9577	0	0
16	40.1658	1	0
16	46.1663	1	1
16	36.9116	0	0
16	59.4905	0	0
16	43.2428	0	0
16	66.4398	1	0
16	40.4247	0	1
16	34.9983	1	0
16	36.5294	1	1
16	50.0791	1	1
16	36.4377	1	0
16	68.9955	0	1
16	36.9713	0	0
16	54.6117	1	1
16	40.2831	0	1
16	60.0018	1	0
16	39.2318	0	1
16	47.7551	1	1
16	33.6337	0	1
16	51.2821	0	0
16	38.7459	0	0
16	55.9351	0	0
16	39.1455	1	1
16	63.395	1	0
16	44.459	1	1
16	65.116	0	1
16	41.5041	0	1
16	47.6132	0	1
16	47.04	0	0
16	56.3046	1	1
16	38.3287	0	1
16	85.4318	0	0
16	34.8978	1	0
16	46.5989	0	1
16	38.7263	1	0
16	72.6235	1	1
16	29.0836	1	0
16	113.522	0	1
16	40.2402	1	1
16	64.9796	0	1
16	28.8574	1	0
16	57.0397	1	0
16	41.1776	1	1
16	84.0102	1	0
16	39.7346	1	1
16	41.9491	0	0
17	45.833	1	0
17	54.4528	0	1
17	24.5483	1	0
17	32.4799	1	0
17	47.9408	1	1
17	27.9123	1	0
17	34.9845	0	0
17	45.025	1	1
17	30.6969	1	0
17	33.2417	0	0
17	52.1223	1	1
17	44.4785	1	1
17	37.5677	0	1
17	31.1739	0	0
17	53.353	0	1
17	43.2551	0	1
17	41.1392	0	1
17	27.05	1	0
17	37.2456	0	0
17	44.8716	1	1
17	42.1735	0	1
17	37.6059	1	1
17	48.1423	1	1
17	42.6707	0	1
17	41.7595	0	0
17	58.9813	0	1
17	40.9823	1	0
17	58.4583	1	0
17	43.0644	0	0
17	64.5014	1	1
17	55.5754	0	1
17	44.3881	0	0
17	55.6499	0	1
17	46.3275	1	0
17	44.0074	1	0
17	60.132	0	1
17	65.3687	1	1
17	30.399	0	0
17	46.9638	0	0
17	52.2527	0	1
17	47.2394	1	1
17	40.8518	0	0
17	61.3862	0	0
17	41.8934	0	0
17	56.0626	1	0
17	48.51	1	0
17	49.1021	1	1
17	46.6693	1	1
17	35.1058	1	0
17	41.0974	0	1
17	54.198	1	0
17	46.0298	1	0
17	44.9349	1	1
17	47.8652	1	0
17	41.7767	0	0
17	40.232	1	1
17	56.8355	1	0
17	59.5402	0	0
17	51.6569	1	1
17	36.5227	1	1
17	36.5809	0	1
17	0	0	0
17	41.9602	0	1
17	45.6488	0	1
17	41.7007	0	1
17	51.2191	1	0
17	34.5105	0	0
17	32.8334	1	1
17	28.2478	0	1
17	49.503	1	1
17	67.5632	1	1
17	48.5013	0	1
17	30.9143	0	0
17	52.7813	0	1
17	75.4845	1	0
17	58.8365	1	0
17	63.4724	0	0
17	59.112	1	1
17	56.3549	0	1
17	53.9175	0	0
17	63.268	0	1
17	48.7571	1	0
17	48.5924	1	0
17	45.1053	0	1
17	47.804	1	1
17	106.272	0	0
17	59.9282	0	0
17	49.8367	0	1
17	44.9403	1	1
17	56.4498	0	0
17	45.9139	0	0
17	52.2916	0	0
17	62.8437	1	0
17	53.8126	1	0
17	42.7546	1	1
17	58.5196	1	1
18	205.851	1	0
18	45.8819	1	0
18	54.6138	0	0
18	49.8823	0	1
18	58.8017	0	0
18	86.4639	0	0
18	59.8461	0	0
18	63.9171	0	1
18	71.8654	0	1
18	76.9986	1	0
18	78.9399	1	0
18	34.8046	0	0
18	44.2603	1	1
18	62.6576	0	0
18	50.0973	1	1
18	44.8065	0	0
18	90.4923	1	0
18	55.6047	1	1
18	96.4432	1	1
18	43.4439	1	1
18	116.03	0	1
18	36.9083	1	0
18	36.9643	1	1
18	64.3677	1	1
18	69.1894	1	1
18	50.694	1	1
18	75.5392	0	1
18	51.6603	0	1
18	41.8564	1	0
18	67.0056	1	1
18	52.038	0	0
18	60.3151	1	0
18	146.205	0	1
18	29.4534	1	0
18	81.3739	0	1
18	63.618	0	0
18	173.264	0	1
18	71.4435	1	1
18	33.2737	1	0
18	42.3126	0	0
18	37.9404	0	0
18	36.2256	0	1
18	116.024	1	1
18	35.351	0	1
18	84.3464	1	0
18	49.7287	0	1
18	73.6519	0	0
18	46.497	1	0
18	79.4721	1	0
18	85.667	1	0
18	53.6995	0	0
18	229.013	0	1
18	54.785	0	0
18	86.6939	0	0
18	50.7346	0	0
18	82.7681	0	1
18	84.9369	0	1
18	72.7113	1	0
18	50.3897	1	0
18	64.0553	0	0
18	90.3219	1	1
18	102.91	0	0
18	41.8889	1	1
18	65.2917	0	0
18	48.8321	1	0
18	83.6201	1	1
18	86.1644	1	1
18	144.27	1	1
18	128.397	0	1
18	85.9554	1	0
18	54.2696	1	1
18	92.7291	1	1
18	55.588	1	1
18	33.5809	1	1
18	89.474	0	1
18	208.109	0	1
18	90.9136	1	0
18	69.124	1	1
18	52.3647	0	0
18	43.7631	1	0
18	106.562	0	1
18	56.6381	1	0
18	61.5853	0	1
18	58.3154	0	0
18	34.4097	0	1
18	152.579	1	1
18	83.917	1	0
18	41.7266	0	0
18	48.0933	0	0
18	65.3119	0	1
18	54.3333	1	1
18	39.9167	0	1
18	60.1625	1	0
18	65.3156	0	1
18	58.7157	0	0
18	41.6544	1	0
19	38.8872	0	0
19	31.9361	1	0
19	52.3345	1	0
19	36.2954	0	1
19	50.3036	0	0
19	56.5935	1	0
19	35.8245	1	1
19	43.3802	0	0
19	47.3754	0	1
19	40.7464	1	1
19	54.2271	1	0
19	55.5818	0	1
19	30.7325	0	0
19	38.7803	0	1
19	55.6002	0	1
19	62.2018	1	0
19	76.688	1	1
19	54.9505	1	0
19	40.2802	0	1
19	54.9087	0	1
19	48.5974	1	0
19	48.5825	1	1
19	93.4012	0	0
19	53.0349	1	1
19	66.4433	1	1
19	58.3779	0	0
19	57.4084	0	1
19	48.4057	1	0
19	67.0773	1	1
19	66.6421	1	1
19	47.3299	0	1
19	59.491	0	1
19	46.4798	1	0
19	48.0518	1	1
19	38.0809	1	0
19	46.0221	0	0
19	44.9716	0	0
19	42.5927	0	1
19	45.7738	1	0
19	34.6705	0	0
19	48.9055	0	1
19	59.8675	0	0
19	87.6294	1	1
19	56.6766	1	1
19	29.3079	1	1
19	41.7389	1	0
19	47.1927	0	0
19	47.796	0	0
19	52.8177	0	0
19	48.3448	1	0
19	44.7953	1	0
19	45.8948	0	1
19	40.1245	0	0
19	38.2356	1	0
19	62.8693	1	1
19	42.3675	0	0
19	50.2579	0	1
19	37.2653	1	1
19	48.0555	1	0
19	44.298	0	1
19	112.086	0	0
19	58.8809	0	1
19	69.2679	0	1
19	47.7121	1	0
19	77.1124	1	1
19	30.6309	1	0
19	71.3522	0	1
19	84.1313	0	1
19	87.2485	1	0
19	47.5911	1	1
19	36.6076	0	0
19	61.3002	1	1
19	44.0901	1	1
19	34.6356	0	0
19	64.6102	0	1
19	51.75	1	0
19	47.1868	1	1
19	63.3586	1	1
19	40.48	0	1
19	54.5943	0	1
19	41.9553	1	0
19	63.353	1	1
19	48.4337	1	0
19	72.4359	0	0
19	57.7129	0	0
19	66.9853	0	1
19	42.1328	1	0
19	48.1606	0	0
19	77.7363	0	1
19	57.6699	0	0
19	60.7692	1	1
19	80.8238	1	1
19	79.309	1	1
19	47.0864	1	0
19	42.1253	0	0
19	61.7108	0	0
20	101.21	0	1
20	58.3023	1	1
20	49.5583	0	1
20	58.6816	0	0
20	38.6759	1	0
20	60.166	0	1
20	54.158	1	0
20	47.5559	1	0
20	44.7905	1	0
20	58.0228	0	0
20	49.7943	0	0
20	74.4447	1	1
20	123.125	1	1
20	49.7165	0	0
20	55.2249	1	1
20	82.3997	1	0
20	45.1967	1	0
20	67.1593	0	1
20	53.6889	0	0
20	56.3381	1	1
20	66.7609	1	1
20	47.5342	1	1
20	48.8441	1	0
20	74.7478	1	0
20	52.8742	0	0
20	83.187	0	1
20	62.7577	1	1
20	94.9828	0	0
20	62.7417	0	1
20	52.0954	1	1
20	112.505	1	1
20	47.6145	0	1
20	81.3954	0	0
20	67.2564	1	0
20	82.8625	0	1
20	43.7369	0	1
20	58.0651	1	1
20	24.9006	0	0
20	64.3616	0	1
20	43.856	1	0
20	46.9376	0	0
20	61.1498	0	1
20	42.3563	0	1
20	49.7406	0	0
20	39.2897	1	0
20	51.1165	1	1
20	60.4858	0	0
20	38.434	1	0
20	71.73	0	1
20	44.0693	1	1
20	65.984	0	1
20	46.0211	0	0
20	57.541	1	0
20	56.2307	0	1
20	65.2456	1	0
20	73.5448	1	0
20	62.6979	1	0
20	68.5776	0	0
20	59.8648	0	0
20	97.2721	1	1
20	58.5246	1	1
20	45.3487	0	0
20	84.4728	1	1
20	58.3692	1	0
20	77.0085	1	0
20	76.3832	0	1
20	51.3717	0	0
20	71.1451	1	1
20	54.0427	1	1
20	48.1659	1	1
20	63.016	1	0
20	56.2329	1	0
20	190.222	0	0
20	93.5094	0	1
20	53.2737	1	1
20	47.3701	0	0
20	68.9104	0	1
20	38.9689	1	1
20	65.0433	1	1
20	75.971	0	1
20	66.5125	0	0
20	51.2085	1	0
20	80.6445	0	1
20	56.6136	0	1
20	36.8836	1	1
20	39.3518	0	0
20	79.6195	0	1
20	22.3166	1	0
20	76.974	0	0
20	64.4897	0	1
20	46.2194	0	1
20	40.7229	0	0
20	61.962	1	0
20	58.5428	1	1
20	43.3126	0	0
20	127.512	1	0
22	49.7211	0	1
22	41.2473	0	0
22	40.4233	1	0
22	41.524	1	1
22	42.7196	0	0
22	48.1966	1	0
22	54.2345	1	1
22	38.7629	1	1
22	70.2447	0	1
22	58.8803	0	1
22	43.804	1	0
22	37.5137	1	0
22	48.5725	0	1
22	64.3643	0	0
22	45.8415	0	0
22	54.7946	0	0
22	54.1368	1	1
22	69.2977	0	1
22	72.473	0	0
22	53.8128	1	1
22	44.5369	0	1
22	34.7722	1	0
22	47.2471	0	0
22	48.2939	0	1
22	107.404	1	0
22	65.527	0	0
22	48.3594	0	0
22	45.2383	1	0
22	65.6631	1	1
22	62.4681	1	1
22	60.546	0	0
22	108.963	0	0
22	60.7826	1	0
22	88.9026	0	1
22	35.0571	1	0
22	36.4111	1	1
22	38.1585	1	1
22	58.2229	0	0
22	61.0967	0	1
22	46.9897	1	0
22	60.7995	1	1
22	70.1476	0	1
22	32.8618	1	0
22	46.5089	1	0
22	39.1846	1	1
22	47.4048	1	1
22	37.967	0	1
22	57.5939	0	1
22	44.1371	0	1
22	56.5586	0	0
22	41.3698	1	0
22	45.4392	1	1
22	33.1717	0	0
22	40.5961	1	0
22	47.9437	1	1
22	58.4618	1	1
22	97.7101	0	1
22	89.9472	0	1
22	55.3688	1	0
22	150.022	1	0
22	56.3125	0	1
22	48.9757	0	0
22	110.903	0	0
22	64.4836	0	0
22	83.5002	1	1
22	146.663	0	1
22	56.9343	0	0
22	56.0116	1	1
22	52.8607	0	1
22	79.013	1	0
22	68.7122	0	0
22	52.9494	0	1
22	48.744	1	0
22	75.7133	0	0
22	49.0486	0	0
22	36.2403	1	0
22	91.4211	1	1
22	76.3663	1	1
22	74.5592	0	0
[truncated: 5,777 more rows]

## Sheet: Figure 2c_dots
ID	RewM	Food	M_InvSlope
1	low	Money	55.0723
1	low	Money	55.7983
1	low	Food	66.2618
1	low	Food	57.9588
1	high	Money	58.7671
1	high	Money	63.6063
1	high	Food	57.3546
1	high	Food	67.2319
2	low	Money	62.1059
2	low	Money	56.7248
2	low	Food	61.3991
2	low	Food	64.9726
2	high	Money	58.3653
2	high	Money	68.127
2	high	Food	56.8179
2	high	Food	80.0122
3	low	Money	54.9904
3	low	Money	70.1066
3	low	Food	69.6861
3	low	Food	47.8086
3	high	Money	57.3028
3	high	Money	60.989
3	high	Food	64.6312
3	high	Food	62.9079
4	low	Money	56.8035
4	low	Money	50.2055
4	low	Food	61.4689
4	low	Food	45.7928
4	high	Money	61.1257
4	high	Money	62.9108
4	high	Food	70.688
4	high	Food	57.6763
5	low	Money	60.8864
5	low	Money	59.9615
5	low	Food	61.4613
5	low	Food	59.7187
5	high	Money	59.4043
5	high	Money	58.816
5	high	Food	60.934
5	high	Food	58.5143
6	low	Money	50.5494
6	low	Money	50.3389
6	low	Food	57.2647
6	low	Food	51.5264
6	high	Money	52.3438
6	high	Money	44.3
6	high	Food	60.4328
6	high	Food	51.6463
7	low	Money	85.2353
7	low	Money	54.1818
7	low	Food	78.8277
7	low	Food	57.8045
7	high	Money	80.2902
7	high	Money	73.1483
7	high	Food	72.3732
7	high	Food	67.6089
8	low	Money	73.0542
8	low	Money	61.739
8	low	Food	70.8333
8	low	Food	57.2674
8	high	Money	87.4596
8	high	Money	81.196
8	high	Food	102.988
8	high	Food	63.0505
9	low	Money	56.6685
9	low	Money	55.1333
9	low	Food	57.4992
9	low	Food	66.24
9	high	Money	60.1945
9	high	Money	65.0301
9	high	Food	65.7837
9	high	Food	58.3162
10	low	Money	47.6246
10	low	Money	48.092
10	low	Food	57.8726
10	low	Food	51.5382
10	high	Money	54.4451
10	high	Money	56.1578
10	high	Food	48.6288
10	high	Food	49.5919
11	low	Money	63.7665
11	low	Money	67.9138
11	low	Food	58.5846
11	low	Food	51.36
11	high	Money	60.9162
11	high	Money	64.6571
11	high	Food	67.2049
11	high	Food	64.9634
12	low	Money	61.7084
12	low	Money	68.0371
12	low	Food	63.9952
12	low	Food	85.0015
12	high	Money	58.295
12	high	Money	55.3334
12	high	Food	68.0673
12	high	Food	72.1461
13	low	Money	41.5922
13	low	Money	49.7514
13	low	Food	51.3848
13	low	Food	47.6183
13	high	Money	52.7551
13	high	Money	52.6589
13	high	Food	51.9634
13	high	Food	49.5045
14	low	Money	59.8985
14	low	Money	48.3669
14	low	Food	45.865
14	low	Food	47.1115
14	high	Money	69.0091
14	high	Money	62.1753
14	high	Food	61.4601
14	high	Food	53.3597
15	low	Money	42.1015
15	low	Money	23.7583
15	low	Food	46.2308
15	low	Food	45.2589
15	high	Money	50.4629
15	high	Money	39.481
15	high	Food	65.2997
15	high	Food	41.0946
16	low	Money	55.0737
16	low	Money	45.9357
16	low	Food	59.8412
16	low	Food	41.1821
16	high	Money	59.4566
16	high	Money	43.1466
16	high	Food	54.1882
16	high	Food	42.2587
17	low	Money	45.16
17	low	Money	45.8682
17	low	Food	47.9325
17	low	Food	45.6049
17	high	Money	46.1309
17	high	Money	49.5596
17	high	Food	50.7975
17	high	Food	46.6562
18	low	Money	62.8046
18	low	Money	54.607
18	low	Food	56.8703
18	low	Food	79.0372
18	high	Money	81.4333
18	high	Money	97.4703
18	high	Food	77.3719
18	high	Food	66.2954
19	low	Money	53.9136
19	low	Money	50.5912
19	low	Food	49.8429
19	low	Food	46.6322
19	high	Money	55.8837
19	high	Money	53.5362
19	high	Food	61.1923
19	high	Food	55.6189
20	low	Money	51.9531
20	low	Money	69.4528
20	low	Food	61.9528
20	low	Food	54.8688
20	high	Money	65.5176
20	high	Money	68.0165
20	high	Food	58.1663
20	high	Food	69.2233
22	low	Money	58.9108
22	low	Money	59.2096
22	low	Food	54.2849
22	low	Food	53.3666
22	high	Money	75.1114
22	high	Money	56.9027
22	high	Food	60.4335
22	high	Food	64.9095
23	low	Money	59.1317
23	low	Money	55.5023
23	low	Food	51.3917
23	low	Food	53.1485
23	high	Money	63.8333
23	high	Money	66.1533
23	high	Food	63.7293
23	high	Food	52.2288
24	low	Money	68.0177
24	low	Money	62.5652
24	low	Food	64.1996
24	low	Food	62.851
24	high	Money	75.9258
24	high	Money	72.0435
24	high	Food	76.0576
24	high	Food	70.449
25	low	Money	43.8196
25	low	Money	46.8854
25	low	Food	36.1407
25	low	Food	42.5045
25	high	Money	47.3879
25	high	Money	41.1161
25	high	Food	48.3675
25	high	Food	43.1075
26	low	Money	55.186
26	low	Money	58.7923
26	low	Food	55.6706
26	low	Food	48.9843
26	high	Money	45.2855
26	high	Money	49.4796
26	high	Food	65.1164
26	high	Food	63.0752
27	low	Money	49.3054
27	low	Money	56.327
27	low	Food	45.7201
27	low	Food	50.4586
27	high	Money	49.8619
27	high	Money	47.0826
27	high	Food	51.7139
27	high	Food	55.3783
28	low	Money	59.0981
28	low	Money	50.6717
28	low	Food	67.4617
28	low	Food	65.4727
28	high	Money	63.4508
28	high	Money	58.214
28	high	Food	81.8134
28	high	Food	61.5288
30	low	Money	68.6523
30	low	Money	52.7802
30	low	Food	44.8464
30	low	Food	83.6187
30	high	Money	51.1255
30	high	Money	65.0793
30	high	Food	79.4457
30	high	Food	61.7909
31	low	Money	53.669
31	low	Money	51.122
31	low	Food	52.6271
31	low	Food	54.9477
31	high	Money	57.1966
31	high	Money	51.5993
31	high	Food	73.7187
31	high	Food	60.0789
34	low	Money	46.3907
34	low	Money	44.9437
34	low	Food	54.3495
34	low	Food	41.0922
34	high	Money	43.6607
34	high	Money	41.7783
34	high	Food	42.8007
34	high	Food	45.5051
36	low	Money	41.9888
36	low	Money	40.2663
36	low	Food	40.0373
36	low	Food	36.3089
36	high	Money	41.7647
36	high	Money	35.504
36	high	Food	42.3565
36	high	Food	39.3403
37	low	Money	55.3557
37	low	Money	44.5048
37	low	Food	54.0545
37	low	Food	46.3348
37	high	Money	56.9717
37	high	Money	71.3684
37	high	Food	60.0088
37	high	Food	73.2897
38	low	Money	54.3069
38	low	Money	55.4126
38	low	Food	54.7648
38	low	Food	59.8794
38	high	Money	59.3678
38	high	Money	60.2352
38	high	Food	58.6752
38	high	Food	65.8497
39	low	Money	84.4705
39	low	Money	95.1756
39	low	Food	110.248
39	low	Food	73.683
39	high	Money	107.603
39	high	Money	83.5192
39	high	Food	79.9433
39	high	Food	102.067
40	low	Money	52.4629
40	low	Money	56.5616
40	low	Food	9.56818
40	low	Food	5.61571
40	high	Money	69.8551
40	high	Money	57.7943
40	high	Food	33.796
40	high	Food	22.0635
41	low	Money	53.0867
41	low	Money	56.3488
41	low	Food	53.2763
41	low	Food	63.1926
41	high	Money	56.1814
41	high	Money	71.0057
41	high	Food	56.7987
41	high	Food	56.5729
42	low	Money	48.9668
42	low	Money	75.7668
42	low	Food	57.24
42	low	Food	55.0603
42	high	Money	63.0104
42	high	Money	75.8791
42	high	Food	57.5354
42	high	Food	57.2639
44	low	Money	86.9039
44	low	Money	89.7587
44	low	Food	79.278
44	low	Food	68.8041
44	high	Money	82.5178
44	high	Money	63.6146
44	high	Food	86.1139
44	high	Food	78.5003
45	low	Money	77.6602
45	low	Money	66.6866
45	low	Food	79.4966
45	low	Food	65.9141
45	high	Money	85.2797
45	high	Money	73.9919
45	high	Food	57.79
45	high	Food	65.9472
46	low	Money	55.3015
46	low	Money	53.7268
46	low	Food	60.6903
46	low	Food	54.7622
46	high	Money	60.3114
46	high	Money	57.5763
46	high	Food	60.3736
46	high	Food	57.8048
47	low	Money	44.584
47	low	Money	56.806
47	low	Food	46.2753
47	low	Food	58.0718
47	high	Money	57.2204
47	high	Money	51.1931
47	high	Food	45.809
47	high	Food	53.9647
48	low	Money	54.379
48	low	Money	61.4671
48	low	Food	51.9947
48	low	Food	65.1007
48	high	Money	57.6531
48	high	Money	57.4108
48	high	Food	55.7776
48	high	Food	71.5038
49	low	Money	50.7723
49	low	Money	41.5477
49	low	Food	35.2433
49	low	Food	35.2333
49	high	Money	55.3329
49	high	Money	52.1473
49	high	Food	42.9887
49	high	Food	46.1272
50	low	Money	53.3869
50	low	Money	89.6415
50	low	Food	59.0784
50	low	Food	56.645
50	high	Money	73.9039
50	high	Money	57.5865
50	high	Food	57.6755
50	high	Food	56.049
51	low	Money	71.2597
51	low	Money	84.8242
51	low	Food	59.188
51	low	Food	77.142
51	high	Money	80.8985
51	high	Money	80.5184
51	high	Food	77.1043
51	high	Food	82.8597
52	low	Money	0
52	low	Money	9.44615
52	low	Food	67.3942
52	low	Food	55.4273
52	high	Money	69.2984
52	high	Money	57.3252
52	high	Food	57.4549
52	high	Food	67.1605
53	low	Money	70.2136
53	low	Money	47.3381
53	low	Food	51.1694
53	low	Food	46.5764
53	high	Money	59.9308
53	high	Money	60.5928
53	high	Food	58.7358
53	high	Food	59.6288
54	low	Money	45.59
54	low	Money	34.738
54	low	Food	50.1855
54	low	Food	50.2779
54	high	Money	62.8782
54	high	Money	54.5891
54	high	Food	47.4791
54	high	Food	60.5507
55	low	Money	48.7147
55	low	Money	70.3004
55	low	Food	61.9076
55	low	Food	63.9152
55	high	Money	72.4616
55	high	Money	60.8236
55	high	Food	53.7646
55	high	Food	83.8385
56	low	Money	61.4125
56	low	Money	64.3201
56	low	Food	54.0061
56	low	Food	54.3921
56	high	Money	54.529
56	high	Money	55.4988
56	high	Food	57.8102
56	high	Food	60.8082
57	low	Money	56.1845
57	low	Money	57.5252
57	low	Food	48.024
57	low	Food	57.1614
57	high	Money	58.8675
57	high	Money	57.5934
57	high	Food	60.4984
57	high	Food	56.1798
58	low	Money	44.7006
58	low	Money	44.2634
58	low	Food	42.2328
58	low	Food	39.8459
58	high	Money	46.4727
58	high	Money	46.2975
58	high	Food	45.4923
58	high	Food	40.592
59	low	Money	57.5577
59	low	Money	48.064
59	low	Food	57.1109
59	low	Food	53.8145
59	high	Money	64.8255
59	high	Money	65.9461
59	high	Food	54.6849
59	high	Food	64.0896
60	low	Money	52.5317
60	low	Money	53.1738
60	low	Food	54.1646
60	low	Food	45.369
60	high	Money	51.1313
60	high	Money	61.5586
60	high	Food	56.4897
60	high	Food	58.2208
61	low	Money	69.3953
61	low	Money	57.2943
61	low	Food	77.4182
61	low	Food	73.2792
61	high	Money	84.7611
61	high	Money	80.1669
61	high	Food	80.4151
61	high	Food	107.311
62	low	Money	49.1094
62	low	Money	45.7276
62	low	Food	48.9879
62	low	Food	32.6698
62	high	Money	54.9402
62	high	Money	51.6317
62	high	Food	55.9559
62	high	Food	55.4774
63	low	Money	43.9487
63	low	Money	49.8358
63	low	Food	54.7303
63	low	Food	48.4471
63	high	Money	50.3501
63	high	Money	66.999
63	high	Food	48.0332
63	high	Food	47.6235
64	low	Money	95.295
64	low	Money	55.8737
64	low	Food	68.738
64	low	Food	57.095
64	high	Money	79.9324
64	high	Money	79.7554
64	high	Food	90.6986
64	high	Food	60.874
65	low	Money	53.8636
65	low	Money	56.4722
65	low	Food	57.7014
65	low	Food	58.1012
65	high	Money	54.0363
65	high	Money	61.3149
65	high	Food	50.9854
65	high	Food	59.0433
66	low	Money	73.6344
66	low	Money	44.3329
66	low	Food	53.4834
66	low	Food	32.3427
66	high	Money	103.866
66	high	Money	75.4465
66	high	Food	77.8905
66	high	Food	105.657
67	low	Money	55.1673
67	low	Money	49.2592
67	low	Food	54.4413
67	low	Food	61.8254
67	high	Money	59.4928
67	high	Money	61.6898
67	high	Food	57.6102
67	high	Food	66.3798
68	low	Money	42.5765
68	low	Money	36.6338
68	low	Food	39.8205
68	low	Food	38.3921
68	high	Money	54.4267
68	high	Money	47.8806
68	high	Food	51.0681
68	high	Food	47.711
69	low	Money	27.5957
69	low	Money	50.5066
69	low	Food	65.0429
69	low	Food	64.2403
69	high	Money	114.948
69	high	Money	80.3063
69	high	Food	91.1577
69	high	Food	75.1611
70	low	Money	71.3899
70	low	Money	58.8384
70	low	Food	70.1356
70	low	Food	56.4693
70	high	Money	76.7706
70	high	Money	80.8247
70	high	Food	69.2051
70	high	Food	68.3299
71	low	Money	45.3366
71	low	Money	54.0675
71	low	Food	51.1666
71	low	Food	52.3684
71	high	Money	60.0696
71	high	Money	52.2723
71	high	Food	65.5368
71	high	Food	52.4664
72	low	Money	53.5132
72	low	Money	51.6471
72	low	Food	50.0511
72	low	Food	52.597
72	high	Money	54.595
72	high	Money	53.4649
72	high	Food	59.0985
72	high	Food	47.3211
73	low	Money	135.215
73	low	Money	117.24
73	low	Food	123.841
73	low	Food	110.176
73	high	Money	59.4765
73	high	Money	70.8013
73	high	Food	109.681
73	high	Food	65.2695
75	low	Money	42.6935
75	low	Money	48.4597
75	low	Food	40.4829
75	low	Food	39.9149
75	high	Money	59.231
75	high	Money	48.8368
75	high	Food	64.124
75	high	Food	52.4294
76	low	Money	39.6031
76	low	Money	35.9663
76	low	Food	35.2704
76	low	Food	41.0571
76	high	Money	45.5914
76	high	Money	41.7184
76	high	Food	43.434
76	high	Food	45.9169
77	low	Money	69.5936
77	low	Money	69.2765
77	low	Food	67.7814
77	low	Food	61.9047
77	high	Money	59.8003
77	high	Money	70.9628
77	high	Food	98.411
77	high	Food	58.5126
78	low	Money	50.925
78	low	Money	43.5607
78	low	Food	45.6874
78	low	Food	46.6169
78	high	Money	48.0188
78	high	Money	61.8988
78	high	Food	47.927
78	high	Food	52.7278
79	low	Money	58.2567
79	low	Money	47.0116
79	low	Food	48.7917
79	low	Food	46.9194
79	high	Money	48.9202
79	high	Money	52.9304
79	high	Food	53.4093
79	high	Food	47.2365
80	low	Money	0
80	low	Money	0
80	low	Food	0
80	low	Food	0
80	high	Money	61.7431
80	high	Money	48.283
80	high	Food	62.9243
80	high	Food	39.3815
81	low	Money	59.9854
81	low	Money	57.0839
81	low	Food	61.9021
81	low	Food	62.4273
81	high	Money	65.3965
81	high	Money	62.2708
81	high	Food	63.997
81	high	Food	53.7821
82	low	Money	59.0577
82	low	Money	51.6829
82	low	Food	44.9878
82	low	Food	46.7363
82	high	Money	65.4709
82	high	Money	59.013
82	high	Food	57.9923
82	high	Food	51.9136
83	low	Money	52.3527
83	low	Money	42.6147
83	low	Food	49.7965
83	low	Food	47.0151
83	high	Money	47.0916
83	high	Money	51.5142
83	high	Food	54.5725
83	high	Food	55.6875
84	low	Money	66.7786
84	low	Money	56.9628
84	low	Food	63.2397
84	low	Food	53.1157
84	high	Money	53.7988
84	high	Money	59.0544
84	high	Food	56.6008
84	high	Food	52.6562
85	low	Money	92.4385
85	low	Money	53.7718
85	low	Food	57.8354
85	low	Food	59.5038
85	high	Money	72.1527
85	high	Money	57.3299
85	high	Food	79.3201
85	high	Food	64.592
87	low	Money	80.4975
87	low	Money	53.5299
87	low	Food	61.0369
87	low	Food	59.2827
87	high	Money	59.2515
87	high	Money	67.4892
87	high	Food	64.5228
87	high	Food	69.9794
90	low	Money	45.003
90	low	Money	42.7333
90	low	Food	44.7352
90	low	Food	47.0222
90	high	Money	46.664
90	high	Money	44.4321
90	high	Food	47.0324
90	high	Food	37.9649
91	low	Money	60.1764
91	low	Money	50.7894
91	low	Food	49.3614
91	low	Food	43.7748
91	high	Money	50.7544
91	high	Money	47.3511
91	high	Food	50.745
91	high	Food	43.5445

## Sheet: Figure 2d_bars
ID	RelFreq	Food	RewM
1	87.8515	1	0
1	85.9655	0	1
1	78.6379	0	0
1	85.1135	0	1
1	79.539	0	1
1	79.9424	1	1
1	77.8481	0	0
1	80.4865	0	0
1	77.263	0	0
1	82.7357	0	1
1	78.3929	1	0
1	77.9808	1	0
1	80.1277	1	1
1	76.3126	0	1
1	78.3491	1	1
1	84.1368	0	1
1	77.7017	0	1
1	72.1182	0	0
1	76.0906	1	0
1	74.7057	0	0
1	77.193	0	0
1	88.2823	1	1
1	77.6348	1	1
1	77.2901	1	0
1	73.7322	1	0
1	77.6369	0	0
1	81.2746	0	1
1	79.8916	1	1
1	75.612	0	1
1	81.1957	1	1
1	74.6883	1	0
1	82.6896	1	1
1	79.9575	1	1
1	72.1049	0	0
1	77.1518	0	0
1	72.6479	1	0
1	81.6474	1	1
1	76.9167	0	1
1	80.8277	0	1
1	71.5937	1	0
1	79.6511	0	1
1	66.1585	1	0
1	72.6274	0	0
1	82.917	1	1
1	73.0842	1	0
1	70.3128	1	0
1	79.3384	1	1
1	75.2664	0	0
1	79.2268	1	0
1	79.0411	0	1
1	71.3454	0	0
1	75.525	0	1
1	73.7704	0	1
1	75.9426	1	1
1	75.3365	0	0
1	72.8468	0	0
1	71.7187	0	0
1	67.0464	0	1
1	81.3272	1	0
1	72.5186	1	0
1	76.7361	1	1
1	83.182	0	1
1	81.0165	1	1
1	74.8966	0	1
1	77.7637	0	1
1	72.8281	0	0
1	68.283	1	0
1	66.8653	0	0
1	66.9043	0	0
1	69.7849	1	1
1	73.0524	1	1
1	64.3742	1	0
1	70.4726	1	0
1	70.1719	0	0
1	78.0485	0	1
1	68.7359	1	1
1	76.6318	0	1
1	76.2537	1	1
1	74.1285	1	0
1	71.5782	1	1
1	70.0675	1	1
1	72.5169	0	0
1	68.1483	0	0
1	70.295	1	0
1	73.7387	1	1
1	73.2752	0	1
1	74.7897	0	1
1	62.5114	1	0
1	72.7015	0	1
1	69.9681	1	0
1	71.6549	0	0
1	70.8062	1	1
1	75.8063	1	0
1	71.5922	1	0
1	81.0622	1	1
1	64.3021	0	0
2	34.0387	1	0
2	69.2402	1	0
2	50.7533	1	1
2	77.8594	1	1
2	8.42148	1	1
2	79.7719	0	0
2	47.4258	0	1
2	81.3993	0	1
2	5.22421	0	0
2	76.1596	1	0
2	73.2453	1	1
2	78.0273	0	1
2	14.1039	1	0
2	77.5535	0	0
2	19.8046	1	0
2	77.9466	1	0
2	49.1997	0	0
2	81.8731	0	1
2	57.6153	0	1
2	82.892	1	1
2	39.7892	1	1
2	82.1804	1	1
2	28.1178	0	0
2	48.9365	1	0
2	67.9308	0	1
2	84.9592	0	1
2	31.2679	1	1
2	79.5434	1	1
2	4.72546	1	0
2	54.6666	0	0
2	4.37255	0	0
2	87.6052	1	1
2	36.8699	0	0
2	67.8141	0	0
2	80.3878	0	1
2	83.4657	0	1
2	3.85504	0	0
2	18.1915	1	0
2	53.8631	0	1
2	87.1313	1	1
2	7.03526	1	0
2	86.5202	0	1
2	36.9195	1	1
2	70.0403	0	0
2	3.75283	1	0
2	74.5913	0	0
2	60.6299	0	1
2	18.8799	1	0
2	19.8662	1	0
2	46.4956	1	0
2	44.9828	1	1
2	81.4485	1	1
2	37.199	1	1
2	38.0874	0	0
2	48.7134	0	1
2	82.3941	0	1
2	15.683	0	0
2	42.9428	1	0
2	48.129	1	1
2	84.8869	0	1
2	17.6406	1	0
2	35.5482	0	0
2	16.0859	1	0
2	53.7308	1	0
2	29.0841	0	0
2	84.9292	0	1
2	79.3488	0	1
2	75.8195	1	1
2	40.252	1	1
2	82.3291	1	1
2	11.6155	0	0
2	34.0971	1	0
2	62.4395	0	1
2	85.9696	0	1
2	52.9202	1	1
2	82.5987	1	1
2	2.53392	1	0
2	20.8681	0	0
2	49.953	0	0
2	85.2624	1	1
2	29.1638	0	0
2	36.194	0	0
2	51.0099	0	1
2	87.5579	0	1
2	0	0	0
2	44.3056	1	0
2	59.921	0	1
2	86.3521	1	1
2	9.48437	1	0
2	86.9007	0	1
2	52.5186	1	1
2	43.0913	0	0
2	19.3542	1	0
2	60.5994	0	0
2	85.025	0	1
2	57.1475	1	0
3	89.8886	0	1
3	86.3523	1	1
3	91.7138	0	1
3	78.6253	0	0
3	90.2051	1	1
3	88.7605	1	1
3	92.617	1	1
3	86.7236	1	0
3	90.4873	0	1
3	80.2106	0	1
3	82.3761	0	0
3	93.3649	1	0
3	95.9757	1	1
3	91.3182	1	1
3	94.8079	1	0
3	96.2882	0	1
3	95.6193	1	1
3	88.6089	0	0
3	95.2528	1	1
3	84.1231	1	0
3	92.5224	1	0
3	96.8392	1	1
3	93.6598	1	0
3	92.2139	0	1
3	99.3817	0	0
3	92.6672	0	1
3	91.1359	0	1
3	89.3192	1	0
3	91.5801	0	1
3	91.7492	0	0
3	97.5845	0	1
3	100.742	0	1
3	86.6125	0	0
3	95.5932	0	0
3	95.4368	1	0
3	97.0961	0	1
3	93.5867	1	0
3	94.3146	0	0
3	92.5872	0	0
3	95.2467	1	0
3	97.563	1	1
3	97.4178	1	1
3	85.9719	0	0
3	86.5315	1	0
3	86.0462	1	0
3	90.9954	1	1
3	85.5699	0	0
3	90.305	0	0
3	90.2177	0	1
3	88.5493	1	1
3	90.4048	0	1
3	88.775	0	0
3	87.5778	1	1
3	88.2603	1	1
3	89.1632	1	1
3	91.7081	1	0
3	86.6623	0	1
3	92.2103	0	1
3	91.9168	0	0
3	91.6494	1	0
3	82.3474	1	1
3	91.6398	1	1
3	90.4799	1	0
3	89.6026	0	1
3	93.0568	1	1
3	93.2384	0	0
3	87.5277	1	1
3	90.5989	1	0
3	91.1215	1	0
3	89.4934	1	1
3	84.0557	1	0
3	90.1564	0	1
3	91.5918	0	0
3	94.6281	0	1
3	91.9673	0	1
3	92.3295	1	0
3	90.4415	0	1
3	81.7544	0	0
3	87.642	0	1
3	89.6516	0	1
3	88.2852	0	0
3	89.7125	0	0
3	90.3959	1	0
3	88.3609	0	1
3	87.0769	1	0
3	84.7064	0	0
3	87.0701	0	0
3	87.1035	1	0
3	89.339	1	1
3	88.5397	1	1
3	83.584	0	0
3	85.1113	1	0
3	88.7424	1	0
3	88.1764	1	1
3	83.1315	0	0
3	86.7621	0	0
4	73.5073	1	1
4	70.3665	1	1
4	52.0652	1	1
4	65.8454	0	0
4	57.3166	1	1
4	71.3444	0	1
4	63.859	0	1
4	70.0588	0	0
4	41.2672	1	0
4	75.5872	1	1
4	47.981	0	0
4	74.1036	0	0
4	73.7225	1	1
4	81.0042	0	1
4	45.3726	0	0
4	79.3145	0	1
4	80.0546	0	1
4	60.4091	1	0
4	79.3644	0	1
4	77.8873	0	1
4	54.7064	1	0
4	76.5536	1	1
4	44.4952	1	0
4	61.4309	1	0
4	86.4864	1	1
4	59.6688	1	0
4	79.2349	0	1
4	82.2817	0	1
4	84.0076	1	1
4	81.6641	1	1
4	68.804	0	1
4	71.0936	0	0
4	57.7464	1	0
4	63.8963	1	0
4	50.1583	0	0
4	72.606	1	0
4	65.0214	1	0
4	80.1353	1	1
4	34.6094	0	0
4	67.1827	0	0
4	40.3648	0	0
4	78.5558	1	0
4	46.8837	0	0
4	80.4785	0	1
4	58.5687	1	0
4	53.3631	0	0
4	74.1102	0	1
4	74.8525	1	1
4	72.2506	1	1
4	72.2596	1	1
4	45.0605	1	1
4	51.8023	0	0
4	58.5687	1	1
4	68.7697	0	1
4	51.7401	0	1
4	64.7534	0	0
4	52.2276	1	0
4	70.3174	1	1
4	49.4371	0	0
4	73.6516	0	0
4	63.8707	1	1
4	73.5774	0	1
4	39.7756	0	0
4	77.3232	0	1
4	66.7646	0	1
4	77.869	1	0
4	57.98	0	1
4	74.9108	0	1
4	53.5047	1	0
4	80.9527	1	1
4	50.9801	1	0
4	82.3208	1	0
4	88.1458	1	1
4	81.0996	1	0
4	81.747	0	1
4	80.3562	0	1
4	68.0835	1	1
4	79.5245	1	1
4	71.0106	0	1
4	48.4935	0	0
4	56.4745	1	0
4	78.8762	1	0
4	52.2505	0	0
4	75.8939	1	0
4	52.2349	1	0
4	80.8159	1	1
4	63.2228	0	0
4	78.2937	0	0
4	57.6048	0	0
4	77.9634	1	0
4	69.7204	0	0
4	80.5318	0	1
4	51.6354	1	0
4	77.6522	0	0
4	81.5783	0	1
4	77.1153	1	1
5	84.8138	0	1
5	84.5676	1	1
5	76.4654	0	1
5	72.986	1	1
5	74.2908	1	1
5	68.207	0	0
5	78.6626	1	0
5	81.1909	1	0
5	76.6722	0	0
5	72.591	0	0
5	80.3553	0	0
5	78.0711	0	0
5	80.9206	1	1
5	83.3623	1	0
5	80.8233	0	1
5	72.4176	0	1
5	82.3419	1	0
5	85.5998	1	1
5	80.4991	1	0
5	77.4577	1	0
5	77.9219	1	0
5	77.3482	0	1
5	86.3958	0	1
5	87.6771	0	1
5	80.7078	0	0
5	80.961	0	0
5	82.6303	1	1
5	78.9807	0	1
5	79.3374	0	0
5	75.7546	1	0
5	79.6699	1	1
5	83.1404	1	1
5	74.3917	0	1
5	76.8723	1	1
5	78.0573	1	0
5	76.6936	0	1
5	78.7326	1	1
5	73.6399	0	1
5	76.9738	0	0
5	79.3668	0	0
5	77.6313	0	1
5	79.2474	1	1
5	82.501	1	0
5	77.4838	1	0
5	79.3211	1	1
5	77.9799	0	0
5	77.7105	0	0
5	80.4281	1	0
5	79.5817	0	1
5	78.3146	1	1
5	80.4163	0	1
5	77.6807	1	1
5	80.77	1	1
5	76.4469	0	0
5	78.9984	1	0
5	79.1024	1	0
5	76.8257	0	0
5	73.4164	0	0
5	77.6663	0	0
5	79.6438	0	0
5	81.0476	1	1
5	82.1524	1	0
5	79.9432	0	1
5	81.2242	0	1
5	79.1403	1	0
5	82.6562	1	1
5	80.603	1	0
5	78.8856	1	0
5	79.716	1	0
5	82.4556	0	1
5	84.0467	0	1
5	83.4359	0	1
5	83.9241	0	0
5	83.4045	0	0
5	83.7705	1	1
5	83.824	0	1
5	83.7652	0	0
5	82.1646	1	0
5	82.8096	1	1
5	81.7695	1	1
5	79.2404	0	1
5	85.3285	1	1
5	78.9051	1	0
5	83.178	0	1
5	83.1137	1	1
5	82.808	0	1
5	81.6402	0	0
5	83.883	0	0
5	78.9124	0	1
5	81.2462	1	1
5	79.3449	1	0
5	80.6316	1	0
5	81.4948	1	1
5	84.8888	0	0
5	77.3942	0	0
5	78.4381	1	0
6	62.5478	0	0
6	75.1309	0	1
6	66.5154	1	0
6	68.0689	0	0
6	52.6103	0	0
6	73.1524	0	1
6	66.0848	0	1
6	70.6723	1	0
6	66.1149	1	0
6	74.7512	1	0
6	73.9399	0	1
6	80.5787	0	1
6	76.4636	1	1
6	77.2155	1	1
6	64.7553	0	1
6	77.4407	1	1
6	70.1543	1	1
6	76.9979	0	0
6	74.7737	0	0
6	78.9348	1	0
6	80.2599	1	0
6	75.938	1	1
6	68.2818	0	0
6	76.4157	1	0
6	81.4973	1	1
6	80.8952	0	1
6	76.5388	1	0
6	77.5003	0	1
6	74.9315	1	0
6	75.7301	0	0
6	61.6309	0	0
6	75.4354	1	1
6	73.3155	0	1
6	72.5423	1	0
6	66.0796	0	1
6	71.1991	0	0
6	56.7519	0	0
6	72.6617	1	1
6	72.3692	1	1
6	75.0238	0	1
6	75.802	0	1
6	69.5808	1	1
6	63.9251	1	1
6	71.5569	0	0
6	65.8856	1	0
6	69.1758	1	0
6	65.3821	1	1
6	74.0617	0	0
6	80.4558	0	0
6	80.5526	0	1
6	79.4126	1	0
6	74.5043	0	0
6	68.7581	0	0
6	77.0327	0	1
6	72.648	0	1
6	77.7852	1	0
6	72.2026	1	0
6	75.9855	1	0
6	73.5287	0	1
6	75.3784	0	1
6	74.0308	1	1
6	76.6069	1	1
6	75.383	0	1
6	80.3506	1	1
6	73.9699	1	1
6	76.8127	0	0
6	75.8299	0	0
6	80.949	1	0
6	78.7624	1	0
6	79.9277	1	1
6	78.4771	0	0
6	84.2237	1	0
6	87.6887	1	1
6	81.635	0	1
6	78.8694	1	0
6	80.0348	0	1
6	81.1715	1	0
6	78.2691	0	0
6	78.192	0	0
6	80.6174	1	1
6	78.2434	0	1
6	81.1579	1	0
6	80.8206	0	1
6	79.7755	0	0
6	77.2516	0	0
6	80.4058	1	1
6	76.9878	1	1
6	79.812	0	1
6	76.2991	0	1
6	77.836	1	1
6	81.4023	1	1
6	79.6238	0	0
6	81.3411	1	0
6	77.8993	1	0
6	77.3266	1	1
6	77.1527	0	0
7	85.9606	1	1
7	74.4399	1	0
7	82.8534	1	1
7	80.7241	1	1
7	81.1982	1	1
7	70.3793	1	0
7	78.3685	1	0
7	85.3991	1	1
7	78.3684	1	0
7	72.3923	1	0
7	82.1186	0	1
7	75.1962	0	0
7	79.3115	1	0
7	86.8163	0	1
7	78.3811	1	0
7	79.9707	0	0
7	82.2536	0	0
7	85.5596	1	0
7	83.4785	0	1
7	88.925	1	1
7	82.4902	0	0
7	88.5116	0	1
7	84.3004	0	1
7	87.0746	1	1
7	83.328	0	1
7	89.4019	0	1
7	83.8845	0	1
7	87.639	0	1
7	79.5141	1	0
7	81.8447	0	0
7	84.1177	1	1
7	81.477	1	0
7	81.8481	0	0
7	81.9134	1	0
7	82.7505	0	1
7	87.3831	0	1
7	81.2265	1	0
7	80.3095	0	0
7	80.7381	0	0
7	81.2414	0	0
7	82.2088	1	1
7	88.5836	1	1
7	79.2922	0	0
7	88.0473	1	1
7	77.7621	0	0
7	88.7206	0	1
7	81.3135	1	1
7	79.3762	0	0
7	81.4202	1	1
7	80.558	1	0
7	80.5129	1	1
7	82.3758	1	1
7	79.3408	1	1
7	74.5186	1	0
7	79.84	1	0
7	85.3726	1	1
7	79.4724	1	0
7	76.212	1	0
7	82.2139	0	1
7	78.2731	0	0
7	78.8258	1	0
7	89.0291	0	1
7	78.3994	1	0
7	77.9419	0	0
7	79.9247	0	0
7	77.2376	1	0
7	83.9723	0	1
7	89.0164	1	1
7	80.6595	0	0
7	88.6558	0	1
7	81.5838	0	1
7	89.0152	1	1
7	85.0573	0	1
7	90.8198	0	1
7	83.8911	0	1
7	89.2994	0	1
7	81.2127	1	0
7	79.0269	0	0
7	82.8748	1	1
7	80.6901	1	0
7	80.9877	0	0
7	80.9222	1	0
7	83.1675	0	1
7	88.9106	0	1
7	82.3195	1	0
7	81.6836	0	0
7	78.3798	0	0
7	76.1033	0	0
7	84.8059	1	1
7	89.21	1	1
7	79.5542	0	0
7	88.0642	1	1
7	79.0828	0	0
7	88.9452	0	1
7	82.3911	1	1
7	76.83	0	0
8	52.9492	0	0
8	81.5458	1	0
8	64.6656	1	0
8	78.7828	1	0
8	79.2259	1	1
8	80.7722	0	1
8	78.4926	0	0
8	77.1844	1	1
8	74.1718	1	0
8	78.4374	1	0
8	75.6177	0	0
8	82.0468	0	0
8	84.0175	1	1
8	81.4862	1	1
8	82.8319	1	0
8	78.1599	1	0
8	87.2889	0	1
8	81.2229	0	1
8	83.2262	0	0
8	82.8506	1	0
8	84.8372	0	1
8	80.0597	0	1
8	74.3982	1	0
8	78.1788	1	1
8	85.8102	0	1
8	82.078	1	0
8	86.3854	1	1
8	80.3092	0	0
8	82.1464	0	1
8	80.591	0	1
8	84.8492	0	0
8	79.4866	0	0
8	85.9131	1	1
8	80.3751	1	1
8	70.2344	0	0
8	81.0854	0	0
8	85.2905	1	1
8	80.6665	0	0
8	87.2649	1	0
8	75.7235	1	1
8	85.336	0	1
8	82.6609	0	1
8	84.2278	1	1
8	81.9093	0	1
8	85.8468	0	1
8	80.5501	1	1
8	85.0754	1	0
8	68.2435	0	0
8	68.3493	0	0
8	75.6271	1	0
8	78.679	1	0
8	75.9614	1	0
8	77.5811	1	1
8	81.8169	0	1
8	85.53	0	0
8	79.6541	1	1
8	85.9558	1	0
8	78.2356	1	0
8	84.9376	0	0
8	78.3905	0	0
8	87.574	1	1
8	77.8944	1	1
8	75.7114	1	0
8	82.5438	1	0
8	88.4892	0	1
8	85.7899	0	1
8	90.0979	0	0
8	79.3751	1	0
8	85.8167	0	1
8	84.8436	0	1
8	85.338	1	0
8	81.2146	1	1
8	91.9392	0	1
8	85.7526	1	0
8	85.018	1	1
8	79.8871	0	0
8	90.0515	0	1
8	80.9726	0	1
8	85.1419	0	0
8	79.9884	0	0
8	80.0998	1	1
8	81.2002	1	1
8	80.8112	0	0
8	69.9422	0	0
8	85.4239	1	1
8	77.7112	0	0
8	50.0314	1	0
8	81.2732	1	1
8	85.2248	0	1
8	83.3766	0	1
8	84.183	1	1
8	83.9969	0	1
8	88.8444	0	1
8	79.4553	1	1
8	82.8381	1	0
8	78.8026	0	0
9	77.6164	1	1
9	70.6228	0	1
9	68.5092	1	0
9	69.1231	1	1
9	65.1462	0	1
9	66.1819	1	1
9	66.206	0	0
9	65.97	0	0
9	68.808	1	1
9	64.4204	0	0
9	73.733	0	1
9	71.8236	0	0
9	71.031	0	0
9	74.4086	1	0
9	73.6753	1	1
9	80.5788	0	1
9	66.7423	0	0
9	72.0185	1	1
9	73.8875	0	1
9	75.0505	0	0
9	72.2221	1	0
9	74.6681	0	0
9	77.5159	1	1
9	76.7378	0	1
9	83.6437	1	1
9	85.8593	1	1
9	72.9625	1	0
9	82.2715	1	1
9	83.422	0	1
9	79.2452	1	0
9	77.7171	1	0
9	83.0033	1	1
9	80.2907	0	0
9	85.1944	0	1
9	80.4896	1	0
9	83.4826	0	1
9	76.333	1	0
9	76.937	1	0
9	74.586	0	1
9	75.702	0	0
9	76.7441	0	0
9	73.8698	1	0
9	78.248	1	1
9	72.8063	1	0
9	74.7045	0	0
9	81.9652	0	1
9	75.7478	0	1
9	72.7313	1	0
9	79.5151	1	1
9	80.0723	0	1
9	73.5195	1	0
9	72.0971	1	1
9	76.1608	0	1
9	82.0034	1	1
9	78.7185	0	0
9	78.4596	0	0
9	84.3993	1	1
9	83.005	0	0
9	79.0905	0	1
9	82.9863	0	0
9	79.7595	0	0
9	86.5111	1	0
9	76.6361	1	1
9	87.1172	0	1
9	76.1507	0	0
9	84.814	1	1
9	82.1129	0	1
9	84.8074	0	0
9	80.7341	1	0
9	81.2102	0	0
9	81.3636	1	1
9	82.5528	0	1
9	81.3323	1	1
9	89.4676	1	1
9	77.5424	1	0
9	89.9397	1	1
9	84.7466	0	1
9	84.4747	1	0
9	77.596	1	0
9	83.969	1	1
9	80.8213	0	0
9	89.4406	0	1
9	75.7172	1	0
9	84.4638	0	1
9	77.1359	1	0
9	81.3036	1	0
9	76.3767	0	1
9	80.9639	0	0
9	77.8031	0	0
9	82.2815	1	0
9	77.6863	1	1
9	84.5786	1	0
9	79.1659	0	0
9	80.7762	0	1
9	77.1237	0	1
9	73.129	1	0
10	74.3304	1	0
10	63.4308	1	1
10	66.6338	1	0
10	67.5383	0	0
10	62.9222	0	1
10	67.9541	0	1
10	63.1598	0	0
10	65.809	1	0
10	62.3954	0	0
10	70.5476	0	0
10	66.162	1	0
10	69.8124	1	0
10	67.0324	1	1
10	73.383	0	0
10	64.8301	1	1
10	72.5513	1	1
10	70.3305	1	0
10	72.2618	1	0
10	74.6098	1	1
10	76.8914	1	0
10	62.4498	0	1
10	66.8646	1	1
10	71.759	1	0
10	74.9856	0	0
10	80.7897	0	0
10	75.0533	1	1
10	68.7441	0	1
10	76.735	0	1
10	70.3798	0	0
10	75.9435	0	1
10	68.5871	1	1
10	74.3202	1	1
10	74.4671	0	1
10	75.9828	1	0
10	66.4502	1	0
10	72.5166	0	0
10	72.4702	0	1
10	78.7823	1	0
10	78.2209	0	0
10	78.1646	0	1
10	72.512	0	1
10	73.1102	0	1
10	70.7053	1	1
10	74.2281	1	1
10	71.5294	0	0
10	75.6551	0	0
10	70.9624	1	1
10	74.7185	0	1
10	76.9849	1	0
10	69.001	1	1
10	69.3092	1	0
10	67.6007	0	0
10	72.9185	0	1
10	72.5271	0	1
10	65.824	0	0
10	72.6177	1	0
10	66.8147	0	0
10	70.2537	0	0
10	73.944	1	0
10	71.9349	1	0
10	70.331	1	1
10	78.4288	0	0
10	69.0518	1	1
10	77.4286	1	1
10	70.2155	1	0
10	77.8851	1	0
10	77.7126	1	1
10	75.2451	1	0
10	76.8502	0	1
10	78.3809	1	1
10	74.992	1	0
10	77.6207	0	0
10	84.0428	0	0
10	81.5942	1	1
10	83.0583	0	1
10	81.458	0	1
10	76.9616	0	0
10	77.8837	0	1
10	74.872	1	1
10	80.8674	1	1
10	78.1446	0	1
10	74.9813	1	0
10	76.2317	1	0
10	74.679	0	0
10	73.0988	0	1
10	71.3553	1	0
10	70.4362	0	0
10	76.5379	0	1
10	81.2023	0	1
10	84.5312	0	1
10	83.627	1	1
10	81.1715	1	1
10	83.3605	0	0
10	80.0871	0	0
10	76.8707	1	1
10	81.249	0	1
11	68.3453	1	1
11	64.8691	1	0
11	56.8164	1	1
11	64.3142	1	0
11	58.5411	1	0
11	53.4333	0	1
11	61.1117	1	0
11	58.7995	0	1
11	56.3398	0	1
11	65.1075	0	0
11	66.1461	0	0
11	62.3086	1	1
11	72.2766	1	1
11	68.9079	1	1
11	79.7899	0	1
11	71.8022	1	0
11	73.7512	0	0
11	75.2052	0	0
11	71.7243	0	1
11	69.9414	0	0
11	73.253	1	0
11	78.1704	1	0
11	74.8393	0	0
11	78.9126	1	1
11	84.1923	1	0
11	79.8812	1	0
11	81.7627	0	1
11	81.8927	0	0
11	84.9825	1	1
11	77.9059	1	0
11	79.6421	0	0
11	74.7689	1	1
11	75.2259	1	0
11	77.2125	1	1
11	73.0761	0	0
11	74.9319	0	1
11	75.5851	0	0
11	72.2583	0	0
11	68.7415	0	1
11	81.611	0	1
11	77.1965	1	1
11	75.539	0	1
11	74.335	0	1
11	66.0451	0	0
11	75.2742	1	1
11	78.616	0	1
11	73.3516	1	0
11	79.8854	1	1
11	78.4343	1	1
11	67.2997	1	0
11	74.3061	1	1
11	68.7049	1	0
11	75.305	1	0
11	76.1978	0	1
11	72.9095	1	0
11	78.3436	0	1
11	80.3351	0	1
11	83.8147	0	0
11	77.7168	0	0
11	79.8149	1	1
11	83.4586	1	1
11	75.9455	1	1
11	82.0358	0	1
11	79.9341	1	0
11	79.9299	0	0
11	76.429	0	0
11	79.3228	0	1
11	83.9165	0	0
11	81.7436	1	0
11	77.7023	1	0
11	80.8685	0	0
11	85.9774	1	1
11	79.1039	1	0
11	77.9135	1	0
11	80.827	0	1
11	80.0164	0	0
11	78.1063	1	1
11	70.9707	1	0
11	81.2962	0	0
11	82.1733	1	1
11	75.9144	1	0
11	78.3806	1	1
11	76.988	0	0
11	84.142	0	1
11	77.7255	0	0
11	76.7639	0	0
11	81.2756	0	1
11	80.9583	0	1
11	78.1659	1	1
11	82.0361	0	1
11	80.5207	0	1
11	81.9872	0	0
11	79.5376	1	1
11	84.4356	0	1
11	71.5583	1	0
11	82.2087	1	1
12	84.1354	1	1
12	79.0329	0	1
12	73.3173	1	0
12	66.77	1	0
12	65.9907	1	0
12	63.1913	0	1
12	59.6143	0	0
12	64.6698	0	1
12	63.3717	0	0
12	60.9817	0	0
12	68.8817	0	0
12	69.5723	0	1
12	71.0187	1	1
12	73.1635	1	1
12	69.6535	0	0
12	74.5396	1	0
12	71.8662	1	0
12	71.1095	0	1
12	72.5412	0	0
12	75.7226	0	0
12	78.7246	0	1
12	75.3218	1	0
12	76.727	0	0
12	79.2811	0	0
12	83.349	1	0
12	80.5624	1	1
12	77.3636	0	1
12	76.9155	0	1
12	78.1692	0	1
12	79.7149	1	1
12	82.9672	0	1
12	81.631	1	1
12	80.2042	1	1
12	80.0392	1	0
12	79.9093	0	1
12	79.4466	1	0
12	78.1155	1	1
12	80.3722	1	1
12	77.943	1	0
12	80.6196	0	0
12	80.7305	1	1
12	78.2241	1	0
12	76.1989	1	0
12	73.9831	1	1
12	73.6331	0	1
12	77.4012	0	0
12	77.2387	1	1
12	78.0633	0	0
12	78.4887	1	1
12	72.1314	0	1
12	71.4303	1	0
12	72.3904	1	0
12	70.8914	1	0
12	70.0919	0	1
12	69.1207	0	0
12	72.8186	0	1
12	74.8566	0	0
12	77.566	0	0
12	79.1067	0	0
12	81.0221	0	1
12	82.3413	1	1
12	81.2213	1	1
12	82.4155	0	0
12	77.6479	1	0
12	80.2273	1	0
12	80.3495	0	1
12	83.5761	0	0
12	79.1264	0	0
12	80.783	0	1
12	78.9786	1	0
12	81.089	0	0
12	80.5086	0	0
12	80.3641	1	0
12	78.5846	1	1
12	75.6706	0	1
12	81.8648	0	1
12	82.7084	0	1
12	75.9486	1	1
12	79.7396	0	1
12	78.1474	1	1
12	78.7539	1	1
12	78.1696	1	0
12	78.1687	0	1
12	77.9473	1	0
12	77.8589	1	1
12	77.1193	1	1
12	78.1149	1	0
12	76.2267	0	0
12	77.2999	1	1
12	73.5469	1	0
12	78.1766	1	0
12	74.7759	1	1
12	73.2687	0	1
12	72.4673	0	0
12	77.2036	1	1
12	74.3747	0	0
13	57.356	0	0
13	54.713	0	1
13	55.4577	1	1
13	54.2447	1	1
13	48.7645	0	0
13	53.9181	1	1
13	44.5663	0	1
13	52.9966	1	0
13	54.8132	1	1
13	54.6569	1	0
13	44.7918	0	1
13	41.9158	1	0
13	47.6633	0	1
13	52.0227	0	0
13	50.2196	1	1
13	55.3916	1	0
13	50.9102	1	1
13	50.5927	1	1
13	47.063	1	0
13	52.3193	0	0
13	58.1842	0	0
13	54.1239	0	0
13	45.1789	0	1
13	46.2425	1	1
13	54.0913	1	0
13	57.5264	0	1
13	53.3878	1	1
13	55.0044	1	0
13	51.6159	0	0
13	56.5437	0	1
13	50.4673	0	0
13	52.1894	0	1
13	56.5718	1	0
13	60.9252	1	1
13	61.5938	0	1
13	54.1038	0	0
13	57.8878	1	0
13	50.7438	1	1
13	57.3357	1	1
13	52.8709	0	1
13	56.5411	0	0
13	56.4838	1	0
13	57.5868	1	0
13	56.6488	0	1
13	55.8712	1	0
13	55.0854	0	0
13	57.0214	0	1
13	51.3935	0	0
13	57.1963	0	0
13	54.7696	0	1
13	56.4137	1	1
13	63.6831	1	1
13	57.7377	0	0
13	57.3566	1	1
13	57.0037	0	1
13	62.1497	1	0
13	58.5933	1	1
13	54.8166	1	0
13	54.503	0	1
13	53.5363	1	0
13	57.4263	0	1
13	56.217	0	0
13	61.0129	1	1
13	59.1018	1	0
13	52.8601	1	1
13	54.9682	1	1
13	62.2292	1	0
13	67.0898	0	0
13	57.7488	0	0
13	65.5145	0	0
13	57.4917	0	1
13	60.1428	1	1
13	62.9422	1	0
13	59.358	0	1
13	61.1014	1	1
13	61.5071	1	0
13	56.1491	0	0
13	58.6375	0	1
13	63.7605	0	0
13	65.2338	0	1
13	59.9991	1	0
13	65.9043	1	1
13	50.2963	0	1
13	58.436	0	0
13	59.9667	1	0
13	59.4456	1	1
13	64.2942	1	1
13	57.3197	0	1
13	52.6135	0	0
13	54.1134	1	0
13	55.1918	1	0
13	53.6368	0	1
13	58.2533	1	0
13	53.188	0	0
13	57.6055	0	1
13	50.2868	0	0
14	81.8536	1	1
14	75.3469	1	0
14	82.7395	0	1
14	77.1463	0	0
14	80.0002	0	0
14	81.7093	0	1
14	72.825	0	0
14	84.2334	1	1
14	77.0675	1	0
14	82.8622	0	0
14	84.9653	0	0
14	89.3683	0	1
14	81.0265	1	0
14	88.971	0	1
14	87.3281	1	1
14	75.6796	0	0
14	76.9821	0	0
14	84.0366	1	1
14	83.6311	0	1
14	85.0552	0	1
14	69.6265	1	0
14	82.5074	1	1
14	89.5531	0	1
14	81.3581	1	1
14	85.7663	0	0
14	82.1912	1	0
14	90.7826	0	1
14	77.0927	1	0
14	77.8211	1	1
14	84.2964	0	0
14	81.9752	1	0
14	79.1389	1	0
14	84.9386	1	1
14	79.2464	1	1
14	90.5952	0	1
14	68.1626	1	0
14	75.2994	1	0
14	89.4946	0	0
14	75.6635	1	1
14	71.3723	1	1
14	75.0249	1	0
14	88.0107	0	1
14	84.917	0	1
14	84.7177	0	1
14	76.6613	1	1
14	80.1253	0	0
14	76.783	0	0
14	66.5644	1	0
14	83.6557	1	1
14	79.4507	1	0
14	83.1357	0	1
14	81.7427	0	0
14	82.2979	0	0
14	81.6887	0	1
14	82.9845	0	0
14	80.407	1	1
14	78.4332	1	0
14	82.1038	0	0
14	51.602	0	0
14	85.7471	0	1
14	70.8737	1	0
14	82.9415	0	1
14	82.3395	1	1
14	79.6715	0	0
14	82.8717	0	0
14	75.3404	1	1
14	83.7411	0	1
14	79.9716	0	1
14	74.0727	1	0
14	79.1787	1	1
14	87.0777	0	1
14	77.524	1	1
14	81.8179	0	0
14	78.0665	1	0
14	80.677	0	1
14	77.0831	1	0
14	80.9779	1	1
14	78.0701	0	0
14	73.1045	1	0
14	77.4473	1	0
14	82.8125	1	1
14	78.267	1	1
14	88.8401	0	1
14	73.9117	1	0
14	75.6294	1	0
14	82.1038	0	0
14	68.1089	1	1
14	81.7564	1	1
14	77.7295	1	0
14	85.2366	0	1
14	85.1588	0	1
14	78.2888	0	1
14	82.1205	1	1
14	75.7057	0	0
14	79.2421	0	0
14	70.451	1	0
15	52.8172	0	0
15	60.3207	1	0
15	74.7421	1	0
15	50.1478	1	0
15	75.8664	0	1
15	63.2395	0	1
15	72.3072	0	0
15	53.2382	0	0
15	73.1019	1	0
15	61.214	0	1
15	73.9858	0	0
15	74.5707	1	0
15	73.1754	0	1
15	66.9937	1	1
15	70.7531	1	1
15	40.7569	1	0
15	74.8047	0	1
15	69.6514	1	1
15	26.8888	0	0
15	78.4821	0	1
15	42.6152	0	0
15	55.6937	0	0
15	75.4803	0	1
15	35.2498	1	0
15	79.9469	1	1
15	25.2003	0	0
15	59.1533	1	0
15	28.3502	0	0
15	78.0156	1	1
15	77.1431	0	1
15	76.4204	1	1
15	28.4586	0	0
15	77.9688	0	1
15	56.7923	1	1
15	78.6731	1	0
15	72.939	1	1
15	74.3043	0	0
15	76.4742	0	1
15	58.7272	1	0
15	72.2484	1	1
15	77.6176	0	1
15	72.8422	0	1
15	76.1383	1	0
15	68.2851	1	1
15	81.186	1	1
15	36.345	1	0
15	75.1298	1	1
15	27.9439	0	0
15	77.7511	0	0
15	74.3205	1	0
15	75.6812	1	0
15	41.611	1	0
15	77.0568	0	1
15	55.0607	0	1
15	74.1469	0	0
15	38.7276	0	0
15	81.0713	1	0
15	72.6146	0	1
15	76.2289	0	0
15	75.3784	1	0
15	77.4943	0	1
15	38.3872	1	1
15	79.698	1	1
15	32.716	1	0
15	75.9776	0	1
15	77.9719	1	1
15	72.2865	0	0
15	78.0697	0	1
15	69.291	0	0
15	25.6133	0	0
15	81.0147	0	1
15	32.2585	1	0
15	83.0484	1	1
15	26.8378	0	0
15	75.6996	1	0
15	30.4306	0	0
15	77.6432	1	1
15	75.171	0	1
15	78.8419	1	1
15	27.5414	0	0
15	74.6573	0	1
15	74.2036	1	1
15	77.1467	1	0
15	42.1357	1	1
15	74.0605	0	0
15	63.6321	0	1
15	71.6477	1	0
15	67.8485	1	1
15	76.8446	0	1
15	50.7706	0	1
15	76.8683	1	0
15	71.556	1	1
15	78.3826	1	1
15	33.283	1	0
15	77.6862	1	1
15	30.1925	0	0
16	59.5709	0	0
16	65.5949	0	0
16	54.0095	1	0
16	69.4131	1	1
16	58.5942	0	0
16	66.2574	0	0
16	60.0665	0	0
16	68.2718	1	0
16	42.1803	0	1
16	73.0844	1	0
16	44.1249	1	1
16	75.0789	1	1
16	41.114	1	0
16	74.4227	0	1
16	47.6526	0	0
16	72.9421	1	1
16	41.3064	0	1
16	74.246	1	0
16	39.6689	0	1
16	71.6293	1	1
16	36.788	0	1
16	80.6427	0	0
16	22.4027	0	0
16	79.422	0	0
16	36.3356	1	1
16	79.1843	1	0
16	43.9008	1	1
16	75.0931	0	1
16	22.5795	0	1
16	75.2275	0	1
16	21.0237	0	0
16	83.7582	1	1
16	33.5409	0	1
16	80.9617	0	0
16	36.2168	1	0
16	78.9666	0	1
16	27.3679	1	0
16	76.7484	1	1
16	20.5912	1	0
16	77.66	0	1
16	20.8549	1	1
16	79.3567	0	1
16	21.0699	1	0
16	81.192	1	0
16	20.2011	1	1
16	81.0231	1	0
16	30.2549	1	1
16	81.0608	0	0
16	76.2702	0	0
16	75.5906	0	0
16	60.1501	1	0
16	76.0081	1	1
16	31.5813	0	0
16	78.2148	0	0
16	21.26	0	0
16	78.0144	1	0
16	30.4948	0	1
16	75.4185	1	0
16	23.7615	1	1
16	76.7312	1	1
16	26.5125	1	0
16	79.6774	0	1
16	29.8494	0	0
16	76.0013	1	1
16	21.8797	0	1
16	77.5369	1	0
16	20.5574	0	1
16	80.6553	1	1
16	20.3539	0	1
16	78.4201	0	0
16	27.6306	0	0
16	81.691	0	0
16	24.5895	1	1
16	82.4782	1	0
16	34.354	1	1
16	80.4914	0	1
16	29.458	0	1
16	82.0377	0	1
16	30.4299	0	0
16	77.7034	1	1
16	27.5184	0	1
16	81.8267	0	0
16	30.4592	1	0
16	77.5852	0	1
16	29.4262	1	0
16	80.8321	1	1
16	4.68622	1	0
16	79.924	0	1
16	29.6949	1	1
16	76.8191	0	1
16	32.1482	1	0
16	80.0945	1	0
16	25.9667	1	1
16	80.3283	1	0
16	21.5206	1	1
16	76.0394	0	0
17	29.7406	1	0
17	74.8364	0	1
17	48.8472	1	0
17	53.5225	1	0
17	72.9835	1	1
17	18.2412	1	0
17	56.2361	0	0
17	70.9641	1	1
17	67.1388	1	0
17	36.4207	0	0
17	65.107	1	1
17	50.1749	1	1
17	59.8729	0	1
17	32.7773	0	0
17	62.6073	0	1
17	56.8387	0	1
17	59.3891	0	1
17	23.7407	1	0
17	35.065	0	0
17	64.3948	1	1
17	69.098	0	1
17	42.8573	1	1
17	58.8793	1	1
17	38.8987	0	1
17	14.4722	0	0
17	56.1335	0	1
17	16.785	1	0
17	35.7249	1	0
17	54.91	0	0
17	63.5637	1	1
17	61.6825	0	1
17	49.0649	0	0
17	66.16	0	1
17	54.1323	1	0
17	58.9874	1	0
17	73.9849	0	1
17	77.7278	1	1
17	27.2433	0	0
17	73.2468	0	0
17	79.3938	0	1
17	77.9333	1	1
17	24.7776	0	0
17	84.7009	0	0
17	24.603	0	0
17	82.6131	1	0
17	50.6139	1	0
17	80.3905	1	1
17	66.2452	1	1
17	73.4047	1	0
17	66.9549	0	1
17	76.7421	1	0
17	18.4112	1	0
17	77.1069	1	1
17	63.5987	1	0
17	77.7849	0	0
17	66.0124	1	1
17	79.7153	1	0
17	14.3682	0	0
17	81.7318	1	1
17	76.2144	1	1
17	61.2343	0	1
17	0	0	0
17	83.9621	0	1
17	78.3258	0	1
17	78.4392	0	1
17	50.8028	1	0
17	74.6168	0	0
17	82.3415	1	1
17	79.4164	0	1
17	86.6081	1	1
17	79.1839	1	1
17	81.9351	0	1
17	77.6492	0	0
17	79.838	0	1
17	81.4115	1	0
17	74.3601	1	0
17	76.343	0	0
17	78.2672	1	1
17	77.8292	0	1
17	13.35	0	0
17	81.0356	0	1
17	74.1744	1	0
17	80.1584	1	0
17	87.6317	0	1
17	79.1041	1	1
17	40.3158	0	0
17	78.9018	0	0
17	85.4794	0	1
17	82.2851	1	1
17	61.1813	0	0
17	77.9565	0	0
17	15.3138	0	0
17	81.6339	1	0
17	88.2533	1	0
17	82.2341	1	1
17	85.4882	1	1
18	78.8828	1	0
18	76.0966	1	0
18	77.5562	0	0
18	77.591	0	1
18	78.3496	0	0
18	79.9664	0	0
18	77.9388	0	0
18	74.0825	0	1
18	76.905	0	1
18	78.7748	1	0
18	80.2088	1	0
18	75.1447	0	0
18	77.038	1	1
18	75.0415	0	0
18	78.5087	1	1
18	73.7302	0	0
18	76.946	1	0
18	76.5593	1	1
18	78.2087	1	1
18	73.4973	1	1
18	80.2305	0	1
18	75.1844	1	0
18	74.4938	1	1
18	77.0101	1	1
18	80.9829	1	1
18	78.4843	1	1
18	81.2879	0	1
18	75.1662	0	1
18	82.0992	1	0
18	80.0006	1	1
18	80.9584	0	0
18	76.9236	1	0
18	80.3758	0	1
18	72.4044	1	0
18	79.5897	0	1
18	74.3509	0	0
18	79.7053	0	1
18	79.0352	1	1
18	77.2262	1	0
18	76.5765	0	0
18	76.0325	0	0
18	77.013	0	1
18	79.1743	1	1
18	78.3633	0	1
18	78.1408	1	0
18	76.4523	0	1
18	76.9	0	0
18	76.7445	1	0
18	80.2059	1	0
18	75.6343	1	0
18	77.326	0	0
18	77.8104	0	1
18	78.6459	0	0
18	78.003	0	0
18	78.0699	0	0
18	77.7679	0	1
18	80.5687	0	1
18	75.9822	1	0
18	81.7871	1	0
18	75.5171	0	0
18	80.6359	1	1
18	76.6177	0	0
18	78.3022	1	1
18	76.2352	0	0
18	78.6679	1	0
18	77.5783	1	1
18	78.7924	1	1
18	78.5835	1	1
18	82.1574	0	1
18	75.0106	1	0
18	80.1542	1	1
18	79.6845	1	1
18	84.587	1	1
18	82.041	1	1
18	84.5945	0	1
18	81.6662	0	1
18	85.2202	1	0
18	79.1247	1	1
18	81.1289	0	0
18	78.7579	1	0
18	83.376	0	1
18	79.2394	1	0
18	80.7896	0	1
18	79.0253	0	0
18	80.5174	0	1
18	78.199	1	1
18	77.2562	1	0
18	77.1673	0	0
18	79.195	0	0
18	78.5721	0	1
18	80.8622	1	1
18	69.7178	0	1
18	78.5637	1	0
18	78.6454	0	1
18	78.6676	0	0
18	76.3621	1	0
19	63.7422	0	0
19	60.1594	1	0
19	65.1276	1	0
19	62.741	0	1
19	71.0921	0	0
19	67.0181	1	0
19	74.1881	1	1
19	64.1291	0	0
19	73.9468	0	1
19	65.0664	1	1
19	74.8793	1	0
19	74.702	0	1
19	74.3393	0	0
19	69.7788	0	1
19	75.6486	0	1
19	70.0813	1	0
19	77.3437	1	1
19	73.8038	1	0
19	74.7643	0	1
19	72.7321	0	1
19	75.9284	1	0
19	75.3094	1	1
19	78.0286	0	0
19	72.9435	1	1
19	77.5342	1	1
19	79.1719	0	0
19	82.0058	0	1
19	78.8353	1	0
19	78.2095	1	1
19	74.4771	1	1
19	78.0206	0	1
19	74.4822	0	1
19	73.7946	1	0
19	78.725	1	1
19	78.018	1	0
19	71.7455	0	0
19	74.0216	0	0
19	77.8331	0	1
19	78.144	1	0
19	73.5686	0	0
19	76.1192	0	1
19	70.3267	0	0
19	80.3397	1	1
19	71.6407	1	1
19	77.2978	1	1
19	72.4615	1	0
19	79.4063	0	0
19	73.9385	0	0
19	70.1752	0	0
19	62.7686	1	0
19	70.0822	1	0
19	63.9619	0	1
19	65.9857	0	0
19	60.7834	1	0
19	73.6564	1	1
19	67.0091	0	0
19	69.8249	0	1
19	67.034	1	1
19	70.5218	1	0
19	65.8143	0	1
19	74.882	0	0
19	75.7303	0	1
19	73.6781	0	1
19	73.1967	1	0
19	76.4122	1	1
19	69.437	1	0
19	72.6513	0	1
19	74.3391	0	1
19	76.2411	1	0
19	70.9835	1	1
19	71.2341	0	0
19	69.9332	1	1
19	73.5351	1	1
19	75.4176	0	0
19	75.2521	0	1
19	74.2027	1	0
19	80.1457	1	1
19	78.8265	1	1
19	79.0207	0	1
19	72.8012	0	1
19	74.542	1	0
19	74.0957	1	1
19	75.0821	1	0
19	73.9924	0	0
19	71.6041	0	0
19	72.3532	0	1
19	72.6887	1	0
19	67.5115	0	0
19	77.8817	0	1
19	68.7584	0	0
19	80.0912	1	1
19	74.5295	1	1
19	78.6486	1	1
19	70.488	1	0
19	74.0129	0	0
19	71.5568	0	0
20	65.5812	0	1
20	57.4956	1	1
20	34.8558	0	1
20	44.8775	0	0
20	9.29059	1	0
20	72.8046	0	1
20	8.11659	1	0
20	48.8995	1	0
20	26.1312	1	0
20	69.289	0	0
20	23.6992	0	0
20	75.3221	1	1
20	44.1441	1	1
20	74.968	0	0
20	69.8987	1	1
20	19.359	1	0
20	19.8947	1	0
20	78.5834	0	1
20	15.1928	0	0
20	73.8493	1	1
20	31.5884	1	1
20	70.0345	1	1
20	32.9124	1	0
20	17.723	1	0
20	40.2556	0	0
20	84.0821	0	1
20	39.4346	1	1
20	49.7098	0	0
20	82.4535	0	1
20	54.4733	1	1
20	51.3419	1	1
20	74.3838	0	1
20	40.9885	0	0
20	16.7845	1	0
20	83.9811	0	1
20	70.0853	0	1
20	35.9283	1	1
20	74.8165	0	0
20	74.4919	0	1
20	37.3553	1	0
20	34.3416	0	0
20	76.6259	0	1
20	56.4083	0	1
20	43.5116	0	0
20	18.1046	1	0
20	74.6132	1	1
20	36.7478	0	0
20	27.5487	1	0
20	67.8467	0	1
20	57.3614	1	1
20	37.4215	0	1
20	23.4648	0	0
20	8.91369	1	0
20	75.8478	0	1
20	14.6195	1	0
20	22.6474	1	0
20	7.62521	1	0
20	38.645	0	0
20	15.6751	0	0
20	76.7296	1	1
20	49.112	1	1
20	26.649	0	0
20	50.2303	1	1
20	29.5036	1	0
20	22.5596	1	0
20	78.3121	0	1
20	17.6201	0	0
20	73.1702	1	1
20	48.6498	1	1
20	66.0576	1	1
20	4.13291	1	0
20	38.5361	1	0
20	23.3409	0	0
20	78.7908	0	1
20	49.089	1	1
20	33.6844	0	0
20	81.569	0	1
20	67.5049	1	1
20	45.2954	1	1
20	75.4729	0	1
20	4.74729	0	0
20	30.8884	1	0
20	84.5454	0	1
20	73.4602	0	1
20	49.8762	1	1
20	8.57053	0	0
20	82.507	0	1
20	34.3642	1	0
20	7.41767	0	0
20	82.1576	0	1
20	72.535	0	1
20	24.5198	0	0
20	32.3876	1	0
20	75.489	1	1
20	10.8406	0	0
20	25.6652	1	0
22	74.4746	0	1
22	68.9122	0	0
22	66.1214	1	0
22	69.4173	1	1
22	70.5543	0	0
22	79.2481	1	0
22	75.0819	1	1
22	72.81	1	1
22	73.1619	0	1
22	73.9644	0	1
22	72.0644	1	0
22	68.3587	1	0
22	75.92	0	1
22	70.881	0	0
22	67.6469	0	0
22	67.3061	0	0
22	74.9386	1	1
22	77.1339	0	1
22	68.0087	0	0
22	75.962	1	1
22	70.1268	0	1
22	65.9681	1	0
22	65.7688	0	0
22	79.6383	0	1
22	76.7477	1	0
22	75.7955	0	0
22	72.2698	0	0
22	70.9741	1	0
22	75.8123	1	1
22	71.0666	1	1
22	64.9823	0	0
22	71.7962	0	0
22	58.1728	1	0
22	78.4309	0	1
22	67.0101	1	0
22	70.0721	1	1
22	71.1542	1	1
22	61.2701	0	0
22	69.644	0	1
22	67.8155	1	0
22	73.8533	1	1
22	77.9142	0	1
22	54.3975	1	0
22	74.004	1	0
22	73.3076	1	1
22	69.9304	1	1
22	71.5001	0	1
22	72.6163	0	1
22	74.4836	0	1
22	63.7992	0	0
22	67.3844	1	0
22	69.6861	1	1
22	63.9575	0	0
22	64.6319	1	0
22	73.0823	1	1
22	71.5963	1	1
22	51.2469	0	1
22	76.488	0	1
22	61.9836	1	0
22	71.7479	1	0
22	76.2326	0	1
22	74.5926	0	0
22	78.4536	0	0
22	74.439	0	0
22	78.8282	1	1
22	80.9407	0	1
22	74.027	0	0
22	75.827	1	1
22	81.5031	0	1
22	82.3737	1	0
22	41.5081	0	0
22	83.481	0	1
22	85.7551	1	0
22	82.5111	0	0
22	83.251	0	0
22	80.4365	1	0
22	81.1368	1	1
22	80.8531	1	1
22	79.4838	0	0
[truncated: 5,777 more rows]

## Sheet: Figure 2d_dots
ID	RewM	Food	M_RelFreq
1	low	Money	73.8191
1	low	Money	72.6541
1	low	Food	76.0903
1	low	Food	70.6036
1	high	Money	77.3593
1	high	Money	78.6789
1	high	Food	77.7273
1	high	Food	77.335
2	low	Money	54.9022
2	low	Money	21.9282
2	low	Food	49.0061
2	low	Food	14.0355
2	high	Money	84.0736
2	high	Money	62.8592
2	high	Food	82.5852
2	high	Food	43.0332
3	low	Money	88.1732
3	low	Money	88.6788
3	low	Food	90.661
3	low	Food	89.4841
3	high	Money	90.8105
3	high	Money	91.9857
3	high	Food	91.3537
3	high	Food	90.5285
4	low	Money	66.3578
4	low	Money	49.7818
4	low	Food	72.5491
4	low	Food	53.2385
4	high	Money	77.315
4	high	Money	71.354
4	high	Food	76.6787
4	high	Food	68.5905
5	low	Money	79.4144
5	low	Money	78.2383
5	low	Food	79.7243
5	low	Food	79.7543
5	high	Money	80.2218
5	high	Money	80.3069
5	high	Food	80.7143
5	high	Food	80.7841
6	low	Money	75.3127
6	low	Money	69.6301
6	low	Food	76.7077
6	low	Food	75.1671
6	high	Money	78.0606
6	high	Money	73.075
6	high	Food	77.0014
6	high	Food	75.0998
7	low	Money	80.2478
7	low	Money	78.9831
7	low	Food	79.6033
7	low	Food	78.025
7	high	Money	83.3122
7	high	Money	88.6777
7	high	Food	82.4165
7	high	Food	86.8173
8	low	Money	78.0467
8	low	Money	78.3531
8	low	Food	79.9458
8	low	Food	77.2468
8	high	Money	82.3344
8	high	Money	86.8026
8	high	Food	79.5158
8	high	Food	83.745
9	low	Money	75.6781
9	low	Money	76.5889
9	low	Food	75.8732
9	low	Food	78.5231
9	high	Money	76.8445
9	high	Money	81.917
9	high	Food	78.37
9	high	Food	80.0624
10	low	Money	73.608
10	low	Money	72.8262
10	low	Food	73.6299
10	low	Food	71.4453
10	high	Money	76.7344
10	high	Money	73.2365
10	high	Food	74.5743
10	high	Food	72.4327
11	low	Money	76.4637
11	low	Money	76.1148
11	low	Food	73.5175
11	low	Food	73.289
11	high	Money	76.4175
11	high	Money	75.7537
11	high	Food	75.575
11	high	Food	77.208
12	low	Money	76.0283
12	low	Money	73.4128
12	low	Food	76.0852
12	low	Food	75.6558
12	high	Money	73.5641
12	high	Money	78.4255
12	high	Food	77.9354
12	high	Food	78.6158
13	low	Money	55.6779
13	low	Money	55.8151
13	low	Food	57.3045
13	low	Food	55.1395
13	high	Money	52.9285
13	high	Money	56.6206
13	high	Food	56.3667
13	high	Food	56.514
14	low	Money	80.7502
14	low	Money	78.1782
14	low	Food	75.4089
14	low	Food	75.8219
14	high	Money	84.3089
14	high	Money	85.9041
14	high	Food	79.6023
14	high	Food	80.3568
15	low	Money	65.5569
15	low	Money	33.1857
15	low	Food	73.2209
15	low	Food	48.9132
15	high	Money	76.4965
15	high	Money	68.7262
15	high	Food	78.0627
15	high	Food	64.9177
16	low	Money	77.1435
16	low	Money	40.5277
16	low	Food	77.5727
16	low	Food	31.9793
16	high	Money	78.1051
16	high	Money	30.5272
16	high	Food	76.4584
16	high	Food	29.63
17	low	Money	65.1569
17	low	Money	28.2846
17	low	Food	64.7648
17	low	Food	50.4647
17	high	Money	70.0606
17	high	Money	71.6876
17	high	Food	76.2223
17	high	Food	69.4277
18	low	Money	76.448
18	low	Money	78.3974
18	low	Food	76.4262
18	low	Food	79.6004
18	high	Money	76.904
18	high	Money	80.8415
18	high	Food	78.3165
18	high	Food	79.3117
19	low	Money	72.377
19	low	Money	71.4272
19	low	Food	73.7541
19	low	Food	69.4363
19	high	Money	75.7345
19	high	Money	71.4391
19	high	Food	77.2835
19	high	Food	72.797
20	low	Money	42.7255
20	low	Money	22.5723
20	low	Food	29.1062
20	low	Food	17.0574
20	high	Money	76.7172
20	high	Money	68.683
20	high	Food	68.5084
20	high	Food	47.0491
22	low	Money	72.0392
22	low	Money	69.1593
22	low	Food	72.9865
22	low	Food	68.7827
22	high	Money	78.9782
22	high	Money	74.7549
22	high	Food	74.1193
22	high	Food	77.3354
23	low	Money	57.3028
23	low	Money	50.2874
23	low	Food	52.8494
23	low	Food	52.4796
23	high	Money	61.6221
23	high	Money	55.8739
23	high	Food	58.4238
23	high	Food	55.7035
24	low	Money	31.6368
24	low	Money	22.9618
24	low	Food	30.5037
24	low	Food	20.3905
24	high	Money	37.7022
24	high	Money	33.2164
24	high	Food	34.3125
24	high	Food	29.5971
25	low	Money	73.0471
25	low	Money	68.2787
25	low	Food	74.8073
25	low	Food	75.2336
25	high	Money	74.6712
25	high	Money	71.3133
25	high	Food	71.8387
25	high	Food	71.8592
26	low	Money	80.7458
26	low	Money	69.0645
26	low	Food	77.4406
26	low	Food	68.0644
26	high	Money	82.5142
26	high	Money	73.7253
26	high	Food	76.3953
26	high	Food	76.0706
27	low	Money	76.6347
27	low	Money	77.0424
27	low	Food	78.9783
27	low	Food	79.5516
27	high	Money	80.3708
27	high	Money	79.5006
27	high	Food	81.2007
27	high	Food	79.4373
28	low	Money	73.4269
28	low	Money	55.6739
28	low	Food	74.1091
28	low	Food	60.4167
28	high	Money	79.268
28	high	Money	71.2174
28	high	Food	81.1149
28	high	Food	77.2006
30	low	Money	81.2927
30	low	Money	82.8115
30	low	Food	77.94
30	low	Food	80.7014
30	high	Money	77.4896
30	high	Money	82.633
30	high	Food	83.333
30	high	Food	80.7484
31	low	Money	75.5496
31	low	Money	72.4943
31	low	Food	73.9194
31	low	Food	70.6035
31	high	Money	77.0612
31	high	Money	75.5323
31	high	Food	77.6741
31	high	Food	75.3687
34	low	Money	47.5423
34	low	Money	45.7659
34	low	Food	47.9774
34	low	Food	46.1257
34	high	Money	51.2289
34	high	Money	50.1631
34	high	Food	50.0946
34	high	Food	46.6585
36	low	Money	52.0749
36	low	Money	52.5354
36	low	Food	52.7262
36	low	Food	50.9135
36	high	Money	51.7226
36	high	Money	52.6056
36	high	Food	53.8906
36	high	Food	51.2719
37	low	Money	60.7366
37	low	Money	44.5729
37	low	Food	48.9264
37	low	Food	35.8238
37	high	Money	68.2699
37	high	Money	69.2184
37	high	Food	65.7328
37	high	Food	53.9518
38	low	Money	71.4135
38	low	Money	74.3827
38	low	Food	72.7721
38	low	Food	72.7878
38	high	Money	75.5318
38	high	Money	77.8223
38	high	Food	76.2983
38	high	Food	77.0157
39	low	Money	82.3102
39	low	Money	86.1705
39	low	Food	81.6984
39	low	Food	86.3744
39	high	Money	82.2984
39	high	Money	86.2678
39	high	Food	81.0962
39	high	Food	87.3761
40	low	Money	79.4898
40	low	Money	59.1654
40	low	Food	14.2664
40	low	Food	0.559212
40	high	Money	82.7949
40	high	Money	84.1366
40	high	Food	40.1271
40	high	Food	29.2301
41	low	Money	72.4217
41	low	Money	74.6823
41	low	Food	73.0702
41	low	Food	76.5533
41	high	Money	74.2153
41	high	Money	74.3981
41	high	Food	73.2877
41	high	Food	73.5701
42	low	Money	71.1644
42	low	Money	65.634
42	low	Food	75.4758
42	low	Food	54.1605
42	high	Money	79.0876
42	high	Money	81.7753
42	high	Food	79.0318
42	high	Food	77.5015
44	low	Money	83.7822
44	low	Money	80.7255
44	low	Food	83.9834
44	low	Food	86.7328
44	high	Money	87.4998
44	high	Money	85.9516
44	high	Food	85.5947
44	high	Food	84.9504
45	low	Money	83.7889
45	low	Money	87.8195
45	low	Food	78.2021
45	low	Food	81.0095
45	high	Money	90.1491
45	high	Money	90.3812
45	high	Food	82.8094
45	high	Food	83.1432
46	low	Money	66.4658
46	low	Money	55.5371
46	low	Food	53.106
46	low	Food	37.3201
46	high	Money	69.4688
46	high	Money	63.6413
46	high	Food	65.3209
46	high	Food	59.1108
47	low	Money	74.37
47	low	Money	53.681
47	low	Food	77.393
47	low	Food	56.2718
47	high	Money	80.9746
47	high	Money	78.2683
47	high	Food	78.9263
47	high	Food	81.5209
48	low	Money	45.2536
48	low	Money	31.4879
48	low	Food	49.3229
48	low	Food	37.6922
48	high	Money	46.1133
48	high	Money	40.2713
48	high	Food	55.596
48	high	Food	43.4404
49	low	Money	76.4874
49	low	Money	70.7539
49	low	Food	65.0341
49	low	Food	63.0398
49	high	Money	76.6587
49	high	Money	77.6229
49	high	Food	71.3895
49	high	Food	71.9349
50	low	Money	68.8682
50	low	Money	66.594
50	low	Food	70.9652
50	low	Food	62.5366
50	high	Money	69.6675
50	high	Money	66.9487
50	high	Food	71.9265
50	high	Food	62.4322
51	low	Money	84.5182
51	low	Money	85.9701
51	low	Food	83.0463
51	low	Food	86.6176
51	high	Money	87.1724
51	high	Money	86.8753
51	high	Food	85.0136
51	high	Food	85.8726
52	low	Money	0
52	low	Money	2.38883
52	low	Food	60.9555
52	low	Food	38.3194
52	high	Money	59.3573
52	high	Money	47.0101
52	high	Food	66.0595
52	high	Food	53.8016
53	low	Money	69.5576
53	low	Money	52.129
53	low	Food	69.9059
53	low	Food	43.8059
53	high	Money	77.7484
53	high	Money	75.0648
53	high	Food	78.7568
53	high	Food	74.4311
54	low	Money	37.0572
54	low	Money	18.0907
54	low	Food	47.4304
54	low	Food	32.1354
54	high	Money	65.7772
54	high	Money	49.1841
54	high	Food	66.0706
54	high	Food	48.6363
55	low	Money	68.7181
55	low	Money	40.6326
55	low	Food	68.2855
55	low	Food	48.6741
55	high	Money	79.659
55	high	Money	69.4482
55	high	Food	75.1692
55	high	Food	68.3546
56	low	Money	71.6449
56	low	Money	56.1568
56	low	Food	68.4706
56	low	Food	55.5678
56	high	Money	67.8355
56	high	Money	65.6767
56	high	Food	67.3351
56	high	Food	64.7582
57	low	Money	72.5637
57	low	Money	75.1745
57	low	Food	69.9408
57	low	Food	73.7065
57	high	Money	79.6502
57	high	Money	78.715
57	high	Food	74.4453
57	high	Food	73.0594
58	low	Money	74.678
58	low	Money	73.8426
58	low	Food	73.1477
58	low	Food	70.6183
58	high	Money	70.8011
58	high	Money	71.6889
58	high	Food	71.9621
58	high	Food	67.7457
59	low	Money	58.282
59	low	Money	30.6324
59	low	Food	62.6726
59	low	Food	32.0442
59	high	Money	71.6124
59	high	Money	52.2024
59	high	Food	70.0361
59	high	Food	48.9826
60	low	Money	68.0989
60	low	Money	67.8476
60	low	Food	66.9609
60	low	Food	63.9937
60	high	Money	70.3099
60	high	Money	70.1401
60	high	Food	71.8021
60	high	Food	71.5035
61	low	Money	67.5529
61	low	Money	58.4269
61	low	Food	78.7735
61	low	Food	84.6224
61	high	Money	85.4458
61	high	Money	89.7243
61	high	Food	85.1704
61	high	Food	88.1612
62	low	Money	50.1221
62	low	Money	23.2713
62	low	Food	47.1767
62	low	Food	16.6841
62	high	Money	64.6613
62	high	Money	56.3275
62	high	Food	65.6128
62	high	Food	57.0548
63	low	Money	35.1194
63	low	Money	23.3387
63	low	Food	59.7771
63	low	Food	39.8361
63	high	Money	68.4607
63	high	Money	54.7871
63	high	Food	68.7245
63	high	Food	65.3257
64	low	Money	79.5817
64	low	Money	60.4102
64	low	Food	78.4913
64	low	Food	62.095
64	high	Money	78.0689
64	high	Money	71.0033
64	high	Food	81.292
64	high	Food	69.9788
65	low	Money	69.6288
65	low	Money	65.7756
65	low	Food	71.935
65	low	Food	59.4494
65	high	Money	72.505
65	high	Money	69.6812
65	high	Food	67.2604
65	high	Food	65.6724
66	low	Money	68.3753
66	low	Money	34.9971
66	low	Food	49.9966
66	low	Food	24.935
66	high	Money	85.5746
66	high	Money	77.1563
66	high	Food	78.3096
66	high	Food	75.1668
67	low	Money	46.2931
67	low	Money	26.3865
67	low	Food	68.5932
67	low	Food	44.4629
67	high	Money	75.6921
67	high	Money	66.9912
67	high	Food	82.0269
67	high	Food	75.6715
68	low	Money	47.4521
68	low	Money	43.0647
68	low	Food	45.5135
68	low	Food	37.2925
68	high	Money	58.2016
68	high	Money	53.6795
68	high	Food	61.3089
68	high	Food	52.1274
69	low	Money	20.2094
69	low	Money	6.52651
69	low	Food	33.3685
69	low	Food	19.7317
69	high	Money	85.1371
69	high	Money	86.3732
69	high	Food	85.7525
69	high	Food	84.9727
70	low	Money	81.9163
70	low	Money	82.5154
70	low	Food	82.582
70	low	Food	81.3337
70	high	Money	81.9989
70	high	Money	86.2998
70	high	Food	82.6142
70	high	Food	85.5513
71	low	Money	71.4739
71	low	Money	34.4483
71	low	Food	71.0994
71	low	Food	62.3697
71	high	Money	72.3773
71	high	Money	59.6971
71	high	Food	73.448
71	high	Food	71.8333
72	low	Money	65.217
72	low	Money	66.6741
72	low	Food	66.2687
72	low	Food	67.4506
72	high	Money	65.7264
72	high	Money	68.3668
72	high	Food	65.736
72	high	Food	68.2594
73	low	Money	79.5155
73	low	Money	59.9591
73	low	Food	73.8053
73	low	Food	33.0834
73	high	Money	81.3181
73	high	Money	82.0514
73	high	Food	81.7706
73	high	Food	76.8277
75	low	Money	66.0733
75	low	Money	63.2751
75	low	Food	64.6368
75	low	Food	62.1883
75	high	Money	69.7306
75	high	Money	66.0072
75	high	Food	68.7208
75	high	Food	65.3562
76	low	Money	49.5739
76	low	Money	47.5912
76	low	Food	47.1646
76	low	Food	46.8717
76	high	Money	51.1012
76	high	Money	48.8461
76	high	Food	48.0175
76	high	Food	47.4022
77	low	Money	82.6261
77	low	Money	72.3415
77	low	Food	79.7106
77	low	Food	64.263
77	high	Money	73.6394
77	high	Money	70.1611
77	high	Food	80.1623
77	high	Food	64.8058
78	low	Money	64.3028
78	low	Money	49.2103
78	low	Food	58.8964
78	low	Food	52.9208
78	high	Money	60.2828
78	high	Money	63.3456
78	high	Food	61.6812
78	high	Food	65.759
79	low	Money	70.3337
79	low	Money	66.4434
79	low	Food	65.4101
79	low	Food	64.4935
79	high	Money	71.0188
79	high	Money	69.7352
79	high	Food	70.8698
79	high	Food	64.1955
80	low	Money	0
80	low	Money	0
80	low	Food	0
80	low	Food	0
80	high	Money	72.8448
80	high	Money	19.7007
80	high	Food	74.866
80	high	Food	16.3392
81	low	Money	81.7559
81	low	Money	83.0837
81	low	Food	80.6876
81	low	Food	83.2315
81	high	Money	83.6262
81	high	Money	85.0078
81	high	Food	80.8293
81	high	Food	83.5368
82	low	Money	79.8561
82	low	Money	83.2291
82	low	Food	77.5357
82	low	Food	79.2694
82	high	Money	81.3095
82	high	Money	85.9231
82	high	Food	79.649
82	high	Food	82.6921
83	low	Money	71.5181
83	low	Money	67.9561
83	low	Food	73.1738
83	low	Food	73.7553
83	high	Money	74.8926
83	high	Money	70.7925
83	high	Food	78.4855
83	high	Food	73.7779
84	low	Money	59.7493
84	low	Money	19.5713
84	low	Food	44.7535
84	low	Food	18.8362
84	high	Money	71.0586
84	high	Money	44.1387
84	high	Food	72.9173
84	high	Food	60.3132
85	low	Money	76.7495
85	low	Money	76.7372
85	low	Food	78.7256
85	low	Food	73.9328
85	high	Money	77.781
85	high	Money	80.0962
85	high	Food	79.3709
85	high	Food	80.7915
87	low	Money	76.3372
87	low	Money	76.2551
87	low	Food	78.5658
87	low	Food	77.4199
87	high	Money	77.1246
87	high	Money	77.3593
87	high	Food	79.8772
87	high	Food	80.6322
90	low	Money	58.6283
90	low	Money	57.9648
90	low	Food	57.4574
90	low	Food	58.2619
90	high	Money	58.4516
90	high	Money	55.5996
90	high	Food	57.8989
90	high	Food	59.5039
91	low	Money	78.126
91	low	Money	54.0587
91	low	Food	77.4856
91	low	Food	49.5756
91	high	Money	75.1443
91	high	Money	54.6411
91	high	Food	75.4367
91	high	Food	51.9772

## Sheet: Figure 2e
rate_cat	mot_cat	coef_vec
Exertion	Invigoration	-0.00596171
Exertion	Invigoration	-0.218634
Exertion	Invigoration	-0.00531273
Exertion	Invigoration	0.00972094
Exertion	Invigoration	-0.0717406
Exertion	Invigoration	0.00867064
Exertion	Invigoration	-0.212891
Exertion	Invigoration	-0.362032
Exertion	Invigoration	-0.0211979
Exertion	Invigoration	0.0493506
Exertion	Invigoration	0.0603082
Exertion	Invigoration	-0.0745195
Exertion	Invigoration	0.00471497
Exertion	Invigoration	-0.0156024
Exertion	Invigoration	0.180352
Exertion	Invigoration	0.0969615
Exertion	Invigoration	0.0823872
Exertion	Invigoration	-0.184289
Exertion	Invigoration	0.134347
Exertion	Invigoration	-0.0723213
Exertion	Invigoration	0.0106989
Exertion	Invigoration	0.0494356
Exertion	Invigoration	-0.0292007
Exertion	Invigoration	0.0586723
Exertion	Invigoration	-0.0296532
Exertion	Invigoration	0.0772977
Exertion	Invigoration	0.00768444
Exertion	Invigoration	-0.070243
Exertion	Invigoration	0.0242949
Exertion	Invigoration	-0.130719
Exertion	Invigoration	0.0512604
Exertion	Invigoration	0.0521126
Exertion	Invigoration	0.0162621
Exertion	Invigoration	-0.220505
Exertion	Invigoration	0.164164
Exertion	Invigoration	0.00749694
Exertion	Invigoration	-0.0861559
Exertion	Invigoration	-0.382452
Exertion	Invigoration	-0.00903214
Exertion	Invigoration	0.0289161
Exertion	Invigoration	-0.00438895
Exertion	Invigoration	-0.128152
Exertion	Invigoration	0.167207
Exertion	Invigoration	-0.129779
Exertion	Invigoration	-0.0776277
Exertion	Invigoration	0.278642
Exertion	Invigoration	0.11853
Exertion	Invigoration	0.125825
Exertion	Invigoration	-0.0589289
Exertion	Invigoration	0.00903919
Exertion	Invigoration	-0.0481318
Exertion	Invigoration	0.0148916
Exertion	Invigoration	0.0443255
Exertion	Invigoration	0.0469098
Exertion	Invigoration	-0.12992
Exertion	Invigoration	0.182793
Exertion	Invigoration	0.00534581
Exertion	Invigoration	-0.200374
Exertion	Invigoration	0.0661537
Exertion	Invigoration	0.18708
Exertion	Invigoration	0.10862
Exertion	Invigoration	0.0805658
Exertion	Invigoration	0.128122
Exertion	Invigoration	-0.114925
Exertion	Invigoration	0.00503443
Exertion	Invigoration	-0.0324296
Exertion	Invigoration	-0.537537
Exertion	Invigoration	0.139164
Exertion	Invigoration	0.0702537
Exertion	Invigoration	0.114531
Exertion	Invigoration	0.133196
Exertion	Invigoration	0.0677957
Exertion	Invigoration	0.541041
Exertion	Invigoration	0.00964986
Exertion	Invigoration	0.0522065
Exertion	Invigoration	0.136168
Exertion	Invigoration	-0.0422006
Exertion	Invigoration	0.130272
Exertion	Invigoration	-0.131343
Exertion	Invigoration	0.0701642
Exertion	Invigoration	0.104045
Exertion	Maintenance	-0.146609
Exertion	Maintenance	0.409986
Exertion	Maintenance	0.0277002
Exertion	Maintenance	0.287101
Exertion	Maintenance	-0.0386277
Exertion	Maintenance	0.00764091
Exertion	Maintenance	0.0338916
Exertion	Maintenance	0.166917
Exertion	Maintenance	0.183521
Exertion	Maintenance	0.281687
Exertion	Maintenance	0.0128842
Exertion	Maintenance	0.17788
Exertion	Maintenance	0.0633639
Exertion	Maintenance	-0.00234205
Exertion	Maintenance	0.760055
Exertion	Maintenance	0.541492
Exertion	Maintenance	0.210107
Exertion	Maintenance	0.0478581
Exertion	Maintenance	0.287928
Exertion	Maintenance	0.515146
Exertion	Maintenance	0.142791
Exertion	Maintenance	0.336552
Exertion	Maintenance	0.201394
Exertion	Maintenance	0.0322588
Exertion	Maintenance	0.0186595
Exertion	Maintenance	0.109135
Exertion	Maintenance	0.502838
Exertion	Maintenance	0.0615223
Exertion	Maintenance	-0.0386087
Exertion	Maintenance	0.068432
Exertion	Maintenance	0.0160915
Exertion	Maintenance	0.488976
Exertion	Maintenance	0.121794
Exertion	Maintenance	0.274152
Exertion	Maintenance	0.279944
Exertion	Maintenance	-0.0439884
Exertion	Maintenance	0.386581
Exertion	Maintenance	-0.0747519
Exertion	Maintenance	-0.0105456
Exertion	Maintenance	0.536324
Exertion	Maintenance	0.440395
Exertion	Maintenance	0.407887
Exertion	Maintenance	0.0802455
Exertion	Maintenance	0.214238
Exertion	Maintenance	0.0610028
Exertion	Maintenance	0.598101
Exertion	Maintenance	0.560174
Exertion	Maintenance	0.438702
Exertion	Maintenance	0.222025
Exertion	Maintenance	0.325413
Exertion	Maintenance	0.0204069
Exertion	Maintenance	-0.0403242
Exertion	Maintenance	1.11453
Exertion	Maintenance	-0.00249147
Exertion	Maintenance	0.527967
Exertion	Maintenance	0.792369
Exertion	Maintenance	0.281363
Exertion	Maintenance	0.146769
Exertion	Maintenance	0.398184
Exertion	Maintenance	0.642113
Exertion	Maintenance	0.927363
Exertion	Maintenance	0.249499
Exertion	Maintenance	0.846503
Exertion	Maintenance	0.0479349
Exertion	Maintenance	0.571185
Exertion	Maintenance	-0.191151
Exertion	Maintenance	0.170946
Exertion	Maintenance	0.0735054
Exertion	Maintenance	0.0589054
Exertion	Maintenance	0.349388
Exertion	Maintenance	0.459856
Exertion	Maintenance	0.506415
Exertion	Maintenance	0.649563
Exertion	Maintenance	0.0884061
Exertion	Maintenance	0.0868245
Exertion	Maintenance	0.198878
Exertion	Maintenance	0.592083
Exertion	Maintenance	0.061364
Exertion	Maintenance	0.143148
Exertion	Maintenance	0.114324
Exertion	Maintenance	0.764696
Wanting	Invigoration	0.29268
Wanting	Invigoration	0.256183
Wanting	Invigoration	0.221567
Wanting	Invigoration	0.153492
Wanting	Invigoration	0.147036
Wanting	Invigoration	0.115112
Wanting	Invigoration	0.329785
Wanting	Invigoration	0.357531
Wanting	Invigoration	0.291785
Wanting	Invigoration	0.106007
Wanting	Invigoration	0.2943
Wanting	Invigoration	0.30386
Wanting	Invigoration	0.105068
Wanting	Invigoration	0.266965
Wanting	Invigoration	0.374138
Wanting	Invigoration	0.147658
Wanting	Invigoration	0.0870801
Wanting	Invigoration	0.0366824
Wanting	Invigoration	0.185941
Wanting	Invigoration	0.137985
Wanting	Invigoration	0.143242
Wanting	Invigoration	0.21682
Wanting	Invigoration	0.332574
Wanting	Invigoration	0.188469
Wanting	Invigoration	0.0403613
Wanting	Invigoration	0.0719989
Wanting	Invigoration	0.28259
Wanting	Invigoration	0.132326
Wanting	Invigoration	0.229568
Wanting	Invigoration	0.110822
Wanting	Invigoration	0.091576
Wanting	Invigoration	0.299412
Wanting	Invigoration	0.225763
Wanting	Invigoration	0.478785
Wanting	Invigoration	0.402583
Wanting	Invigoration	0.161119
Wanting	Invigoration	0.254403
Wanting	Invigoration	0.489026
Wanting	Invigoration	0.249647
Wanting	Invigoration	0.188268
Wanting	Invigoration	0.0912595
Wanting	Invigoration	0.196196
Wanting	Invigoration	0.209603
Wanting	Invigoration	0.158613
Wanting	Invigoration	0.406411
Wanting	Invigoration	0.377665
Wanting	Invigoration	0.303558
Wanting	Invigoration	0.0997533
Wanting	Invigoration	0.0539303
Wanting	Invigoration	0.071366
Wanting	Invigoration	0.167475
Wanting	Invigoration	0.0823884
Wanting	Invigoration	0.354988
Wanting	Invigoration	0.15525
Wanting	Invigoration	0.468983
Wanting	Invigoration	0.151695
Wanting	Invigoration	0.0281635
Wanting	Invigoration	0.412726
Wanting	Invigoration	0.126303
Wanting	Invigoration	0.421037
Wanting	Invigoration	0.196359
Wanting	Invigoration	0.154718
Wanting	Invigoration	0.72277
Wanting	Invigoration	0.310619
Wanting	Invigoration	0.197799
Wanting	Invigoration	0.126628
Wanting	Invigoration	-0.217403
Wanting	Invigoration	0.319958
Wanting	Invigoration	0.0153297
Wanting	Invigoration	0.216247
Wanting	Invigoration	0.10073
Wanting	Invigoration	0.189069
Wanting	Invigoration	0.41214
Wanting	Invigoration	0.193224
Wanting	Invigoration	0.320477
Wanting	Invigoration	0.111954
Wanting	Invigoration	0.0333699
Wanting	Invigoration	0.390103
Wanting	Invigoration	0.130176
Wanting	Invigoration	0.017555
Wanting	Invigoration	0.149537
Wanting	Maintenance	0.245579
Wanting	Maintenance	0.36246
Wanting	Maintenance	0.128827
Wanting	Maintenance	0.0223811
Wanting	Maintenance	0.0842859
Wanting	Maintenance	0.211832
Wanting	Maintenance	0.286698
Wanting	Maintenance	0.110054
Wanting	Maintenance	0.231685
Wanting	Maintenance	0.116971
Wanting	Maintenance	0.312871
Wanting	Maintenance	0.11373
Wanting	Maintenance	0.0274604
Wanting	Maintenance	0.251227
Wanting	Maintenance	0.218445
Wanting	Maintenance	0.265824
Wanting	Maintenance	0.499239
Wanting	Maintenance	-0.0351276
Wanting	Maintenance	0.100559
Wanting	Maintenance	0.133335
Wanting	Maintenance	0.0921526
Wanting	Maintenance	0.180287
Wanting	Maintenance	0.218129
Wanting	Maintenance	0.250701
Wanting	Maintenance	0.252401
Wanting	Maintenance	0.0732087
Wanting	Maintenance	0.252194
Wanting	Maintenance	-0.00371508
Wanting	Maintenance	0.246835
Wanting	Maintenance	0.0216396
Wanting	Maintenance	0.116656
Wanting	Maintenance	0.150018
Wanting	Maintenance	0.175409
Wanting	Maintenance	0.113905
Wanting	Maintenance	0.518809
Wanting	Maintenance	0.200912
Wanting	Maintenance	0.190065
Wanting	Maintenance	0.19938
Wanting	Maintenance	0.232475
Wanting	Maintenance	0.306467
Wanting	Maintenance	0.37796
Wanting	Maintenance	0.0801981
Wanting	Maintenance	0.203525
Wanting	Maintenance	0.0730843
Wanting	Maintenance	0.147836
Wanting	Maintenance	0.110258
Wanting	Maintenance	0.336843
Wanting	Maintenance	0.178921
Wanting	Maintenance	0.342686
Wanting	Maintenance	0.064153
Wanting	Maintenance	0.175976
Wanting	Maintenance	0.0811626
Wanting	Maintenance	0.16834
Wanting	Maintenance	0.148857
Wanting	Maintenance	0.0905624
Wanting	Maintenance	0.07578
Wanting	Maintenance	0.458451
Wanting	Maintenance	0.209764
Wanting	Maintenance	0.186822
Wanting	Maintenance	-0.0448384
Wanting	Maintenance	0.25499
Wanting	Maintenance	0.0912647
Wanting	Maintenance	0.339358
Wanting	Maintenance	0.134881
Wanting	Maintenance	0.267065
Wanting	Maintenance	-0.00447326
Wanting	Maintenance	0.381775
Wanting	Maintenance	0.0899105
Wanting	Maintenance	0.0214305
Wanting	Maintenance	0.107665
Wanting	Maintenance	-0.0289703
Wanting	Maintenance	0.197984
Wanting	Maintenance	0.300711
Wanting	Maintenance	0.127159
Wanting	Maintenance	0.229256
Wanting	Maintenance	0.0853393
Wanting	Maintenance	0.147937
Wanting	Maintenance	0.169438
Wanting	Maintenance	0.103166
Wanting	Maintenance	0.0917765
Wanting	Maintenance	-0.0609127

## Sheet: Figure 3a_bars
ID	StimCond	S_InvSlope	Food	StimSide
1	taVNS	76.9398	Food	Left ear
1	taVNS	42.4328	Money	Left ear
1	taVNS	52.8408	Money	Left ear
1	taVNS	120.803	Money	Left ear
1	taVNS	102.17	Money	Left ear
1	taVNS	60.1857	Food	Left ear
1	taVNS	62.5375	Money	Left ear
1	taVNS	51.6763	Money	Left ear
1	taVNS	51.0476	Money	Left ear
1	taVNS	53.313	Money	Left ear
1	taVNS	59.2607	Food	Left ear
1	taVNS	65.399	Food	Left ear
1	taVNS	66.6494	Food	Left ear
1	taVNS	62.4388	Money	Left ear
1	taVNS	64.3471	Food	Left ear
1	taVNS	112.76	Money	Left ear
1	taVNS	44.9264	Money	Left ear
1	taVNS	47.667	Money	Left ear
1	taVNS	117.103	Food	Left ear
1	taVNS	48.9391	Money	Left ear
1	taVNS	67.8993	Money	Left ear
1	taVNS	64.3389	Food	Left ear
1	taVNS	64.2473	Food	Left ear
1	taVNS	47.4088	Food	Left ear
1	taVNS	32.4757	Food	Left ear
1	taVNS	76.9319	Money	Left ear
1	taVNS	46.4622	Money	Left ear
1	taVNS	48.2216	Food	Left ear
1	taVNS	41.0974	Money	Left ear
1	taVNS	64.6145	Food	Left ear
1	taVNS	46.0328	Food	Left ear
1	taVNS	67.2604	Food	Left ear
1	taVNS	55.0567	Food	Left ear
1	taVNS	44.9176	Money	Left ear
1	taVNS	81.3683	Money	Left ear
1	taVNS	97.3042	Food	Left ear
1	taVNS	50.3834	Food	Left ear
1	taVNS	55.8843	Money	Left ear
1	taVNS	45.4892	Money	Left ear
1	taVNS	56.9942	Food	Left ear
1	taVNS	34.2609	Money	Left ear
1	taVNS	55.1433	Food	Left ear
1	taVNS	57.7378	Money	Left ear
1	taVNS	162.69	Food	Left ear
1	taVNS	150.721	Food	Left ear
1	taVNS	53.6938	Food	Left ear
1	taVNS	54.2868	Food	Left ear
1	taVNS	77.8383	Money	Left ear
1	sham	48.4584	Food	Left ear
1	sham	48.2832	Money	Left ear
1	sham	44.1256	Money	Left ear
1	sham	41.205	Money	Left ear
1	sham	54.6481	Money	Left ear
1	sham	49.2946	Food	Left ear
1	sham	62.9999	Money	Left ear
1	sham	57.5737	Money	Left ear
1	sham	56.542	Money	Left ear
1	sham	58.4759	Money	Left ear
1	sham	57.1356	Food	Left ear
1	sham	52.6862	Food	Left ear
1	sham	49.0675	Food	Left ear
1	sham	61.7647	Money	Left ear
1	sham	88.3985	Food	Left ear
1	sham	50.661	Money	Left ear
1	sham	45.9642	Money	Left ear
1	sham	53.192	Money	Left ear
1	sham	33.3424	Food	Left ear
1	sham	46.8973	Money	Left ear
1	sham	45.7459	Money	Left ear
1	sham	62.6287	Food	Left ear
1	sham	46.966	Food	Left ear
1	sham	51.7337	Food	Left ear
1	sham	60.6358	Food	Left ear
1	sham	54.5924	Money	Left ear
1	sham	56.0322	Money	Left ear
1	sham	68.9338	Food	Left ear
1	sham	44.457	Money	Left ear
1	sham	49.6473	Food	Left ear
1	sham	34.7989	Food	Left ear
1	sham	62.8815	Food	Left ear
1	sham	57.1346	Food	Left ear
1	sham	57.4503	Money	Left ear
1	sham	37.2353	Money	Left ear
1	sham	43.0338	Food	Left ear
1	sham	44.0893	Food	Left ear
1	sham	55.254	Money	Left ear
1	sham	138.862	Money	Left ear
1	sham	48.4211	Food	Left ear
1	sham	50.8353	Money	Left ear
1	sham	58.9106	Food	Left ear
1	sham	40.7874	Money	Left ear
1	sham	46.086	Food	Left ear
1	sham	78.2379	Food	Left ear
1	sham	64.7766	Food	Left ear
1	sham	47.6286	Food	Left ear
1	sham	51.9032	Money	Left ear
2	taVNS	38.4205	Food	Left ear
2	taVNS	86.7908	Food	Left ear
2	taVNS	33.1444	Food	Left ear
2	taVNS	48.1004	Food	Left ear
2	taVNS	68.0728	Food	Left ear
2	taVNS	41.1585	Money	Left ear
2	taVNS	73.6741	Money	Left ear
2	taVNS	39.5689	Money	Left ear
2	taVNS	105.179	Money	Left ear
2	taVNS	39.5453	Food	Left ear
2	taVNS	81.2379	Food	Left ear
2	taVNS	49.1129	Money	Left ear
2	taVNS	63.0341	Food	Left ear
2	taVNS	42.9588	Money	Left ear
2	taVNS	48.3306	Food	Left ear
2	taVNS	39.1289	Food	Left ear
2	taVNS	86.4891	Money	Left ear
2	taVNS	54.7366	Money	Left ear
2	taVNS	129.969	Money	Left ear
2	taVNS	48.8051	Food	Left ear
2	taVNS	50.6539	Food	Left ear
2	taVNS	58.3135	Food	Left ear
2	taVNS	95.2353	Money	Left ear
2	taVNS	85.8835	Food	Left ear
2	taVNS	78.3916	Money	Left ear
2	taVNS	103.741	Money	Left ear
2	taVNS	41.4296	Food	Left ear
2	taVNS	50.9034	Food	Left ear
2	taVNS	57.3874	Food	Left ear
2	taVNS	51.0021	Money	Left ear
2	taVNS	0	Money	Left ear
2	taVNS	85.7995	Food	Left ear
2	taVNS	68.3027	Money	Left ear
2	taVNS	56.96	Money	Left ear
2	taVNS	111.431	Money	Left ear
2	taVNS	26.2458	Money	Left ear
2	taVNS	0	Money	Left ear
2	taVNS	54.9921	Food	Left ear
2	taVNS	55.3027	Money	Left ear
2	taVNS	66.9868	Food	Left ear
2	taVNS	188.319	Food	Left ear
2	taVNS	61.343	Money	Left ear
2	taVNS	103.321	Food	Left ear
2	taVNS	60.9065	Money	Left ear
2	taVNS	0	Food	Left ear
2	taVNS	60.6701	Money	Left ear
2	taVNS	60.2299	Money	Left ear
2	taVNS	54.2307	Food	Left ear
2	sham	51.0765	Food	Left ear
2	sham	72.1987	Food	Left ear
2	sham	70.8157	Food	Left ear
2	sham	76.7703	Food	Left ear
2	sham	185.19	Food	Left ear
2	sham	70.6059	Money	Left ear
2	sham	49.3651	Money	Left ear
2	sham	73.8426	Money	Left ear
2	sham	52.7796	Money	Left ear
2	sham	73.4591	Food	Left ear
2	sham	104.542	Food	Left ear
2	sham	71.8787	Money	Left ear
2	sham	85.4702	Food	Left ear
2	sham	47.1823	Money	Left ear
2	sham	54.4447	Food	Left ear
2	sham	58.5233	Food	Left ear
2	sham	48.2093	Money	Left ear
2	sham	53.5283	Money	Left ear
2	sham	50.1019	Money	Left ear
2	sham	40.1739	Food	Left ear
2	sham	46.8162	Food	Left ear
2	sham	45.5314	Food	Left ear
2	sham	37.2611	Money	Left ear
2	sham	51.96	Food	Left ear
2	sham	53.5746	Money	Left ear
2	sham	62.9009	Money	Left ear
2	sham	68.8575	Food	Left ear
2	sham	47.7392	Food	Left ear
2	sham	66.7863	Food	Left ear
2	sham	76.0942	Money	Left ear
2	sham	51.2683	Money	Left ear
2	sham	52.1962	Food	Left ear
2	sham	135.973	Money	Left ear
2	sham	108.637	Money	Left ear
2	sham	46.0532	Money	Left ear
2	sham	48.1098	Money	Left ear
2	sham	0	Money	Left ear
2	sham	56.2235	Food	Left ear
2	sham	56.4978	Money	Left ear
2	sham	60.4953	Food	Left ear
2	sham	69.298	Food	Left ear
2	sham	55.3741	Money	Left ear
2	sham	106.065	Food	Left ear
2	sham	53.6412	Money	Left ear
2	sham	57.1029	Food	Left ear
2	sham	75.4545	Money	Left ear
2	sham	52.9319	Money	Left ear
2	sham	63.8533	Food	Left ear
3	sham	52.4599	Money	Left ear
3	sham	46.1659	Food	Left ear
3	sham	68.4694	Money	Left ear
3	sham	39.7322	Money	Left ear
3	sham	84.2708	Food	Left ear
3	sham	51.7817	Food	Left ear
3	sham	59.6216	Food	Left ear
3	sham	49.7557	Food	Left ear
3	sham	48.6026	Money	Left ear
3	sham	45.1364	Money	Left ear
3	sham	35.5564	Money	Left ear
3	sham	45.6528	Food	Left ear
3	sham	91.7878	Food	Left ear
3	sham	58.9288	Food	Left ear
3	sham	50.6653	Food	Left ear
3	sham	69.5182	Money	Left ear
3	sham	77.0344	Food	Left ear
3	sham	83.4114	Money	Left ear
3	sham	56.5914	Food	Left ear
3	sham	49.9289	Food	Left ear
3	sham	47.5698	Food	Left ear
3	sham	59.8407	Food	Left ear
3	sham	53.5916	Food	Left ear
3	sham	46.4987	Money	Left ear
3	sham	58.9981	Money	Left ear
3	sham	67.2026	Money	Left ear
3	sham	54.0151	Money	Left ear
3	sham	56.0102	Food	Left ear
3	sham	58.152	Money	Left ear
3	sham	54.5239	Money	Left ear
3	sham	81.4476	Money	Left ear
3	sham	56.2459	Money	Left ear
3	sham	55.4768	Money	Left ear
3	sham	74.961	Money	Left ear
3	sham	70.8704	Food	Left ear
3	sham	68.827	Money	Left ear
3	sham	83.1087	Food	Left ear
3	sham	55.8293	Money	Left ear
3	sham	42.8567	Money	Left ear
3	sham	50.5494	Food	Left ear
3	sham	67.571	Food	Left ear
3	sham	92.2707	Food	Left ear
3	sham	41.4861	Money	Left ear
3	sham	37.2028	Food	Left ear
3	sham	44.5382	Food	Left ear
3	sham	51.1105	Food	Left ear
3	sham	39.009	Money	Left ear
3	sham	94.3374	Money	Left ear
3	taVNS	36.2283	Money	Left ear
3	taVNS	69.8966	Food	Left ear
3	taVNS	91.9356	Money	Left ear
3	taVNS	49.0705	Money	Left ear
3	taVNS	54.5131	Food	Left ear
3	taVNS	51.7615	Food	Left ear
3	taVNS	60.5642	Food	Left ear
3	taVNS	54.6339	Food	Left ear
3	taVNS	38.3676	Money	Left ear
3	taVNS	71.848	Money	Left ear
3	taVNS	92.3545	Money	Left ear
3	taVNS	54.3133	Food	Left ear
3	taVNS	52.3628	Food	Left ear
3	taVNS	82.4133	Food	Left ear
3	taVNS	102.887	Food	Left ear
3	taVNS	61.8144	Money	Left ear
3	taVNS	55.1161	Food	Left ear
3	taVNS	70.958	Money	Left ear
3	taVNS	57.2104	Food	Left ear
3	taVNS	43.4186	Food	Left ear
3	taVNS	83.0811	Food	Left ear
3	taVNS	47.1457	Food	Left ear
3	taVNS	47.1232	Food	Left ear
3	taVNS	49.0727	Money	Left ear
3	taVNS	33.1787	Money	Left ear
3	taVNS	52.4931	Money	Left ear
3	taVNS	43.1451	Money	Left ear
3	taVNS	45.7917	Food	Left ear
3	taVNS	56.2023	Money	Left ear
3	taVNS	46.6527	Money	Left ear
3	taVNS	58.6081	Money	Left ear
3	taVNS	69.8159	Money	Left ear
3	taVNS	55.7761	Money	Left ear
3	taVNS	53.7102	Money	Left ear
3	taVNS	70.9629	Food	Left ear
3	taVNS	73.3948	Money	Left ear
3	taVNS	68.9518	Food	Left ear
3	taVNS	75.0857	Money	Left ear
3	taVNS	35.3836	Money	Left ear
3	taVNS	36.91	Food	Left ear
3	taVNS	58.9312	Food	Left ear
3	taVNS	53.076	Food	Left ear
3	taVNS	65.6639	Money	Left ear
3	taVNS	49.5364	Food	Left ear
3	taVNS	112.884	Food	Left ear
3	taVNS	90.5031	Food	Left ear
3	taVNS	104.144	Money	Left ear
3	taVNS	143.007	Money	Left ear
4	sham	56.7613	Food	Left ear
4	sham	61.2834	Food	Left ear
4	sham	43.9524	Food	Left ear
4	sham	56.1231	Money	Left ear
4	sham	66.2435	Food	Left ear
4	sham	38.4331	Money	Left ear
4	sham	50.9115	Money	Left ear
4	sham	42.6018	Money	Left ear
4	sham	44.5618	Food	Left ear
4	sham	63.1276	Food	Left ear
4	sham	46.8562	Money	Left ear
4	sham	48.2402	Money	Left ear
4	sham	52.7273	Food	Left ear
4	sham	62.2419	Money	Left ear
4	sham	46.9173	Money	Left ear
4	sham	57.8489	Money	Left ear
4	sham	48.609	Money	Left ear
4	sham	41.2577	Food	Left ear
4	sham	79.8035	Money	Left ear
4	sham	69.5886	Money	Left ear
4	sham	40.7484	Food	Left ear
4	sham	43.7544	Food	Left ear
4	sham	45.7851	Food	Left ear
4	sham	65.3109	Food	Left ear
4	sham	79.2533	Food	Left ear
4	sham	48.9813	Food	Left ear
4	sham	53.2975	Money	Left ear
4	sham	90.6894	Money	Left ear
4	sham	54.0673	Food	Left ear
4	sham	93.2049	Food	Left ear
4	sham	52.805	Money	Left ear
4	sham	51.0518	Money	Left ear
4	sham	40.1098	Food	Left ear
4	sham	48.7514	Food	Left ear
4	sham	34.7227	Money	Left ear
4	sham	74.8791	Food	Left ear
4	sham	59.3674	Food	Left ear
4	sham	52.4084	Food	Left ear
4	sham	52.1389	Money	Left ear
4	sham	95.7999	Money	Left ear
4	sham	76.4457	Money	Left ear
4	sham	32.4919	Food	Left ear
4	sham	53.2762	Money	Left ear
4	sham	55.6674	Money	Left ear
4	sham	46.0448	Food	Left ear
4	sham	44.313	Money	Left ear
4	sham	47.9178	Money	Left ear
4	sham	44.1655	Food	Left ear
4	taVNS	57.6164	Food	Left ear
4	taVNS	124.147	Food	Left ear
4	taVNS	42.374	Food	Left ear
4	taVNS	35.7642	Money	Left ear
4	taVNS	42.5505	Food	Left ear
4	taVNS	43.7063	Money	Left ear
4	taVNS	40.3034	Money	Left ear
4	taVNS	56.7507	Money	Left ear
4	taVNS	45.9351	Food	Left ear
4	taVNS	63.0252	Food	Left ear
4	taVNS	44.1921	Money	Left ear
4	taVNS	51.2732	Money	Left ear
4	taVNS	60.6732	Food	Left ear
4	taVNS	61.168	Money	Left ear
4	taVNS	50.362	Money	Left ear
4	taVNS	58.8371	Money	Left ear
4	taVNS	50.0394	Money	Left ear
4	taVNS	51.0909	Food	Left ear
4	taVNS	47.9194	Money	Left ear
4	taVNS	56.4515	Money	Left ear
4	taVNS	44.7672	Food	Left ear
4	taVNS	80.3481	Food	Left ear
4	taVNS	55.9973	Food	Left ear
4	taVNS	85.0127	Food	Left ear
4	taVNS	48.9708	Food	Left ear
4	taVNS	68.0015	Food	Left ear
4	taVNS	41.0044	Money	Left ear
4	taVNS	78.8319	Money	Left ear
4	taVNS	86.9259	Food	Left ear
4	taVNS	78.3354	Food	Left ear
4	taVNS	165.742	Money	Left ear
4	taVNS	74.6786	Money	Left ear
4	taVNS	40.7557	Food	Left ear
4	taVNS	68.478	Food	Left ear
4	taVNS	41.5578	Money	Left ear
4	taVNS	55.4451	Food	Left ear
4	taVNS	42.1928	Food	Left ear
4	taVNS	73.4798	Food	Left ear
4	taVNS	47.6111	Money	Left ear
4	taVNS	52.9926	Money	Left ear
4	taVNS	61.0012	Money	Left ear
4	taVNS	97.9259	Food	Left ear
4	taVNS	47.3847	Money	Left ear
4	taVNS	60.0446	Money	Left ear
4	taVNS	43.2482	Food	Left ear
4	taVNS	72.0525	Money	Left ear
4	taVNS	76.5769	Money	Left ear
4	taVNS	70.9757	Food	Left ear
5	taVNS	68.2283	Money	Left ear
5	taVNS	71.5033	Food	Left ear
5	taVNS	24.8453	Money	Left ear
5	taVNS	43.6013	Food	Left ear
5	taVNS	54.529	Food	Left ear
5	taVNS	42.6791	Money	Left ear
5	taVNS	39.3255	Food	Left ear
5	taVNS	76.2529	Food	Left ear
5	taVNS	41.4044	Money	Left ear
5	taVNS	53.8962	Money	Left ear
5	taVNS	81.5396	Money	Left ear
5	taVNS	55.1876	Money	Left ear
5	taVNS	62.905	Food	Left ear
5	taVNS	87.2621	Food	Left ear
5	taVNS	56.0306	Money	Left ear
5	taVNS	56.5101	Money	Left ear
5	taVNS	61.3835	Food	Left ear
5	taVNS	57.997	Food	Left ear
5	taVNS	63.0808	Food	Left ear
5	taVNS	55.614	Food	Left ear
5	taVNS	52.4754	Food	Left ear
5	taVNS	90.8239	Money	Left ear
5	taVNS	51.8333	Money	Left ear
5	taVNS	33.3487	Money	Left ear
5	taVNS	61.0183	Money	Left ear
5	taVNS	44.6155	Money	Left ear
5	taVNS	58.0043	Food	Left ear
5	taVNS	59.8926	Money	Left ear
5	taVNS	74.2805	Money	Left ear
5	taVNS	46.3702	Food	Left ear
5	taVNS	38.6559	Food	Left ear
5	taVNS	61.3294	Food	Left ear
5	taVNS	44.1393	Money	Left ear
5	taVNS	60.7925	Food	Left ear
5	taVNS	61.2092	Food	Left ear
5	taVNS	74.6863	Money	Left ear
5	taVNS	59.7086	Food	Left ear
5	taVNS	51.6887	Money	Left ear
5	taVNS	50.165	Money	Left ear
5	taVNS	38.1712	Money	Left ear
5	taVNS	44.4805	Money	Left ear
5	taVNS	46.1824	Food	Left ear
5	taVNS	75.4642	Food	Left ear
5	taVNS	55.6288	Food	Left ear
5	taVNS	54.967	Food	Left ear
5	taVNS	69.319	Money	Left ear
5	taVNS	78.6154	Money	Left ear
5	taVNS	48.5516	Food	Left ear
5	sham	45.2005	Money	Left ear
5	sham	62.3919	Food	Left ear
5	sham	69.609	Money	Left ear
5	sham	38.7956	Food	Left ear
5	sham	104.051	Food	Left ear
5	sham	46.0673	Money	Left ear
5	sham	57.5231	Food	Left ear
5	sham	52.3922	Food	Left ear
5	sham	64.465	Money	Left ear
5	sham	48.0246	Money	Left ear
5	sham	85.1993	Money	Left ear
5	sham	49.3757	Money	Left ear
5	sham	44.6716	Food	Left ear
5	sham	60.6929	Food	Left ear
5	sham	70.9214	Money	Left ear
5	sham	51.7777	Money	Left ear
5	sham	52.5961	Food	Left ear
5	sham	54.8733	Food	Left ear
5	sham	50.7637	Food	Left ear
5	sham	60.0284	Food	Left ear
5	sham	69.5158	Food	Left ear
5	sham	50.8783	Money	Left ear
5	sham	40.0494	Money	Left ear
5	sham	43.9803	Money	Left ear
5	sham	26.3057	Money	Left ear
5	sham	102.292	Money	Left ear
5	sham	114.151	Food	Left ear
5	sham	55.5564	Money	Left ear
5	sham	48.8608	Money	Left ear
5	sham	56.0449	Food	Left ear
5	sham	50.7168	Food	Left ear
5	sham	59.9338	Food	Left ear
5	sham	78.2289	Money	Left ear
5	sham	51.4154	Food	Left ear
5	sham	60.5978	Food	Left ear
5	sham	49.1054	Money	Left ear
5	sham	51.4189	Food	Left ear
5	sham	87.5433	Money	Left ear
5	sham	70.1424	Money	Left ear
5	sham	61.6921	Money	Left ear
5	sham	119.285	Money	Left ear
5	sham	93.3555	Food	Left ear
5	sham	93.6003	Food	Left ear
5	sham	48.167	Food	Left ear
5	sham	37.4282	Food	Left ear
5	sham	108.217	Money	Left ear
5	sham	48.6401	Money	Left ear
5	sham	69.6196	Food	Left ear
6	taVNS	53.9596	Money	Left ear
6	taVNS	31.4236	Money	Left ear
6	taVNS	50.8413	Food	Left ear
6	taVNS	42.1813	Money	Left ear
6	taVNS	32.1496	Money	Left ear
6	taVNS	29.717	Money	Left ear
6	taVNS	40.7246	Money	Left ear
6	taVNS	52.7294	Food	Left ear
6	taVNS	51.2287	Food	Left ear
6	taVNS	48.2851	Food	Left ear
6	taVNS	42.4944	Money	Left ear
6	taVNS	83.2144	Money	Left ear
6	taVNS	27.8145	Food	Left ear
6	taVNS	74.434	Food	Left ear
6	taVNS	39.1334	Money	Left ear
6	taVNS	61.8732	Food	Left ear
6	taVNS	46.8982	Food	Left ear
6	taVNS	57.0419	Money	Left ear
6	taVNS	105.81	Money	Left ear
6	taVNS	52.1132	Food	Left ear
6	taVNS	68.9776	Food	Left ear
6	taVNS	56.585	Food	Left ear
6	taVNS	38.6633	Money	Left ear
6	taVNS	91.2288	Food	Left ear
6	taVNS	53.0979	Food	Left ear
6	taVNS	54.497	Money	Left ear
6	taVNS	41.7714	Food	Left ear
6	taVNS	47.1808	Money	Left ear
6	taVNS	54.2494	Food	Left ear
6	taVNS	42.1639	Money	Left ear
6	taVNS	37.4643	Money	Left ear
6	taVNS	46.7187	Food	Left ear
6	taVNS	37.186	Money	Left ear
6	taVNS	59.4839	Food	Left ear
6	taVNS	39.2363	Money	Left ear
6	taVNS	38.8296	Money	Left ear
6	taVNS	52.6415	Money	Left ear
6	taVNS	48.2766	Food	Left ear
6	taVNS	56.7766	Food	Left ear
6	taVNS	47.5966	Money	Left ear
6	taVNS	51.4532	Money	Left ear
6	taVNS	45.0755	Food	Left ear
6	taVNS	54.2138	Food	Left ear
6	taVNS	71.3245	Money	Left ear
6	taVNS	51.3365	Food	Left ear
6	taVNS	34.4563	Food	Left ear
6	taVNS	53.259	Food	Left ear
6	taVNS	50.4731	Money	Left ear
6	sham	38.3596	Money	Left ear
6	sham	75.1824	Money	Left ear
6	sham	61.2881	Food	Left ear
6	sham	66.0727	Money	Left ear
6	sham	45.7471	Money	Left ear
6	sham	54.6013	Money	Left ear
6	sham	33.2581	Money	Left ear
6	sham	58.3617	Food	Left ear
6	sham	37.7908	Food	Left ear
6	sham	57.9636	Food	Left ear
6	sham	53.9348	Money	Left ear
6	sham	45.1788	Money	Left ear
6	sham	40.068	Food	Left ear
6	sham	58.2433	Food	Left ear
6	sham	38.4127	Money	Left ear
6	sham	81.5489	Food	Left ear
6	sham	47.884	Food	Left ear
6	sham	46.0929	Money	Left ear
6	sham	42.6019	Money	Left ear
6	sham	56.2945	Food	Left ear
6	sham	31.3758	Food	Left ear
6	sham	102.082	Food	Left ear
6	sham	31.9628	Money	Left ear
6	sham	63.4655	Food	Left ear
6	sham	46.0021	Food	Left ear
6	sham	46.0116	Money	Left ear
6	sham	50.611	Food	Left ear
6	sham	45.6219	Money	Left ear
6	sham	56.5287	Food	Left ear
6	sham	42.4477	Money	Left ear
6	sham	50.5567	Money	Left ear
6	sham	49.449	Food	Left ear
6	sham	43.7009	Money	Left ear
6	sham	83.0106	Food	Left ear
6	sham	45.3851	Money	Left ear
6	sham	59.4926	Money	Left ear
6	sham	74.15	Money	Left ear
6	sham	54.962	Food	Left ear
6	sham	55.443	Food	Left ear
6	sham	67.8998	Money	Left ear
6	sham	66.68	Money	Left ear
6	sham	45.945	Food	Left ear
6	sham	68.9157	Food	Left ear
6	sham	50.3424	Money	Left ear
6	sham	62.3172	Food	Left ear
6	sham	29.7842	Food	Left ear
6	sham	69.3825	Food	Left ear
6	sham	40.1302	Money	Left ear
7	taVNS	83.603	Food	Left ear
7	taVNS	45.5151	Food	Left ear
7	taVNS	63.2061	Food	Left ear
7	taVNS	40.51	Food	Left ear
7	taVNS	72.0342	Food	Left ear
7	taVNS	43.3515	Food	Left ear
7	taVNS	54.1795	Food	Left ear
7	taVNS	69.1307	Food	Left ear
7	taVNS	79.3546	Food	Left ear
7	taVNS	75.5816	Food	Left ear
7	taVNS	110.033	Money	Left ear
7	taVNS	39.4905	Money	Left ear
7	taVNS	78.4977	Food	Left ear
7	taVNS	79.9347	Money	Left ear
7	taVNS	58.8828	Food	Left ear
7	taVNS	45.1106	Money	Left ear
7	taVNS	45.5881	Money	Left ear
7	taVNS	76.866	Food	Left ear
7	taVNS	82.1455	Money	Left ear
7	taVNS	61.0301	Food	Left ear
7	taVNS	60.7061	Money	Left ear
7	taVNS	124.478	Money	Left ear
7	taVNS	81.9155	Money	Left ear
7	taVNS	81.1536	Food	Left ear
7	taVNS	117.087	Money	Left ear
7	taVNS	85.1428	Money	Left ear
7	taVNS	66.7328	Money	Left ear
7	taVNS	32.8234	Money	Left ear
7	taVNS	113.543	Food	Left ear
7	taVNS	45.9499	Money	Left ear
7	taVNS	79.192	Food	Left ear
7	taVNS	42.045	Food	Left ear
7	taVNS	62.4263	Money	Left ear
7	taVNS	76.333	Food	Left ear
7	taVNS	79.4511	Money	Left ear
7	taVNS	94.5099	Money	Left ear
7	taVNS	99.2446	Food	Left ear
7	taVNS	100.882	Money	Left ear
7	taVNS	100.31	Money	Left ear
7	taVNS	43.7368	Money	Left ear
7	taVNS	68.0867	Food	Left ear
7	taVNS	66.2413	Food	Left ear
7	taVNS	53.3733	Money	Left ear
7	taVNS	108.035	Food	Left ear
7	taVNS	96.3555	Money	Left ear
7	taVNS	39.5707	Money	Left ear
7	taVNS	125.367	Food	Left ear
7	taVNS	43.4039	Money	Left ear
7	sham	73.9763	Food	Left ear
7	sham	48.2102	Food	Left ear
7	sham	61.768	Food	Left ear
7	sham	52.7385	Food	Left ear
7	sham	32.412	Food	Left ear
7	sham	28.6779	Food	Left ear
7	sham	48.9998	Food	Left ear
7	sham	51.7608	Food	Left ear
7	sham	78.4094	Food	Left ear
7	sham	48.2028	Food	Left ear
7	sham	73.7556	Money	Left ear
7	sham	73.2815	Money	Left ear
7	sham	65.928	Food	Left ear
7	sham	61.4021	Money	Left ear
7	sham	31.7701	Food	Left ear
7	sham	57.8884	Money	Left ear
7	sham	81.1049	Money	Left ear
7	sham	51.7584	Food	Left ear
7	sham	50.3682	Money	Left ear
7	sham	59.3701	Food	Left ear
7	sham	155.009	Money	Left ear
7	sham	49.1704	Money	Left ear
7	sham	53.098	Money	Left ear
7	sham	62.079	Food	Left ear
7	sham	100.126	Money	Left ear
7	sham	86.4551	Money	Left ear
7	sham	103.2	Money	Left ear
7	sham	96.698	Money	Left ear
7	sham	158.421	Food	Left ear
7	sham	55.9028	Money	Left ear
7	sham	78.5486	Food	Left ear
7	sham	79.0442	Food	Left ear
7	sham	82.8659	Money	Left ear
7	sham	78.0676	Food	Left ear
7	sham	45.5702	Money	Left ear
7	sham	70.7142	Money	Left ear
7	sham	78.7023	Food	Left ear
7	sham	30.9138	Money	Left ear
7	sham	66.636	Money	Left ear
7	sham	51.9309	Money	Left ear
7	sham	59.8322	Food	Left ear
7	sham	64.1926	Food	Left ear
7	sham	121.274	Money	Left ear
7	sham	95.0648	Food	Left ear
7	sham	97.1739	Money	Left ear
7	sham	56.88	Money	Left ear
7	sham	70.4529	Food	Left ear
7	sham	61.6898	Money	Left ear
8	sham	69.8105	Money	Left ear
8	sham	101.371	Food	Left ear
8	sham	57.5011	Food	Left ear
8	sham	60.3759	Food	Left ear
8	sham	65.1294	Food	Left ear
8	sham	56.5668	Money	Left ear
8	sham	57.2663	Money	Left ear
8	sham	119.362	Food	Left ear
8	sham	71.2505	Food	Left ear
8	sham	111.737	Food	Left ear
8	sham	73.1426	Money	Left ear
8	sham	72.0907	Money	Left ear
8	sham	95.9268	Food	Left ear
8	sham	75.5665	Food	Left ear
8	sham	49.2504	Food	Left ear
8	sham	87.6436	Food	Left ear
8	sham	75.7885	Money	Left ear
8	sham	67.008	Money	Left ear
8	sham	79.2781	Money	Left ear
8	sham	65.0381	Food	Left ear
8	sham	65.2221	Money	Left ear
8	sham	51.127	Money	Left ear
8	sham	50.6338	Food	Left ear
8	sham	59.428	Food	Left ear
8	sham	56.6718	Money	Left ear
8	sham	58.8201	Food	Left ear
8	sham	47.4471	Food	Left ear
8	sham	63.2098	Money	Left ear
8	sham	57.4822	Money	Left ear
8	sham	69.6388	Money	Left ear
8	sham	60.5495	Money	Left ear
8	sham	120.855	Money	Left ear
8	sham	39.0779	Food	Left ear
8	sham	51.9735	Food	Left ear
8	sham	77.2679	Money	Left ear
8	sham	42.2441	Money	Left ear
8	sham	57.3394	Food	Left ear
8	sham	60.2586	Money	Left ear
8	sham	57.7926	Food	Left ear
8	sham	35.7736	Food	Left ear
8	sham	58.2081	Money	Left ear
8	sham	67.8624	Money	Left ear
8	sham	75.0112	Food	Left ear
8	sham	58.0176	Money	Left ear
8	sham	69.7465	Money	Left ear
8	sham	76.7306	Food	Left ear
8	sham	54.4079	Food	Left ear
8	sham	82.8244	Money	Left ear
8	taVNS	39.1667	Money	Left ear
8	taVNS	50.4711	Food	Left ear
8	taVNS	35.1549	Food	Left ear
8	taVNS	40.1947	Food	Left ear
8	taVNS	63.9117	Food	Left ear
8	taVNS	122.938	Money	Left ear
8	taVNS	54.8195	Money	Left ear
8	taVNS	58.0381	Food	Left ear
8	taVNS	49.1285	Food	Left ear
8	taVNS	63.7215	Food	Left ear
8	taVNS	42.9385	Money	Left ear
8	taVNS	48.7381	Money	Left ear
8	taVNS	109.182	Food	Left ear
8	taVNS	208.791	Food	Left ear
8	taVNS	62.1913	Food	Left ear
8	taVNS	68.3422	Food	Left ear
8	taVNS	64.8745	Money	Left ear
8	taVNS	139.31	Money	Left ear
8	taVNS	75.5596	Money	Left ear
8	taVNS	77.2126	Food	Left ear
8	taVNS	108.075	Money	Left ear
8	taVNS	62.8719	Money	Left ear
8	taVNS	86.7862	Food	Left ear
8	taVNS	122.25	Food	Left ear
8	taVNS	105.636	Money	Left ear
8	taVNS	65.0721	Food	Left ear
8	taVNS	48.1242	Food	Left ear
8	taVNS	66.3277	Money	Left ear
8	taVNS	159.509	Money	Left ear
8	taVNS	182.243	Money	Left ear
8	taVNS	71.3296	Money	Left ear
8	taVNS	93.487	Money	Left ear
8	taVNS	48.9212	Food	Left ear
8	taVNS	69.4552	Food	Left ear
8	taVNS	39.7396	Money	Left ear
8	taVNS	49.4291	Money	Left ear
8	taVNS	51.4078	Food	Left ear
8	taVNS	104.003	Money	Left ear
8	taVNS	40.5921	Food	Left ear
8	taVNS	113.639	Food	Left ear
8	taVNS	90.7955	Money	Left ear
8	taVNS	80.0604	Money	Left ear
8	taVNS	55.1277	Food	Left ear
8	taVNS	91.872	Money	Left ear
8	taVNS	62.3424	Money	Left ear
8	taVNS	244.852	Food	Left ear
8	taVNS	72.5193	Food	Left ear
8	taVNS	73.1824	Money	Left ear
9	sham	108.022	Food	Left ear
9	sham	44.0427	Money	Left ear
9	sham	49.5389	Food	Left ear
9	sham	39.7859	Food	Left ear
9	sham	46.0508	Money	Left ear
9	sham	55.1688	Food	Left ear
9	sham	50.1858	Money	Left ear
9	sham	40.0481	Money	Left ear
9	sham	52.3775	Food	Left ear
9	sham	48.3096	Money	Left ear
9	sham	42.7396	Money	Left ear
9	sham	44.2543	Money	Left ear
9	sham	40.7937	Money	Left ear
9	sham	48.0469	Food	Left ear
9	sham	63.9318	Food	Left ear
9	sham	56.8252	Money	Left ear
9	sham	38.6456	Money	Left ear
9	sham	43.5656	Food	Left ear
9	sham	59.7087	Money	Left ear
9	sham	55.3853	Money	Left ear
9	sham	41.6803	Food	Left ear
9	sham	40.0559	Money	Left ear
9	sham	50.9879	Food	Left ear
9	sham	53.214	Money	Left ear
9	sham	66.8211	Food	Left ear
9	sham	53.6667	Food	Left ear
9	sham	51.0744	Food	Left ear
9	sham	55.0269	Food	Left ear
9	sham	56.7051	Money	Left ear
9	sham	72.8778	Food	Left ear
9	sham	74.3748	Food	Left ear
9	sham	72.2166	Food	Left ear
9	sham	73.1941	Money	Left ear
9	sham	64.0992	Money	Left ear
9	sham	70.018	Food	Left ear
9	sham	69.8405	Money	Left ear
9	sham	61.3108	Food	Left ear
9	sham	61.616	Food	Left ear
9	sham	51.9499	Money	Left ear
9	sham	61.6535	Money	Left ear
9	sham	77.5245	Money	Left ear
9	sham	44.8158	Food	Left ear
9	sham	58.2851	Food	Left ear
9	sham	51.5381	Food	Left ear
9	sham	42.58	Money	Left ear
9	sham	64.4205	Money	Left ear
9	sham	69.9884	Money	Left ear
9	sham	50.4278	Food	Left ear
9	taVNS	70.7976	Food	Left ear
9	taVNS	52.0101	Money	Left ear
9	taVNS	41.6046	Food	Left ear
9	taVNS	52.1999	Food	Left ear
9	taVNS	65.4816	Money	Left ear
9	taVNS	44.2107	Food	Left ear
9	taVNS	67.6487	Money	Left ear
9	taVNS	78.4498	Money	Left ear
9	taVNS	62.6927	Food	Left ear
9	taVNS	52.3752	Money	Left ear
9	taVNS	70.8188	Money	Left ear
9	taVNS	49.9571	Money	Left ear
9	taVNS	67.07	Money	Left ear
9	taVNS	87.928	Food	Left ear
9	taVNS	73.0808	Food	Left ear
9	taVNS	98.1995	Money	Left ear
9	taVNS	50.3036	Money	Left ear
9	taVNS	61.7739	Food	Left ear
9	taVNS	64.1527	Money	Left ear
9	taVNS	73.2961	Money	Left ear
9	taVNS	54.4754	Food	Left ear
9	taVNS	67.6814	Money	Left ear
9	taVNS	52.7907	Food	Left ear
9	taVNS	66.0582	Money	Left ear
9	taVNS	75.6093	Food	Left ear
9	taVNS	64.9518	Food	Left ear
9	taVNS	63.9138	Food	Left ear
9	taVNS	83.9396	Food	Left ear
9	taVNS	77.2878	Money	Left ear
9	taVNS	98.95	Food	Left ear
9	taVNS	62.5788	Food	Left ear
9	taVNS	73.2886	Food	Left ear
9	taVNS	64.0839	Money	Left ear
9	taVNS	87.2638	Money	Left ear
9	taVNS	63.3843	Food	Left ear
9	taVNS	62.4444	Money	Left ear
9	taVNS	56.0361	Food	Left ear
9	taVNS	51.6952	Food	Left ear
9	taVNS	63.1958	Money	Left ear
9	taVNS	50.1331	Money	Left ear
9	taVNS	61.9532	Money	Left ear
9	taVNS	70.0325	Food	Left ear
9	taVNS	54.0079	Food	Left ear
9	taVNS	78.8853	Food	Left ear
9	taVNS	46.0384	Money	Left ear
9	taVNS	61.943	Money	Left ear
9	taVNS	54.255	Money	Left ear
9	taVNS	78.0664	Food	Left ear
10	taVNS	81.5555	Food	Left ear
10	taVNS	34.4563	Food	Left ear
10	taVNS	50.2338	Food	Left ear
10	taVNS	60.2205	Money	Left ear
10	taVNS	38.9892	Money	Left ear
10	taVNS	43.4917	Money	Left ear
10	taVNS	43.8798	Money	Left ear
10	taVNS	51.7901	Food	Left ear
10	taVNS	41.795	Money	Left ear
10	taVNS	61.7643	Money	Left ear
10	taVNS	49.9614	Food	Left ear
10	taVNS	43.759	Food	Left ear
10	taVNS	44.7036	Food	Left ear
10	taVNS	48.3801	Money	Left ear
10	taVNS	55.9461	Food	Left ear
10	taVNS	51.0571	Food	Left ear
10	taVNS	37.9428	Food	Left ear
10	taVNS	45.1491	Food	Left ear
10	taVNS	47.8092	Food	Left ear
10	taVNS	43.7799	Food	Left ear
10	taVNS	45.036	Money	Left ear
10	taVNS	47.4845	Food	Left ear
10	taVNS	45.3172	Food	Left ear
10	taVNS	44.3664	Money	Left ear
10	taVNS	56.7182	Money	Left ear
10	taVNS	42.5849	Food	Left ear
10	taVNS	48.2478	Money	Left ear
10	taVNS	56.0319	Money	Left ear
10	taVNS	53.5191	Money	Left ear
10	taVNS	52.9178	Money	Left ear
10	taVNS	62.9471	Food	Left ear
10	taVNS	43.1511	Food	Left ear
10	taVNS	30.0564	Money	Left ear
10	taVNS	54.9311	Food	Left ear
10	taVNS	36.3405	Food	Left ear
10	taVNS	50.1703	Money	Left ear
10	taVNS	38.5025	Money	Left ear
10	taVNS	195.108	Food	Left ear
10	taVNS	45.3945	Money	Left ear
10	taVNS	55.8039	Money	Left ear
10	taVNS	52.1402	Money	Left ear
10	taVNS	41.7407	Money	Left ear
10	taVNS	52.9709	Food	Left ear
10	taVNS	38.0001	Food	Left ear
10	taVNS	36.4313	Money	Left ear
10	taVNS	65.8079	Money	Left ear
10	taVNS	39.7596	Food	Left ear
10	taVNS	43.3022	Money	Left ear
10	sham	60.0865	Food	Left ear
10	sham	35.8771	Food	Left ear
10	sham	38.1861	Food	Left ear
10	sham	39.7098	Money	Left ear
10	sham	75.0685	Money	Left ear
10	sham	44.5448	Money	Left ear
10	sham	57.281	Money	Left ear
10	sham	33.7098	Food	Left ear
10	sham	33.0329	Money	Left ear
10	sham	39.7327	Money	Left ear
10	sham	57.1351	Food	Left ear
10	sham	50.6296	Food	Left ear
10	sham	41.5884	Food	Left ear
10	sham	29.8275	Money	Left ear
10	sham	40.5318	Food	Left ear
10	sham	36.8776	Food	Left ear
10	sham	31.5581	Food	Left ear
10	sham	58.9773	Food	Left ear
10	sham	53.9185	Food	Left ear
10	sham	41.8563	Food	Left ear
10	sham	70.8829	Money	Left ear
10	sham	53.6323	Food	Left ear
10	sham	58.2275	Food	Left ear
10	sham	42.8337	Money	Left ear
10	sham	36.4355	Money	Left ear
10	sham	49.865	Food	Left ear
10	sham	56.5943	Money	Left ear
10	sham	52.0174	Money	Left ear
10	sham	49.1311	Money	Left ear
10	sham	60.7252	Money	Left ear
10	sham	58.7607	Food	Left ear
10	sham	97.7987	Food	Left ear
10	sham	119.708	Money	Left ear
10	sham	39.2818	Food	Left ear
10	sham	71.9138	Food	Left ear
10	sham	40.3175	Money	Left ear
10	sham	38.8282	Money	Left ear
10	sham	35.4992	Food	Left ear
10	sham	48.4974	Money	Left ear
10	sham	101.673	Money	Left ear
10	sham	59.8405	Money	Left ear
10	sham	45.0854	Money	Left ear
10	sham	53.3599	Food	Left ear
10	sham	52.7613	Food	Left ear
10	sham	74.9879	Money	Left ear
10	sham	48.3646	Money	Left ear
10	sham	42.8066	Food	Left ear
10	sham	56.0077	Money	Left ear
11	sham	48.3203	Food	Left ear
11	sham	49.0424	Food	Left ear
11	sham	53.9178	Food	Left ear
11	sham	33.7866	Food	Left ear
11	sham	36.9607	Food	Left ear
11	sham	47.0472	Money	Left ear
11	sham	41.5542	Food	Left ear
11	sham	45.1236	Money	Left ear
11	sham	49.6566	Money	Left ear
11	sham	40.8665	Money	Left ear
11	sham	57.1192	Money	Left ear
11	sham	62.6546	Food	Left ear
11	sham	48.7772	Food	Left ear
11	sham	63.0135	Food	Left ear
11	sham	67.6256	Money	Left ear
11	sham	57.5544	Food	Left ear
11	sham	73.1515	Money	Left ear
11	sham	61.3046	Money	Left ear
11	sham	52.5358	Money	Left ear
11	sham	80.5691	Money	Left ear
11	sham	58.5198	Food	Left ear
11	sham	71.2748	Food	Left ear
11	sham	44.7856	Money	Left ear
11	sham	75.4135	Food	Left ear
11	sham	58.5949	Food	Left ear
11	sham	51.9583	Food	Left ear
11	sham	52.0884	Money	Left ear
11	sham	47.9776	Money	Left ear
11	sham	75.0919	Food	Left ear
11	sham	41.4718	Food	Left ear
11	sham	69.2057	Money	Left ear
11	sham	78.4304	Food	Left ear
11	sham	43.0653	Food	Left ear
11	sham	63.8	Food	Left ear
11	sham	66.5037	Money	Left ear
11	sham	60.7812	Money	Left ear
11	sham	39.2275	Money	Left ear
11	sham	50.123	Money	Left ear
11	sham	72.338	Money	Left ear
11	sham	145.874	Money	Left ear
11	sham	65.8982	Food	Left ear
11	sham	62.2863	Money	Left ear
11	sham	63.0363	Money	Left ear
11	sham	31.8743	Money	Left ear
11	sham	45.0356	Food	Left ear
11	sham	45.8397	Money	Left ear
11	sham	37.9465	Food	Left ear
11	sham	54.6316	Food	Left ear
11	taVNS	77.977	Food	Left ear
11	taVNS	45.1945	Food	Left ear
11	taVNS	44.5045	Food	Left ear
11	taVNS	39.7382	Food	Left ear
11	taVNS	47.1988	Food	Left ear
11	taVNS	58.7982	Money	Left ear
11	taVNS	45.4166	Food	Left ear
11	taVNS	75.0904	Money	Left ear
11	taVNS	57.5522	Money	Left ear
11	taVNS	175.327	Money	Left ear
11	taVNS	49.0522	Money	Left ear
11	taVNS	45.9289	Food	Left ear
11	taVNS	143.582	Food	Left ear
11	taVNS	63.6035	Food	Left ear
11	taVNS	52.3189	Money	Left ear
11	taVNS	65.0039	Food	Left ear
11	taVNS	45.5649	Money	Left ear
11	taVNS	56.8927	Money	Left ear
11	taVNS	76.304	Money	Left ear
11	taVNS	58.2722	Money	Left ear
11	taVNS	55.6366	Food	Left ear
11	taVNS	49.4778	Food	Left ear
11	taVNS	88.2367	Money	Left ear
11	taVNS	84.6567	Food	Left ear
11	taVNS	68.6961	Food	Left ear
11	taVNS	48.5707	Food	Left ear
11	taVNS	67.5849	Money	Left ear
11	taVNS	50.5268	Money	Left ear
11	taVNS	49.03	Food	Left ear
11	taVNS	63.2461	Food	Left ear
11	taVNS	111.896	Money	Left ear
11	taVNS	56.077	Food	Left ear
11	taVNS	47.604	Food	Left ear
11	taVNS	53.2941	Food	Left ear
11	taVNS	69.8139	Money	Left ear
11	taVNS	38.3569	Money	Left ear
11	taVNS	50.641	Money	Left ear
11	taVNS	56.9247	Money	Left ear
11	taVNS	60.4469	Money	Left ear
11	taVNS	64.0391	Money	Left ear
11	taVNS	66.5029	Food	Left ear
11	taVNS	63.0602	Money	Left ear
11	taVNS	59.5071	Money	Left ear
11	taVNS	104.307	Money	Left ear
11	taVNS	87.8216	Food	Left ear
11	taVNS	69.5893	Money	Left ear
11	taVNS	161.822	Food	Left ear
11	taVNS	78.0564	Food	Left ear
12	taVNS	90.0235	Food	Left ear
12	taVNS	67.2072	Money	Left ear
12	taVNS	75.0472	Food	Left ear
12	taVNS	62.1081	Food	Left ear
12	taVNS	24.5879	Food	Left ear
12	taVNS	20.6779	Money	Left ear
12	taVNS	23.7228	Money	Left ear
12	taVNS	43.6471	Money	Left ear
12	taVNS	34.9021	Money	Left ear
12	taVNS	27.677	Money	Left ear
12	taVNS	51.4666	Money	Left ear
12	taVNS	63.4171	Money	Left ear
12	taVNS	76.1778	Food	Left ear
12	taVNS	49.6552	Food	Left ear
12	taVNS	46.6891	Money	Left ear
12	taVNS	58.2074	Food	Left ear
12	taVNS	45.7787	Food	Left ear
12	taVNS	51.3302	Money	Left ear
12	taVNS	36.3971	Money	Left ear
12	taVNS	57.6254	Money	Left ear
12	taVNS	43.6441	Money	Left ear
12	taVNS	65.5147	Food	Left ear
12	taVNS	69.6823	Money	Left ear
12	taVNS	49.5509	Money	Left ear
12	taVNS	50.5118	Food	Left ear
12	taVNS	78.7295	Food	Left ear
12	taVNS	46.1649	Money	Left ear
12	taVNS	66.5264	Money	Left ear
12	taVNS	92.2255	Money	Left ear
12	taVNS	94.7287	Food	Left ear
12	taVNS	45.3636	Money	Left ear
12	taVNS	67.6854	Food	Left ear
12	taVNS	51.4896	Food	Left ear
12	taVNS	68.5921	Food	Left ear
12	taVNS	99.1481	Money	Left ear
12	taVNS	66.5548	Food	Left ear
12	taVNS	30.9942	Food	Left ear
12	taVNS	42.8576	Food	Left ear
12	taVNS	409.674	Food	Left ear
12	taVNS	67.1749	Money	Left ear
12	taVNS	102.8	Food	Left ear
12	taVNS	50.0197	Food	Left ear
12	taVNS	47.8149	Food	Left ear
12	taVNS	41.3809	Food	Left ear
12	taVNS	35.4687	Money	Left ear
12	taVNS	81.7558	Money	Left ear
12	taVNS	109.267	Food	Left ear
12	taVNS	31.5226	Money	Left ear
12	sham	73.9481	Food	Left ear
12	sham	49.2881	Money	Left ear
12	sham	65.077	Food	Left ear
12	sham	59.0291	Food	Left ear
12	sham	57.1901	Food	Left ear
12	sham	44.9846	Money	Left ear
12	sham	107.417	Money	Left ear
12	sham	74.5432	Money	Left ear
12	sham	111.627	Money	Left ear
12	sham	137.845	Money	Left ear
12	sham	90.2245	Money	Left ear
12	sham	69.3796	Money	Left ear
12	sham	51.3477	Food	Left ear
12	sham	100.277	Food	Left ear
12	sham	77.1514	Money	Left ear
12	sham	38.1219	Food	Left ear
12	sham	100.569	Food	Left ear
12	sham	60.2328	Money	Left ear
12	sham	51.5943	Money	Left ear
12	sham	67.0927	Money	Left ear
12	sham	57.2664	Money	Left ear
12	sham	58.0906	Food	Left ear
12	sham	115.571	Money	Left ear
12	sham	73.1161	Money	Left ear
12	sham	49.248	Food	Left ear
12	sham	44.0388	Food	Left ear
12	sham	28.9922	Money	Left ear
12	sham	88.3053	Money	Left ear
12	sham	69.8878	Money	Left ear
12	sham	47.3823	Food	Left ear
12	sham	38.287	Money	Left ear
12	sham	111.626	Food	Left ear
12	sham	88.0307	Food	Left ear
12	sham	114.238	Food	Left ear
12	sham	45.4364	Money	Left ear
12	sham	78.7554	Food	Left ear
12	sham	47.2511	Food	Left ear
12	sham	58.167	Food	Left ear
12	sham	49.3652	Food	Left ear
12	sham	35.2664	Money	Left ear
12	sham	91.0851	Food	Left ear
12	sham	48.7103	Food	Left ear
12	sham	45.1541	Food	Left ear
12	sham	80.2799	Food	Left ear
12	sham	62.1161	Money	Left ear
12	sham	61.7945	Money	Left ear
12	sham	53.3379	Food	Left ear
12	sham	50.0799	Money	Left ear
13	sham	31.4008	Money	Left ear
13	sham	38.2592	Money	Left ear
13	sham	31.2381	Food	Left ear
13	sham	39.6315	Food	Left ear
13	sham	28.6717	Money	Left ear
13	sham	33.3947	Food	Left ear
13	sham	31.1228	Money	Left ear
13	sham	39.5914	Food	Left ear
13	sham	35.7327	Food	Left ear
13	sham	28.9252	Food	Left ear
13	sham	67.3745	Money	Left ear
13	sham	96.1357	Food	Left ear
13	sham	110.598	Money	Left ear
13	sham	32.7074	Money	Left ear
13	sham	41.9023	Food	Left ear
13	sham	20.8552	Food	Left ear
13	sham	47.0265	Food	Left ear
13	sham	30.0218	Food	Left ear
13	sham	43.2956	Food	Left ear
13	sham	45.0994	Money	Left ear
13	sham	36.1551	Money	Left ear
13	sham	37.1547	Money	Left ear
13	sham	48.1228	Money	Left ear
13	sham	39.1749	Food	Left ear
13	sham	31.6679	Food	Left ear
13	sham	52.7192	Money	Left ear
13	sham	46.6859	Food	Left ear
13	sham	47.2531	Food	Left ear
13	sham	43.1439	Money	Left ear
13	sham	60.6933	Money	Left ear
13	sham	47.0525	Money	Left ear
13	sham	42.4102	Money	Left ear
13	sham	50.8341	Food	Left ear
13	sham	51.1376	Food	Left ear
13	sham	61.4618	Money	Left ear
13	sham	47.9606	Money	Left ear
13	sham	62.2921	Food	Left ear
13	sham	50.2496	Food	Left ear
13	sham	55.2475	Food	Left ear
13	sham	43.1255	Money	Left ear
13	sham	42.3078	Money	Left ear
13	sham	30.5709	Food	Left ear
13	sham	43.7416	Food	Left ear
13	sham	46.2916	Money	Left ear
13	sham	39.5113	Food	Left ear
13	sham	35.908	Money	Left ear
13	sham	39.2797	Money	Left ear
13	sham	35.1331	Money	Left ear
13	taVNS	34.9682	Money	Left ear
13	taVNS	37.03	Money	Left ear
13	taVNS	56.2408	Food	Left ear
13	taVNS	36.8591	Food	Left ear
13	taVNS	40.7341	Money	Left ear
13	taVNS	54.8194	Food	Left ear
13	taVNS	32.1508	Money	Left ear
13	taVNS	46.5099	Food	Left ear
13	taVNS	46.7243	Food	Left ear
13	taVNS	40.7457	Food	Left ear
13	taVNS	40.4904	Money	Left ear
13	taVNS	56.2428	Food	Left ear
13	taVNS	45.6857	Money	Left ear
13	taVNS	57.208	Money	Left ear
13	taVNS	51.2691	Food	Left ear
13	taVNS	48.0684	Food	Left ear
13	taVNS	52.6212	Food	Left ear
13	taVNS	88.6947	Food	Left ear
13	taVNS	47.7755	Food	Left ear
13	taVNS	55.6229	Money	Left ear
13	taVNS	45.2654	Money	Left ear
13	taVNS	53.3839	Money	Left ear
13	taVNS	51.8097	Money	Left ear
13	taVNS	51.4345	Food	Left ear
13	taVNS	51.319	Food	Left ear
13	taVNS	67.5211	Money	Left ear
13	taVNS	70.7009	Food	Left ear
13	taVNS	55.5029	Food	Left ear
13	taVNS	40.1404	Money	Left ear
13	taVNS	60.1388	Money	Left ear
13	taVNS	64.1934	Money	Left ear
13	taVNS	57.7551	Money	Left ear
13	taVNS	59.0256	Food	Left ear
13	taVNS	49.9575	Food	Left ear
13	taVNS	44.4289	Money	Left ear
13	taVNS	78.0311	Money	Left ear
13	taVNS	58.5118	Food	Left ear
13	taVNS	68.6784	Food	Left ear
13	taVNS	88.172	Food	Left ear
13	taVNS	54.1771	Money	Left ear
13	taVNS	45.0727	Money	Left ear
13	taVNS	61.0187	Food	Left ear
13	taVNS	62.4467	Food	Left ear
13	taVNS	71.7856	Money	Left ear
13	taVNS	66.1959	Food	Left ear
13	taVNS	61.7198	Money	Left ear
13	taVNS	60.5357	Money	Left ear
13	taVNS	57.0882	Money	Left ear
14	sham	50.3186	Food	Left ear
14	sham	33.0837	Food	Left ear
14	sham	100.726	Money	Left ear
14	sham	61.6638	Money	Left ear
14	sham	33.663	Money	Left ear
14	sham	63.4444	Money	Left ear
14	sham	46.0385	Money	Left ear
14	sham	44.8331	Food	Left ear
14	sham	48.315	Food	Left ear
14	sham	61.078	Money	Left ear
14	sham	71.5001	Money	Left ear
14	sham	130.575	Money	Left ear
14	sham	41.0796	Food	Left ear
14	sham	86.5559	Money	Left ear
14	sham	88.5012	Food	Left ear
14	sham	48.9023	Money	Left ear
14	sham	37.0972	Money	Left ear
14	sham	84.2063	Food	Left ear
14	sham	42.065	Money	Left ear
14	sham	37.7338	Money	Left ear
14	sham	35.5141	Food	Left ear
14	sham	36.5856	Food	Left ear
14	sham	70.3655	Money	Left ear
14	sham	54.1321	Food	Left ear
14	sham	52.4876	Money	Left ear
14	sham	38.6082	Food	Left ear
14	sham	59.3716	Money	Left ear
14	sham	66.6359	Food	Left ear
14	sham	60.4938	Food	Left ear
14	sham	61.1224	Money	Left ear
14	sham	64.8031	Food	Left ear
14	sham	57.7276	Food	Left ear
14	sham	54.5844	Food	Left ear
14	sham	77.9345	Food	Left ear
14	sham	50.3946	Money	Left ear
14	sham	40.8708	Food	Left ear
14	sham	40.3971	Food	Left ear
14	sham	89.6749	Money	Left ear
14	sham	41.7972	Food	Left ear
14	sham	59.933	Food	Left ear
14	sham	48.8185	Food	Left ear
14	sham	63.4015	Money	Left ear
14	sham	56.3663	Money	Left ear
14	sham	74.2385	Money	Left ear
14	sham	35.0039	Food	Left ear
14	sham	42.8164	Money	Left ear
14	sham	48.6764	Money	Left ear
14	sham	36.5141	Food	Left ear
14	taVNS	90.5068	Food	Left ear
14	taVNS	46.3679	Food	Left ear
14	taVNS	93.491	Money	Left ear
14	taVNS	32.0432	Money	Left ear
14	taVNS	57.6359	Money	Left ear
14	taVNS	104.587	Money	Left ear
14	taVNS	66.6582	Money	Left ear
14	taVNS	98.928	Food	Left ear
14	taVNS	48.2711	Food	Left ear
14	taVNS	59.1707	Money	Left ear
14	taVNS	34.575	Money	Left ear
14	taVNS	67.4324	Money	Left ear
14	taVNS	74.0022	Food	Left ear
14	taVNS	45.595	Money	Left ear
14	taVNS	47.8919	Food	Left ear
14	taVNS	61.7905	Money	Left ear
14	taVNS	37.4961	Money	Left ear
14	taVNS	34.2584	Food	Left ear
14	taVNS	49.1263	Money	Left ear
14	taVNS	42.7967	Money	Left ear
14	taVNS	39.0808	Food	Left ear
14	taVNS	64.8308	Food	Left ear
14	taVNS	44.5231	Money	Left ear
14	taVNS	54.2254	Food	Left ear
14	taVNS	37.1126	Money	Left ear
14	taVNS	38.9632	Food	Left ear
14	taVNS	56.7207	Money	Left ear
14	taVNS	64.8483	Food	Left ear
14	taVNS	43.6489	Food	Left ear
14	taVNS	67.2008	Money	Left ear
14	taVNS	33.5649	Food	Left ear
14	taVNS	46.5468	Food	Left ear
14	taVNS	50.6724	Food	Left ear
14	taVNS	42.3401	Food	Left ear
14	taVNS	59.6489	Money	Left ear
14	taVNS	40.2303	Food	Left ear
14	taVNS	32.2459	Food	Left ear
14	taVNS	85.6726	Money	Left ear
14	taVNS	31.7887	Food	Left ear
14	taVNS	85.3146	Food	Left ear
14	taVNS	59.2456	Food	Left ear
14	taVNS	57.7239	Money	Left ear
14	taVNS	63.3052	Money	Left ear
14	taVNS	54.0246	Money	Left ear
14	taVNS	45.1083	Food	Left ear
14	taVNS	47.6471	Money	Left ear
14	taVNS	57.4624	Money	Left ear
14	taVNS	39.9831	Food	Left ear
15	taVNS	23.5543	Money	Left ear
15	taVNS	26.317	Food	Left ear
15	taVNS	41.3865	Food	Left ear
15	taVNS	25.5393	Food	Left ear
15	taVNS	52.1799	Money	Left ear
15	taVNS	31.9475	Money	Left ear
15	taVNS	40.6557	Money	Left ear
15	taVNS	16.6934	Money	Left ear
15	taVNS	35.3288	Food	Left ear
15	taVNS	42.1805	Money	Left ear
15	taVNS	46.4642	Money	Left ear
15	taVNS	60.8577	Food	Left ear
15	taVNS	42.2633	Money	Left ear
15	taVNS	46.6622	Food	Left ear
15	taVNS	43.4475	Food	Left ear
15	taVNS	38.2899	Food	Left ear
15	taVNS	43.0672	Money	Left ear
15	taVNS	36.3053	Food	Left ear
15	taVNS	17.1974	Money	Left ear
15	taVNS	31.7996	Money	Left ear
15	taVNS	29.6807	Money	Left ear
15	taVNS	21.5803	Money	Left ear
15	taVNS	50.7151	Money	Left ear
15	taVNS	29.1622	Food	Left ear
15	taVNS	63.8481	Food	Left ear
15	taVNS	31.564	Money	Left ear
15	taVNS	30.2095	Food	Left ear
15	taVNS	14.8176	Money	Left ear
15	taVNS	48.493	Food	Left ear
15	taVNS	31.5252	Money	Left ear
15	taVNS	76.8423	Food	Left ear
15	taVNS	35.0925	Money	Left ear
15	taVNS	71.7573	Money	Left ear
15	taVNS	31.0927	Food	Left ear
15	taVNS	41.2359	Food	Left ear
15	taVNS	42.9789	Food	Left ear
15	taVNS	38.7446	Money	Left ear
15	taVNS	55.4329	Money	Left ear
15	taVNS	30.6305	Food	Left ear
15	taVNS	33.1057	Food	Left ear
15	taVNS	42.6041	Money	Left ear
15	taVNS	53.9409	Money	Left ear
15	taVNS	62.5314	Food	Left ear
15	taVNS	43.8145	Food	Left ear
15	taVNS	69.0321	Food	Left ear
15	taVNS	18.5234	Food	Left ear
15	taVNS	38.2822	Food	Left ear
15	taVNS	47.0367	Money	Left ear
15	sham	43.8493	Money	Left ear
15	sham	41.0308	Food	Left ear
15	sham	47.4006	Food	Left ear
15	sham	23.1114	Food	Left ear
15	sham	42.0163	Money	Left ear
15	sham	31.2773	Money	Left ear
15	sham	37.128	Money	Left ear
15	sham	29.0703	Money	Left ear
15	sham	63.7203	Food	Left ear
15	sham	39.0756	Money	Left ear
15	sham	106.159	Money	Left ear
15	sham	57.588	Food	Left ear
15	sham	54.6125	Money	Left ear
15	sham	38.2082	Food	Left ear
15	sham	66.1165	Food	Left ear
15	sham	30.3606	Food	Left ear
15	sham	32.354	Money	Left ear
15	sham	48.0874	Food	Left ear
15	sham	42.4948	Money	Left ear
15	sham	36.2088	Money	Left ear
15	sham	27.7812	Money	Left ear
15	sham	12.5754	Money	Left ear
15	sham	83.0018	Money	Left ear
15	sham	12.9365	Food	Left ear
15	sham	61.0694	Food	Left ear
15	sham	13.6058	Money	Left ear
15	sham	51.5734	Food	Left ear
15	sham	11.065	Money	Left ear
15	sham	67.7599	Food	Left ear
15	sham	33.8798	Money	Left ear
15	sham	91.8211	Food	Left ear
15	sham	20.7126	Money	Left ear
15	sham	45.626	Money	Left ear
15	sham	55.3931	Food	Left ear
15	sham	51.5172	Food	Left ear
15	sham	39.231	Food	Left ear
15	sham	51.5086	Money	Left ear
15	sham	31.4599	Money	Left ear
15	sham	36.3148	Food	Left ear
15	sham	36.6116	Food	Left ear
15	sham	45.3578	Money	Left ear
15	sham	55.0442	Money	Left ear
15	sham	62.9208	Food	Left ear
15	sham	41.6448	Food	Left ear
15	sham	79.615	Food	Left ear
15	sham	179.39	Food	Left ear
15	sham	77.2689	Food	Left ear
15	sham	31.2864	Money	Left ear
16	sham	53.0556	Money	Left ear
16	sham	44.5976	Money	Left ear
16	sham	47.9595	Food	Left ear
16	sham	42.9388	Food	Left ear
16	sham	44.1466	Money	Left ear
16	sham	41.6672	Money	Left ear
16	sham	45.4314	Money	Left ear
16	sham	38.5113	Food	Left ear
16	sham	41.8173	Money	Left ear
16	sham	46.8986	Food	Left ear
16	sham	42.8032	Food	Left ear
16	sham	63.1802	Food	Left ear
16	sham	51.2777	Food	Left ear
16	sham	53.2759	Money	Left ear
16	sham	54.3231	Money	Left ear
16	sham	36.0648	Food	Left ear
16	sham	47.6049	Money	Left ear
16	sham	80.8466	Food	Left ear
16	sham	59.8623	Money	Left ear
16	sham	79.6205	Food	Left ear
16	sham	49.2596	Money	Left ear
16	sham	51.4342	Money	Left ear
16	sham	42.112	Money	Left ear
16	sham	71.4846	Money	Left ear
16	sham	48.2293	Food	Left ear
16	sham	61.2219	Food	Left ear
16	sham	51.7272	Food	Left ear
16	sham	33.2213	Money	Left ear
16	sham	47.917	Money	Left ear
16	sham	47.6666	Money	Left ear
16	sham	49.4481	Money	Left ear
16	sham	49.8358	Food	Left ear
16	sham	37.8918	Money	Left ear
16	sham	57.5834	Money	Left ear
16	sham	50.6439	Food	Left ear
16	sham	50.3943	Money	Left ear
16	sham	45.1208	Food	Left ear
16	sham	51.0784	Food	Left ear
16	sham	39.9047	Food	Left ear
16	sham	56.9753	Money	Left ear
16	sham	36.1565	Food	Left ear
16	sham	65.1211	Money	Left ear
16	sham	51.1105	Food	Left ear
16	sham	51.3003	Food	Left ear
16	sham	44.7551	Food	Left ear
16	sham	73.4307	Food	Left ear
16	sham	42.1468	Food	Left ear
16	sham	56.0711	Money	Left ear
16	taVNS	59.7994	Money	Left ear
16	taVNS	43.9577	Money	Left ear
16	taVNS	40.1658	Food	Left ear
16	taVNS	46.1663	Food	Left ear
16	taVNS	36.9116	Money	Left ear
16	taVNS	59.4905	Money	Left ear
16	taVNS	43.2428	Money	Left ear
16	taVNS	66.4398	Food	Left ear
16	taVNS	40.4247	Money	Left ear
16	taVNS	34.9983	Food	Left ear
16	taVNS	36.5294	Food	Left ear
16	taVNS	50.0791	Food	Left ear
16	taVNS	36.4377	Food	Left ear
16	taVNS	68.9955	Money	Left ear
16	taVNS	36.9713	Money	Left ear
16	taVNS	54.6117	Food	Left ear
16	taVNS	40.2831	Money	Left ear
16	taVNS	60.0018	Food	Left ear
16	taVNS	39.2318	Money	Left ear
16	taVNS	47.7551	Food	Left ear
16	taVNS	33.6337	Money	Left ear
16	taVNS	51.2821	Money	Left ear
16	taVNS	38.7459	Money	Left ear
16	taVNS	55.9351	Money	Left ear
16	taVNS	39.1455	Food	Left ear
16	taVNS	63.395	Food	Left ear
16	taVNS	44.459	Food	Left ear
16	taVNS	65.116	Money	Left ear
16	taVNS	41.5041	Money	Left ear
16	taVNS	47.6132	Money	Left ear
16	taVNS	47.04	Money	Left ear
16	taVNS	56.3046	Food	Left ear
16	taVNS	38.3287	Money	Left ear
16	taVNS	85.4318	Money	Left ear
16	taVNS	34.8978	Food	Left ear
16	taVNS	46.5989	Money	Left ear
16	taVNS	38.7263	Food	Left ear
16	taVNS	72.6235	Food	Left ear
16	taVNS	29.0836	Food	Left ear
16	taVNS	113.522	Money	Left ear
16	taVNS	40.2402	Food	Left ear
16	taVNS	64.9796	Money	Left ear
16	taVNS	28.8574	Food	Left ear
16	taVNS	57.0397	Food	Left ear
16	taVNS	41.1776	Food	Left ear
16	taVNS	84.0102	Food	Left ear
16	taVNS	39.7346	Food	Left ear
16	taVNS	41.9491	Money	Left ear
17	taVNS	45.833	Food	Left ear
17	taVNS	54.4528	Money	Left ear
17	taVNS	24.5483	Food	Left ear
17	taVNS	32.4799	Food	Left ear
17	taVNS	47.9408	Food	Left ear
17	taVNS	27.9123	Food	Left ear
17	taVNS	34.9845	Money	Left ear
17	taVNS	45.025	Food	Left ear
17	taVNS	30.6969	Food	Left ear
17	taVNS	33.2417	Money	Left ear
17	taVNS	52.1223	Food	Left ear
17	taVNS	44.4785	Food	Left ear
17	taVNS	37.5677	Money	Left ear
17	taVNS	31.1739	Money	Left ear
17	taVNS	53.353	Money	Left ear
17	taVNS	43.2551	Money	Left ear
17	taVNS	41.1392	Money	Left ear
17	taVNS	27.05	Food	Left ear
17	taVNS	37.2456	Money	Left ear
17	taVNS	44.8716	Food	Left ear
17	taVNS	42.1735	Money	Left ear
17	taVNS	37.6059	Food	Left ear
17	taVNS	48.1423	Food	Left ear
17	taVNS	42.6707	Money	Left ear
17	taVNS	41.7595	Money	Left ear
17	taVNS	58.9813	Money	Left ear
17	taVNS	40.9823	Food	Left ear
17	taVNS	58.4583	Food	Left ear
17	taVNS	43.0644	Money	Left ear
17	taVNS	64.5014	Food	Left ear
17	taVNS	55.5754	Money	Left ear
17	taVNS	44.3881	Money	Left ear
17	taVNS	55.6499	Money	Left ear
17	taVNS	46.3275	Food	Left ear
17	taVNS	44.0074	Food	Left ear
17	taVNS	60.132	Money	Left ear
17	taVNS	65.3687	Food	Left ear
17	taVNS	30.399	Money	Left ear
17	taVNS	46.9638	Money	Left ear
17	taVNS	52.2527	Money	Left ear
17	taVNS	47.2394	Food	Left ear
17	taVNS	40.8518	Money	Left ear
17	taVNS	61.3862	Money	Left ear
17	taVNS	41.8934	Money	Left ear
17	taVNS	56.0626	Food	Left ear
17	taVNS	48.51	Food	Left ear
17	taVNS	49.1021	Food	Left ear
17	taVNS	46.6693	Food	Left ear
17	sham	35.1058	Food	Left ear
17	sham	41.0974	Money	Left ear
17	sham	54.198	Food	Left ear
17	sham	46.0298	Food	Left ear
17	sham	44.9349	Food	Left ear
17	sham	47.8652	Food	Left ear
17	sham	41.7767	Money	Left ear
17	sham	40.232	Food	Left ear
17	sham	56.8355	Food	Left ear
17	sham	59.5402	Money	Left ear
17	sham	51.6569	Food	Left ear
17	sham	36.5227	Food	Left ear
17	sham	36.5809	Money	Left ear
17	sham	0	Money	Left ear
17	sham	41.9602	Money	Left ear
17	sham	45.6488	Money	Left ear
17	sham	41.7007	Money	Left ear
17	sham	51.2191	Food	Left ear
17	sham	34.5105	Money	Left ear
17	sham	32.8334	Food	Left ear
17	sham	28.2478	Money	Left ear
17	sham	49.503	Food	Left ear
17	sham	67.5632	Food	Left ear
17	sham	48.5013	Money	Left ear
17	sham	30.9143	Money	Left ear
17	sham	52.7813	Money	Left ear
17	sham	75.4845	Food	Left ear
17	sham	58.8365	Food	Left ear
17	sham	63.4724	Money	Left ear
17	sham	59.112	Food	Left ear
17	sham	56.3549	Money	Left ear
17	sham	53.9175	Money	Left ear
17	sham	63.268	Money	Left ear
17	sham	48.7571	Food	Left ear
17	sham	48.5924	Food	Left ear
17	sham	45.1053	Money	Left ear
17	sham	47.804	Food	Left ear
17	sham	106.272	Money	Left ear
17	sham	59.9282	Money	Left ear
17	sham	49.8367	Money	Left ear
17	sham	44.9403	Food	Left ear
17	sham	56.4498	Money	Left ear
17	sham	45.9139	Money	Left ear
17	sham	52.2916	Money	Left ear
17	sham	62.8437	Food	Left ear
17	sham	53.8126	Food	Left ear
17	sham	42.7546	Food	Left ear
17	sham	58.5196	Food	Left ear
18	sham	205.851	Food	Left ear
18	sham	45.8819	Food	Left ear
18	sham	54.6138	Money	Left ear
18	sham	49.8823	Money	Left ear
18	sham	58.8017	Money	Left ear
18	sham	86.4639	Money	Left ear
18	sham	59.8461	Money	Left ear
18	sham	63.9171	Money	Left ear
18	sham	71.8654	Money	Left ear
18	sham	76.9986	Food	Left ear
18	sham	78.9399	Food	Left ear
18	sham	34.8046	Money	Left ear
18	sham	44.2603	Food	Left ear
18	sham	62.6576	Money	Left ear
18	sham	50.0973	Food	Left ear
18	sham	44.8065	Money	Left ear
18	sham	90.4923	Food	Left ear
18	sham	55.6047	Food	Left ear
18	sham	96.4432	Food	Left ear
18	sham	43.4439	Food	Left ear
18	sham	116.03	Money	Left ear
18	sham	36.9083	Food	Left ear
18	sham	36.9643	Food	Left ear
18	sham	64.3677	Food	Left ear
18	sham	69.1894	Food	Left ear
18	sham	50.694	Food	Left ear
18	sham	75.5392	Money	Left ear
18	sham	51.6603	Money	Left ear
18	sham	41.8564	Food	Left ear
18	sham	67.0056	Food	Left ear
18	sham	52.038	Money	Left ear
18	sham	60.3151	Food	Left ear
18	sham	146.205	Money	Left ear
18	sham	29.4534	Food	Left ear
18	sham	81.3739	Money	Left ear
18	sham	63.618	Money	Left ear
18	sham	173.264	Money	Left ear
18	sham	71.4435	Food	Left ear
18	sham	33.2737	Food	Left ear
18	sham	42.3126	Money	Left ear
18	sham	37.9404	Money	Left ear
18	sham	36.2256	Money	Left ear
18	sham	116.024	Food	Left ear
18	sham	35.351	Money	Left ear
18	sham	84.3464	Food	Left ear
18	sham	49.7287	Money	Left ear
18	sham	73.6519	Money	Left ear
18	sham	46.497	Food	Left ear
18	taVNS	79.4721	Food	Left ear
18	taVNS	85.667	Food	Left ear
18	taVNS	53.6995	Money	Left ear
18	taVNS	229.013	Money	Left ear
18	taVNS	54.785	Money	Left ear
18	taVNS	86.6939	Money	Left ear
18	taVNS	50.7346	Money	Left ear
18	taVNS	82.7681	Money	Left ear
18	taVNS	84.9369	Money	Left ear
18	taVNS	72.7113	Food	Left ear
18	taVNS	50.3897	Food	Left ear
18	taVNS	64.0553	Money	Left ear
18	taVNS	90.3219	Food	Left ear
18	taVNS	102.91	Money	Left ear
18	taVNS	41.8889	Food	Left ear
18	taVNS	65.2917	Money	Left ear
18	taVNS	48.8321	Food	Left ear
18	taVNS	83.6201	Food	Left ear
18	taVNS	86.1644	Food	Left ear
18	taVNS	144.27	Food	Left ear
18	taVNS	128.397	Money	Left ear
18	taVNS	85.9554	Food	Left ear
18	taVNS	54.2696	Food	Left ear
18	taVNS	92.7291	Food	Left ear
18	taVNS	55.588	Food	Left ear
18	taVNS	33.5809	Food	Left ear
18	taVNS	89.474	Money	Left ear
18	taVNS	208.109	Money	Left ear
18	taVNS	90.9136	Food	Left ear
18	taVNS	69.124	Food	Left ear
18	taVNS	52.3647	Money	Left ear
18	taVNS	43.7631	Food	Left ear
18	taVNS	106.562	Money	Left ear
18	taVNS	56.6381	Food	Left ear
18	taVNS	61.5853	Money	Left ear
18	taVNS	58.3154	Money	Left ear
18	taVNS	34.4097	Money	Left ear
18	taVNS	152.579	Food	Left ear
18	taVNS	83.917	Food	Left ear
18	taVNS	41.7266	Money	Left ear
18	taVNS	48.0933	Money	Left ear
18	taVNS	65.3119	Money	Left ear
18	taVNS	54.3333	Food	Left ear
18	taVNS	39.9167	Money	Left ear
18	taVNS	60.1625	Food	Left ear
18	taVNS	65.3156	Money	Left ear
18	taVNS	58.7157	Money	Left ear
18	taVNS	41.6544	Food	Left ear
19	taVNS	38.8872	Money	Left ear
19	taVNS	31.9361	Food	Left ear
19	taVNS	52.3345	Food	Left ear
19	taVNS	36.2954	Money	Left ear
19	taVNS	50.3036	Money	Left ear
19	taVNS	56.5935	Food	Left ear
19	taVNS	35.8245	Food	Left ear
19	taVNS	43.3802	Money	Left ear
19	taVNS	47.3754	Money	Left ear
19	taVNS	40.7464	Food	Left ear
19	taVNS	54.2271	Food	Left ear
19	taVNS	55.5818	Money	Left ear
19	taVNS	30.7325	Money	Left ear
19	taVNS	38.7803	Money	Left ear
19	taVNS	55.6002	Money	Left ear
19	taVNS	62.2018	Food	Left ear
19	taVNS	76.688	Food	Left ear
19	taVNS	54.9505	Food	Left ear
19	taVNS	40.2802	Money	Left ear
19	taVNS	54.9087	Money	Left ear
19	taVNS	48.5974	Food	Left ear
19	taVNS	48.5825	Food	Left ear
19	taVNS	93.4012	Money	Left ear
19	taVNS	53.0349	Food	Left ear
19	taVNS	66.4433	Food	Left ear
19	taVNS	58.3779	Money	Left ear
19	taVNS	57.4084	Money	Left ear
19	taVNS	48.4057	Food	Left ear
19	taVNS	67.0773	Food	Left ear
19	taVNS	66.6421	Food	Left ear
19	taVNS	47.3299	Money	Left ear
19	taVNS	59.491	Money	Left ear
19	taVNS	46.4798	Food	Left ear
19	taVNS	48.0518	Food	Left ear
19	taVNS	38.0809	Food	Left ear
19	taVNS	46.0221	Money	Left ear
19	taVNS	44.9716	Money	Left ear
19	taVNS	42.5927	Money	Left ear
19	taVNS	45.7738	Food	Left ear
19	taVNS	34.6705	Money	Left ear
19	taVNS	48.9055	Money	Left ear
19	taVNS	59.8675	Money	Left ear
19	taVNS	87.6294	Food	Left ear
19	taVNS	56.6766	Food	Left ear
19	taVNS	29.3079	Food	Left ear
19	taVNS	41.7389	Food	Left ear
19	taVNS	47.1927	Money	Left ear
19	taVNS	47.796	Money	Left ear
19	sham	52.8177	Money	Left ear
19	sham	48.3448	Food	Left ear
19	sham	44.7953	Food	Left ear
19	sham	45.8948	Money	Left ear
19	sham	40.1245	Money	Left ear
19	sham	38.2356	Food	Left ear
19	sham	62.8693	Food	Left ear
19	sham	42.3675	Money	Left ear
19	sham	50.2579	Money	Left ear
19	sham	37.2653	Food	Left ear
19	sham	48.0555	Food	Left ear
19	sham	44.298	Money	Left ear
19	sham	112.086	Money	Left ear
19	sham	58.8809	Money	Left ear
19	sham	69.2679	Money	Left ear
19	sham	47.7121	Food	Left ear
19	sham	77.1124	Food	Left ear
19	sham	30.6309	Food	Left ear
19	sham	71.3522	Money	Left ear
19	sham	84.1313	Money	Left ear
19	sham	87.2485	Food	Left ear
19	sham	47.5911	Food	Left ear
19	sham	36.6076	Money	Left ear
19	sham	61.3002	Food	Left ear
19	sham	44.0901	Food	Left ear
19	sham	34.6356	Money	Left ear
19	sham	64.6102	Money	Left ear
19	sham	51.75	Food	Left ear
19	sham	47.1868	Food	Left ear
19	sham	63.3586	Food	Left ear
19	sham	40.48	Money	Left ear
19	sham	54.5943	Money	Left ear
19	sham	41.9553	Food	Left ear
19	sham	63.353	Food	Left ear
19	sham	48.4337	Food	Left ear
19	sham	72.4359	Money	Left ear
19	sham	57.7129	Money	Left ear
19	sham	66.9853	Money	Left ear
19	sham	42.1328	Food	Left ear
19	sham	48.1606	Money	Left ear
19	sham	77.7363	Money	Left ear
19	sham	57.6699	Money	Left ear
19	sham	60.7692	Food	Left ear
19	sham	80.8238	Food	Left ear
19	sham	79.309	Food	Left ear
19	sham	47.0864	Food	Left ear
19	sham	42.1253	Money	Left ear
19	sham	61.7108	Money	Left ear
20	sham	101.21	Money	Left ear
20	sham	58.3023	Food	Left ear
20	sham	49.5583	Money	Left ear
20	sham	58.6816	Money	Left ear
20	sham	38.6759	Food	Left ear
20	sham	60.166	Money	Left ear
20	sham	54.158	Food	Left ear
20	sham	47.5559	Food	Left ear
20	sham	44.7905	Food	Left ear
20	sham	58.0228	Money	Left ear
20	sham	49.7943	Money	Left ear
20	sham	74.4447	Food	Left ear
20	sham	123.125	Food	Left ear
20	sham	49.7165	Money	Left ear
20	sham	55.2249	Food	Left ear
20	sham	82.3997	Food	Left ear
20	sham	45.1967	Food	Left ear
20	sham	67.1593	Money	Left ear
20	sham	53.6889	Money	Left ear
20	sham	56.3381	Food	Left ear
20	sham	66.7609	Food	Left ear
20	sham	47.5342	Food	Left ear
20	sham	48.8441	Food	Left ear
20	sham	74.7478	Food	Left ear
20	sham	52.8742	Money	Left ear
20	sham	83.187	Money	Left ear
20	sham	62.7577	Food	Left ear
20	sham	94.9828	Money	Left ear
20	sham	62.7417	Money	Left ear
20	sham	52.0954	Food	Left ear
20	sham	112.505	Food	Left ear
20	sham	47.6145	Money	Left ear
20	sham	81.3954	Money	Left ear
20	sham	67.2564	Food	Left ear
20	sham	82.8625	Money	Left ear
20	sham	43.7369	Money	Left ear
20	sham	58.0651	Food	Left ear
20	sham	24.9006	Money	Left ear
20	sham	64.3616	Money	Left ear
20	sham	43.856	Food	Left ear
20	sham	46.9376	Money	Left ear
20	sham	61.1498	Money	Left ear
20	sham	42.3563	Money	Left ear
20	sham	49.7406	Money	Left ear
20	sham	39.2897	Food	Left ear
20	sham	51.1165	Food	Left ear
20	sham	60.4858	Money	Left ear
20	sham	38.434	Food	Left ear
20	taVNS	71.73	Money	Left ear
20	taVNS	44.0693	Food	Left ear
20	taVNS	65.984	Money	Left ear
20	taVNS	46.0211	Money	Left ear
20	taVNS	57.541	Food	Left ear
20	taVNS	56.2307	Money	Left ear
20	taVNS	65.2456	Food	Left ear
20	taVNS	73.5448	Food	Left ear
20	taVNS	62.6979	Food	Left ear
20	taVNS	68.5776	Money	Left ear
20	taVNS	59.8648	Money	Left ear
20	taVNS	97.2721	Food	Left ear
20	taVNS	58.5246	Food	Left ear
20	taVNS	45.3487	Money	Left ear
20	taVNS	84.4728	Food	Left ear
20	taVNS	58.3692	Food	Left ear
20	taVNS	77.0085	Food	Left ear
20	taVNS	76.3832	Money	Left ear
20	taVNS	51.3717	Money	Left ear
20	taVNS	71.1451	Food	Left ear
20	taVNS	54.0427	Food	Left ear
20	taVNS	48.1659	Food	Left ear
20	taVNS	63.016	Food	Left ear
20	taVNS	56.2329	Food	Left ear
20	taVNS	190.222	Money	Left ear
20	taVNS	93.5094	Money	Left ear
20	taVNS	53.2737	Food	Left ear
20	taVNS	47.3701	Money	Left ear
20	taVNS	68.9104	Money	Left ear
20	taVNS	38.9689	Food	Left ear
20	taVNS	65.0433	Food	Left ear
20	taVNS	75.971	Money	Left ear
20	taVNS	66.5125	Money	Left ear
20	taVNS	51.2085	Food	Left ear
20	taVNS	80.6445	Money	Left ear
20	taVNS	56.6136	Money	Left ear
20	taVNS	36.8836	Food	Left ear
20	taVNS	39.3518	Money	Left ear
20	taVNS	79.6195	Money	Left ear
20	taVNS	22.3166	Food	Left ear
20	taVNS	76.974	Money	Left ear
20	taVNS	64.4897	Money	Left ear
20	taVNS	46.2194	Money	Left ear
20	taVNS	40.7229	Money	Left ear
20	taVNS	61.962	Food	Left ear
20	taVNS	58.5428	Food	Left ear
20	taVNS	43.3126	Money	Left ear
20	taVNS	127.512	Food	Left ear
22	sham	49.7211	Money	Left ear
22	sham	41.2473	Money	Left ear
22	sham	40.4233	Food	Left ear
22	sham	41.524	Food	Left ear
22	sham	42.7196	Money	Left ear
22	sham	48.1966	Food	Left ear
22	sham	54.2345	Food	Left ear
22	sham	38.7629	Food	Left ear
22	sham	70.2447	Money	Left ear
22	sham	58.8803	Money	Left ear
22	sham	43.804	Food	Left ear
22	sham	37.5137	Food	Left ear
22	sham	48.5725	Money	Left ear
22	sham	64.3643	Money	Left ear
22	sham	45.8415	Money	Left ear
22	sham	54.7946	Money	Left ear
22	sham	54.1368	Food	Left ear
22	sham	69.2977	Money	Left ear
22	sham	72.473	Money	Left ear
22	sham	53.8128	Food	Left ear
22	sham	44.5369	Money	Left ear
22	sham	34.7722	Food	Left ear
22	sham	47.2471	Money	Left ear
22	sham	48.2939	Money	Left ear
22	sham	107.404	Food	Left ear
22	sham	65.527	Money	Left ear
22	sham	48.3594	Money	Left ear
22	sham	45.2383	Food	Left ear
22	sham	65.6631	Food	Left ear
22	sham	62.4681	Food	Left ear
22	sham	60.546	Money	Left ear
22	sham	108.963	Money	Left ear
22	sham	60.7826	Food	Left ear
22	sham	88.9026	Money	Left ear
22	sham	35.0571	Food	Left ear
22	sham	36.4111	Food	Left ear
22	sham	38.1585	Food	Left ear
22	sham	58.2229	Money	Left ear
22	sham	61.0967	Money	Left ear
22	sham	46.9897	Food	Left ear
22	sham	60.7995	Food	Left ear
22	sham	70.1476	Money	Left ear
22	sham	32.8618	Food	Left ear
22	sham	46.5089	Food	Left ear
22	sham	39.1846	Food	Left ear
22	sham	47.4048	Food	Left ear
22	sham	37.967	Money	Left ear
22	sham	57.5939	Money	Left ear
22	taVNS	44.1371	Money	Left ear
22	taVNS	56.5586	Money	Left ear
22	taVNS	41.3698	Food	Left ear
22	taVNS	45.4392	Food	Left ear
22	taVNS	33.1717	Money	Left ear
22	taVNS	40.5961	Food	Left ear
22	taVNS	47.9437	Food	Left ear
22	taVNS	58.4618	Food	Left ear
22	taVNS	97.7101	Money	Left ear
22	taVNS	89.9472	Money	Left ear
22	taVNS	55.3688	Food	Left ear
22	taVNS	150.022	Food	Left ear
22	taVNS	56.3125	Money	Left ear
22	taVNS	48.9757	Money	Left ear
22	taVNS	110.903	Money	Left ear
22	taVNS	64.4836	Money	Left ear
22	taVNS	83.5002	Food	Left ear
22	taVNS	146.663	Money	Left ear
22	taVNS	56.9343	Money	Left ear
22	taVNS	56.0116	Food	Left ear
22	taVNS	52.8607	Money	Left ear
22	taVNS	79.013	Food	Left ear
22	taVNS	68.7122	Money	Left ear
22	taVNS	52.9494	Money	Left ear
22	taVNS	48.744	Food	Left ear
22	taVNS	75.7133	Money	Left ear
22	taVNS	49.0486	Money	Left ear
22	taVNS	36.2403	Food	Left ear
22	taVNS	91.4211	Food	Left ear
22	taVNS	76.3663	Food	Left ear
22	taVNS	74.5592	Money	Left ear
[truncated: 5,777 more rows]

[truncated: 9 more sheets: Figure 3a_dots, Figure 3b_bars, Figure 3b_dots, Figure 4a, Figure 4b, Figure 5a, Figure 5b, Figure 6b, Figure 6c]
