# Supplementary material for: Vagus nerve stimulation boosts the drive to work for rewards
Source: Nat Commun. 2020 Jul 16;11:3555. doi: 10.1038/s41467-020-17344-9 (PMC7366927; doi:10.1038/s41467-020-17344-9)
Supplement: Supplementary file 4 — Source Data [file 41467_2020_17344_MOESM4_ESM.zip › Supplementary Source Data.xlsx]

## Sheet: Suppl. Figure 1
ID	Trial_ID	Rating_want	RelFreq	Food
1	1	45.595	87.8515	Food
1	2	77.619	85.9655	Money
1	3	53.929	78.6379	Money
1	4	89.167	85.1135	Money
1	5	77.5	79.539	Money
1	6	76.548	79.9424	Food
1	7	54.643	77.8481	Money
1	8	56.905	80.4865	Money
1	9	71.905	77.263	Money
1	10	88.214	82.7357	Money
1	11	57.143	78.3929	Food
1	12	58.333	77.9808	Food
1	13	79.286	80.1277	Food
1	14	89.643	76.3126	Money
1	15	81.429	78.3491	Food
1	16	91.905	84.1368	Money
1	17	64.286	77.7017	Money
1	18	64.762	72.1182	Money
1	19	71.31	76.0906	Food
1	20	58.81	74.7057	Money
1	21	61.19	77.193	Money
1	22	91.905	88.2823	Food
1	23	88.452	77.6348	Food
1	24	56.429	77.2901	Food
1	25	65	73.7322	Food
1	26	66.429	77.6369	Money
1	27	87.262	81.2746	Money
1	28	89.167	79.8916	Food
1	29	84.167	75.612	Money
1	30	81.429	81.1957	Food
1	31	59.762	74.6883	Food
1	32	78.452	82.6896	Food
1	33	68.929	79.9575	Food
1	34	62.262	72.1049	Money
1	35	57.857	77.1518	Money
1	36	57.619	72.6479	Food
1	37	68.81	81.6474	Food
1	38	83.571	76.9167	Money
1	39	86.548	80.8277	Money
1	40	72.619	71.5937	Food
1	41	79.762	79.6511	Money
1	42	56.071	66.1585	Food
1	43	60.476	72.6274	Money
1	44	84.643	82.917	Food
1	45	71.31	73.0842	Food
1	46	59.048	70.3128	Food
1	47	79.881	79.3384	Food
1	48	65.238	75.2664	Money
1	1	55.119	79.2268	Food
1	2	77.024	79.0411	Money
1	3	55	71.3454	Money
1	4	83.095	75.525	Money
1	5	75.595	73.7704	Money
1	6	78.929	75.9426	Food
1	7	63.095	75.3365	Money
1	8	57.143	72.8468	Money
1	9	65.952	71.7187	Money
1	10	76.548	67.0464	Money
1	11	58.571	81.3272	Food
1	12	58.81	72.5186	Food
1	13	80.357	76.7361	Food
1	14	79.762	83.182	Money
1	15	72.024	81.0165	Food
1	16	77.5	74.8966	Money
1	17	87.5	77.7637	Money
1	18	58.81	72.8281	Money
1	19	52.024	68.283	Food
1	20	50	66.8653	Money
1	21	50	66.9043	Money
1	22	91.667	69.7849	Food
1	23	75	73.0524	Food
1	24	53.452	64.3742	Food
1	25	50	70.4726	Food
1	26	53.452	70.1719	Money
1	27	83.81	78.0485	Money
1	28	87.5	68.7359	Food
1	29	81.429	76.6318	Money
1	30	88.571	76.2537	Food
1	31	59.048	74.1285	Food
1	32	85.476	71.5782	Food
1	33	80.238	70.0675	Food
1	34	60.238	72.5169	Money
1	35	55.952	68.1483	Money
1	36	59.167	70.295	Food
1	37	82.857	73.7387	Food
1	38	91.19	73.2752	Money
1	39	92.024	74.7897	Money
1	40	50	62.5114	Food
1	41	83.571	72.7015	Money
1	42	62.857	69.9681	Food
1	43	54.643	71.6549	Money
1	44	80.119	70.8062	Food
1	45	65.119	75.8063	Food
1	46	51.071	71.5922	Food
1	47	72.857	81.0622	Food
1	48	51.071	64.3021	Money
2	1	0	34.0387	Food
2	2	63.452	69.2402	Food
2	3	0	50.7533	Food
2	4	88.214	77.8594	Food
2	5	0	8.42148	Food
2	6	81.786	79.7719	Money
2	7	55	47.4258	Money
2	8	87.5	81.3993	Money
2	9	0	5.22421	Money
2	10	50	76.1596	Food
2	11	70.119	73.2453	Food
2	12	75.952	78.0273	Money
2	13	0	14.1039	Food
2	14	44.643	77.5535	Money
2	15	0	19.8046	Food
2	16	51.905	77.9466	Food
2	17	56.667	49.1997	Money
2	18	70.595	81.8731	Money
2	19	75.952	57.6153	Money
2	20	69.286	82.892	Food
2	21	71.548	39.7892	Food
2	22	71.19	82.1804	Food
2	23	13.929	28.1178	Money
2	24	52.976	48.9365	Food
2	25	72.024	67.9308	Money
2	26	87.738	84.9592	Money
2	27	75.238	31.2679	Food
2	28	73.81	79.5434	Food
2	29	0	4.72546	Food
2	30	70.595	54.6666	Money
2	31	0	4.37255	Money
2	32	98.571	87.6052	Food
2	33	0	36.8699	Money
2	34	68.81	67.8141	Money
2	35	82.976	80.3878	Money
2	36	83.81	83.4657	Money
2	37	0	3.85504	Money
2	38	18.81	18.1915	Food
2	39	75.714	53.8631	Money
2	40	70.357	87.1313	Food
2	41	0	7.03526	Food
2	42	91.905	86.5202	Money
2	43	41.31	36.9195	Food
2	44	62.024	70.0403	Money
2	45	0	3.75283	Food
2	46	66.19	74.5913	Money
2	47	68.214	60.6299	Money
2	48	23.214	18.8799	Food
2	1	10.833	19.8662	Food
2	2	39.167	46.4956	Food
2	3	69.048	44.9828	Food
2	4	93.69	81.4485	Food
2	5	68.333	37.199	Food
2	6	8.5714	38.0874	Money
2	7	78.452	48.7134	Money
2	8	79.881	82.3941	Money
2	9	1.1905	15.683	Money
2	10	35.476	42.9428	Food
2	11	76.548	48.129	Food
2	12	90	84.8869	Money
2	13	16.667	17.6406	Food
2	14	0	35.5482	Money
2	15	0	16.0859	Food
2	16	22.976	53.7308	Food
2	17	39.167	29.0841	Money
2	18	71.786	84.9292	Money
2	19	100	79.3488	Money
2	20	86.667	75.8195	Food
2	21	80.952	40.252	Food
2	22	81.071	82.3291	Food
2	23	41.429	11.6155	Money
2	24	39.167	34.0971	Food
2	25	78.214	62.4395	Money
2	26	86.548	85.9696	Money
2	27	84.643	52.9202	Food
2	28	70.357	82.5987	Food
2	29	24.405	2.53392	Food
2	30	23.452	20.8681	Money
2	31	34.286	49.953	Money
2	32	64.524	85.2624	Food
2	33	33.81	29.1638	Money
2	34	32.143	36.194	Money
2	35	62.5	51.0099	Money
2	36	85	87.5579	Money
2	37	5.5952	0	Money
2	38	33.571	44.3056	Food
2	39	87.024	59.921	Money
2	40	84.881	86.3521	Food
2	41	16.667	9.48437	Food
2	42	90.714	86.9007	Money
2	43	60.595	52.5186	Food
2	44	45.357	43.0913	Money
2	45	6.5476	19.3542	Food
2	46	50.476	60.5994	Money
2	47	70.833	85.025	Money
2	48	58.571	57.1475	Food
3	1	89.286	89.8886	Money
3	2	96.667	86.3523	Food
3	3	91.429	91.7138	Money
3	4	78.69	78.6253	Money
3	5	89.762	90.2051	Food
3	6	91.19	88.7605	Food
3	7	90.833	92.617	Food
3	8	79.881	86.7236	Food
3	9	87.5	90.4873	Money
3	10	86.548	80.2106	Money
3	11	84.643	82.3761	Money
3	12	99.524	93.3649	Food
3	13	96.071	95.9757	Food
3	14	95.833	91.3182	Food
3	15	86.19	94.8079	Food
3	16	84.048	96.2882	Money
3	17	96.071	95.6193	Food
3	18	78.929	88.6089	Money
3	19	94.286	95.2528	Food
3	20	80	84.1231	Food
3	21	85	92.5224	Food
3	22	95.357	96.8392	Food
3	23	81.905	93.6598	Food
3	24	88.929	92.2139	Money
3	25	69.762	99.3817	Money
3	26	93.81	92.6672	Money
3	27	91.19	91.1359	Money
3	28	83.571	89.3192	Food
3	29	92.262	91.5801	Money
3	30	79.643	91.7492	Money
3	31	95.357	97.5845	Money
3	32	90.952	100.742	Money
3	33	80.119	86.6125	Money
3	34	77.143	95.5932	Money
3	35	87.262	95.4368	Food
3	36	90.476	97.0961	Money
3	37	81.31	93.5867	Food
3	38	81.548	94.3146	Money
3	39	73.81	92.5872	Money
3	40	86.786	95.2467	Food
3	41	88.929	97.563	Food
3	42	93.333	97.4178	Food
3	43	87.143	85.9719	Money
3	44	82.381	86.5315	Food
3	45	89.405	86.0462	Food
3	46	97.262	90.9954	Food
3	47	87.024	85.5699	Money
3	48	85.595	90.305	Money
3	1	89.405	90.2177	Money
3	2	93.452	88.5493	Food
3	3	94.048	90.4048	Money
3	4	82.619	88.775	Money
3	5	85.714	87.5778	Food
3	6	95.357	88.2603	Food
3	7	95.833	89.1632	Food
3	8	84.048	91.7081	Food
3	9	90.595	86.6623	Money
3	10	92.381	92.2103	Money
3	11	77.857	91.9168	Money
3	12	86.786	91.6494	Food
3	13	92.381	82.3474	Food
3	14	98.81	91.6398	Food
3	15	85.952	90.4799	Food
3	16	90.595	89.6026	Money
3	17	96.786	93.0568	Food
3	18	86.548	93.2384	Money
3	19	95.357	87.5277	Food
3	20	84.762	90.5989	Food
3	21	82.381	91.1215	Food
3	22	83.571	89.4934	Food
3	23	77.381	84.0557	Food
3	24	91.905	90.1564	Money
3	25	88.69	91.5918	Money
3	26	95.119	94.6281	Money
3	27	94.286	91.9673	Money
3	28	83.095	92.3295	Food
3	29	95.119	90.4415	Money
3	30	92.619	81.7544	Money
3	31	95.595	87.642	Money
3	32	93.333	89.6516	Money
3	33	89.881	88.2852	Money
3	34	84.286	89.7125	Money
3	35	87.5	90.3959	Food
3	36	89.048	88.3609	Money
3	37	88.929	87.0769	Food
3	38	83.81	84.7064	Money
3	39	90.952	87.0701	Money
3	40	88.929	87.1035	Food
3	41	97.381	89.339	Food
3	42	97.262	88.5397	Food
3	43	90.833	83.584	Money
3	44	92.381	85.1113	Food
3	45	97.262	88.7424	Food
3	46	95.595	88.1764	Food
3	47	91.667	83.1315	Money
3	48	87.738	86.7621	Money
4	1	100	73.5073	Food
4	2	100	70.3665	Food
4	3	94.881	52.0652	Food
4	4	17.143	65.8454	Money
4	5	100	57.3166	Food
4	6	95.833	71.3444	Money
4	7	89.405	63.859	Money
4	8	20.119	70.0588	Money
4	9	4.6429	41.2672	Food
4	10	95.119	75.5872	Food
4	11	2.8571	47.981	Money
4	12	20.833	74.1036	Money
4	13	90.714	73.7225	Food
4	14	96.31	81.0042	Money
4	15	12.5	45.3726	Money
4	16	90.595	79.3145	Money
4	17	71.905	80.0546	Money
4	18	9.2857	60.4091	Food
4	19	79.881	79.3644	Money
4	20	81.19	77.8873	Money
4	21	10	54.7064	Food
4	22	98.69	76.5536	Food
4	23	2.1429	44.4952	Food
4	24	47.381	61.4309	Food
4	25	99.048	86.4864	Food
4	26	27.024	59.6688	Food
4	27	100	79.2349	Money
4	28	100	82.2817	Money
4	29	100	84.0076	Food
4	30	100	81.6641	Food
4	31	78.333	68.804	Money
4	32	16.071	71.0936	Money
4	33	14.405	57.7464	Food
4	34	20.476	63.8963	Food
4	35	0	50.1583	Money
4	36	20	72.606	Food
4	37	23.69	65.0214	Food
4	38	91.429	80.1353	Food
4	39	0	34.6094	Money
4	40	8.5714	67.1827	Money
4	41	0	40.3648	Money
4	42	27.262	78.5558	Food
4	43	0	46.8837	Money
4	44	86.548	80.4785	Money
4	45	57.857	58.5687	Food
4	46	10	53.3631	Money
4	47	89.405	74.1102	Money
4	48	87.262	74.8525	Food
4	1	89.524	72.2506	Food
4	2	89.048	72.2596	Food
4	3	86.31	45.0605	Food
4	4	31.071	51.8023	Money
4	5	100	58.5687	Food
4	6	86.31	68.7697	Money
4	7	79.762	51.7401	Money
4	8	22.976	64.7534	Money
4	9	25.952	52.2276	Food
4	10	91.905	70.3174	Food
4	11	12.381	49.4371	Money
4	12	22.024	73.6516	Money
4	13	91.667	63.8707	Food
4	14	86.071	73.5774	Money
4	15	18.333	39.7756	Money
4	16	89.286	77.3232	Money
4	17	88.452	66.7646	Money
4	18	21.071	77.869	Food
4	19	87.5	57.98	Money
4	20	94.881	74.9108	Money
4	21	31.19	53.5047	Food
4	22	90	80.9527	Food
4	23	24.762	50.9801	Food
4	24	34.643	82.3208	Food
4	25	74.048	88.1458	Food
4	26	52.143	81.0996	Food
4	27	90.714	81.747	Money
4	28	87.262	80.3562	Money
4	29	94.881	68.0835	Food
4	30	90.476	79.5245	Food
4	31	89.405	71.0106	Money
4	32	22.024	48.4935	Money
4	33	24.762	56.4745	Food
4	34	33.571	78.8762	Food
4	35	19.048	52.2505	Money
4	36	66.667	75.8939	Food
4	37	50	52.2349	Food
4	38	88.81	80.8159	Food
4	39	20.476	63.2228	Money
4	40	25.952	78.2937	Money
4	41	25.714	57.6048	Money
4	42	57.857	77.9634	Food
4	43	35.238	69.7204	Money
4	44	89.762	80.5318	Money
4	45	31.429	51.6354	Food
4	46	35.357	77.6522	Money
4	47	88.571	81.5783	Money
4	48	91.905	77.1153	Food
5	1	69.167	84.8138	Money
5	2	100	84.5676	Food
5	3	78.095	76.4654	Money
5	4	100	72.986	Food
5	5	100	74.2908	Food
5	6	53.69	68.207	Money
5	7	50	78.6626	Food
5	8	88.571	81.1909	Food
5	9	50	76.6722	Money
5	10	52.143	72.591	Money
5	11	61.667	80.3553	Money
5	12	58.571	78.0711	Money
5	13	100	80.9206	Food
5	14	87.262	83.3623	Food
5	15	87.262	80.8233	Money
5	16	85.476	72.4176	Money
5	17	100	82.3419	Food
5	18	100	85.5998	Food
5	19	100	80.4991	Food
5	20	90.714	77.4577	Food
5	21	89.762	77.9219	Food
5	22	94.286	77.3482	Money
5	23	81.905	86.3958	Money
5	24	87.857	87.6771	Money
5	25	70.357	80.7078	Money
5	26	57.262	80.961	Money
5	27	100	82.6303	Food
5	28	90	78.9807	Money
5	29	55.714	79.3374	Money
5	30	82.024	75.7546	Food
5	31	96.31	79.6699	Food
5	32	99.167	83.1404	Food
5	33	81.548	74.3917	Money
5	34	100	76.8723	Food
5	35	73.452	78.0573	Food
5	36	84.286	76.6936	Money
5	37	87.5	78.7326	Food
5	38	91.905	73.6399	Money
5	39	73.095	76.9738	Money
5	40	82.024	79.3668	Money
5	41	87.976	77.6313	Money
5	42	100	79.2474	Food
5	43	85.476	82.501	Food
5	44	85	77.4838	Food
5	45	85.357	79.3211	Food
5	46	81.548	77.9799	Money
5	47	75.595	77.7105	Money
5	48	72.976	80.4281	Food
5	1	60	79.5817	Money
5	2	100	78.3146	Food
5	3	72.619	80.4163	Money
5	4	100	77.6807	Food
5	5	100	80.77	Food
5	6	50	76.4469	Money
5	7	72.024	78.9984	Food
5	8	81.667	79.1024	Food
5	9	63.214	76.8257	Money
5	10	67.857	73.4164	Money
5	11	68.81	77.6663	Money
5	12	71.905	79.6438	Money
5	13	100	81.0476	Food
5	14	100	82.1524	Food
5	15	87.262	79.9432	Money
5	16	81.548	81.2242	Money
5	17	67.857	79.1403	Food
5	18	100	82.6562	Food
5	19	87.976	80.603	Food
5	20	82.024	78.8856	Food
5	21	100	79.716	Food
5	22	76.19	82.4556	Money
5	23	75.952	84.0467	Money
5	24	82.5	83.4359	Money
5	25	60.476	83.9241	Money
5	26	71.429	83.4045	Money
5	27	85.238	83.7705	Food
5	28	80.833	83.824	Money
5	29	70.357	83.7652	Money
5	30	76.19	82.1646	Food
5	31	81.786	82.8096	Food
5	32	88.214	81.7695	Food
5	33	85.238	79.2404	Money
5	34	100	85.3285	Food
5	35	66.905	78.9051	Food
5	36	81.31	83.178	Money
5	37	82.262	83.1137	Food
5	38	80.119	82.808	Money
5	39	67.143	81.6402	Money
5	40	68.333	83.883	Money
5	41	59.762	78.9124	Money
5	42	100	81.2462	Food
5	43	74.524	79.3449	Food
5	44	95.595	80.6316	Food
5	45	90.357	81.4948	Food
5	46	73.214	84.8888	Money
5	47	70.833	77.3942	Money
5	48	95.357	78.4381	Food
6	1	66.19	62.5478	Money
6	2	79.643	75.1309	Money
6	3	65.476	66.5154	Food
6	4	61.19	68.0689	Money
6	5	58.095	52.6103	Money
6	6	76.667	73.1524	Money
6	7	81.31	66.0848	Money
6	8	75.476	70.6723	Food
6	9	74.286	66.1149	Food
6	10	66.905	74.7512	Food
6	11	89.643	73.9399	Money
6	12	85.238	80.5787	Money
6	13	95.119	76.4636	Food
6	14	85.714	77.2155	Food
6	15	83.81	64.7553	Money
6	16	94.643	77.4407	Food
6	17	96.071	70.1543	Food
6	18	73.452	76.9979	Money
6	19	74.286	74.7737	Money
6	20	70.357	78.9348	Food
6	21	75.238	80.2599	Food
6	22	87.024	75.938	Food
6	23	59.048	68.2818	Money
6	24	66.905	76.4157	Food
6	25	95.833	81.4973	Food
6	26	80.833	80.8952	Money
6	27	67.619	76.5388	Food
6	28	86.429	77.5003	Money
6	29	74.762	74.9315	Food
6	30	73.81	75.7301	Money
6	31	68.571	61.6309	Money
6	32	87.262	75.4354	Food
6	33	83.571	73.3155	Money
6	34	65.714	72.5423	Food
6	35	87.262	66.0796	Money
6	36	69.524	71.1991	Money
6	37	59.881	56.7519	Money
6	38	87.738	72.6617	Food
6	39	86.548	72.3692	Food
6	40	69.881	75.0238	Money
6	41	86.548	75.802	Money
6	42	93.095	69.5808	Food
6	43	87.262	63.9251	Food
6	44	73.571	71.5569	Money
6	45	71.905	65.8856	Food
6	46	82.857	69.1758	Food
6	47	87.262	65.3821	Food
6	48	80.357	74.0617	Money
6	1	67.619	80.4558	Money
6	2	84.524	80.5526	Money
6	3	78.095	79.4126	Food
6	4	70.595	74.5043	Money
6	5	62.738	68.7581	Money
6	6	81.071	77.0327	Money
6	7	90	72.648	Money
6	8	77.381	77.7852	Food
6	9	73.571	72.2026	Food
6	10	80.119	75.9855	Food
6	11	90.476	73.5287	Money
6	12	90.595	75.3784	Money
6	13	95.357	74.0308	Food
6	14	96.071	76.6069	Food
6	15	85.714	75.383	Money
6	16	94.643	80.3506	Food
6	17	90.595	73.9699	Food
6	18	76.667	76.8127	Money
6	19	72.5	75.8299	Money
6	20	80.119	80.949	Food
6	21	85.952	78.7624	Food
6	22	86.31	79.9277	Food
6	23	78.452	78.4771	Money
6	24	76.19	84.2237	Food
6	25	91.905	87.6887	Food
6	26	86.19	81.635	Money
6	27	77.143	78.8694	Food
6	28	90.238	80.0348	Money
6	29	76.429	81.1715	Food
6	30	79.881	78.2691	Money
6	31	78.452	78.192	Money
6	32	95.357	80.6174	Food
6	33	85.476	78.2434	Money
6	34	77.619	81.1579	Food
6	35	90.476	80.8206	Money
6	36	66.429	79.7755	Money
6	37	72.143	77.2516	Money
6	38	96.905	80.4058	Food
6	39	90.357	76.9878	Food
6	40	91.19	79.812	Money
6	41	86.071	76.2991	Money
6	42	96.548	77.836	Food
6	43	82.381	81.4023	Food
6	44	78.69	79.6238	Money
6	45	84.762	81.3411	Food
6	46	85.476	77.8993	Food
6	47	93.333	77.3266	Food
6	48	71.071	77.1527	Money
7	1	60.119	85.9606	Food
7	2	47.738	74.4399	Food
7	3	60.714	82.8534	Food
7	4	57.262	80.7241	Food
7	5	53.452	81.1982	Food
7	6	40.833	70.3793	Food
7	7	50.714	78.3685	Food
7	8	62.976	85.3991	Food
7	9	50	78.3684	Food
7	10	52.738	72.3923	Food
7	11	60.238	82.1186	Money
7	12	54.643	75.1962	Money
7	13	52.738	79.3115	Food
7	14	68.214	86.8163	Money
7	15	50	78.3811	Food
7	16	52.857	79.9707	Money
7	17	53.69	82.2536	Money
7	18	59.286	85.5596	Food
7	19	64.405	83.4785	Money
7	20	63.452	88.925	Food
7	21	53.452	82.4902	Money
7	22	69.643	88.5116	Money
7	23	56.19	84.3004	Money
7	24	63.81	87.0746	Food
7	25	66.905	83.328	Money
7	26	60	89.4019	Money
7	27	69.048	83.8845	Money
7	28	62.5	87.639	Money
7	29	43.452	79.5141	Food
7	30	51.429	81.8447	Money
7	31	66.429	84.1177	Food
7	32	52.381	81.477	Food
7	33	52.024	81.8481	Money
7	34	54.881	81.9134	Food
7	35	65.833	82.7505	Money
7	36	74.762	87.3831	Money
7	37	61.429	81.2265	Food
7	38	52.857	80.3095	Money
7	39	54.167	80.7381	Money
7	40	57.976	81.2414	Money
7	41	73.452	82.2088	Food
7	42	78.69	88.5836	Food
7	43	55.119	79.2922	Money
7	44	80.238	88.0473	Food
7	45	53.214	77.7621	Money
7	46	71.19	88.7206	Money
7	47	77.857	81.3135	Food
7	48	58.095	79.3762	Money
7	1	60	81.4202	Food
7	2	52.857	80.558	Food
7	3	67.024	80.5129	Food
7	4	64.167	82.3758	Food
7	5	69.881	79.3408	Food
7	6	55.833	74.5186	Food
7	7	56.786	79.84	Food
7	8	70	85.3726	Food
7	9	63.929	79.4724	Food
7	10	54.881	76.212	Food
7	11	69.881	82.2139	Money
7	12	53.452	78.2731	Money
7	13	56.786	78.8258	Food
7	14	67.619	89.0291	Money
7	15	56.071	78.3994	Food
7	16	54.762	77.9419	Money
7	17	55.595	79.9247	Money
7	18	59.524	77.2376	Food
7	19	71.31	83.9723	Money
7	20	82.619	89.0164	Food
7	21	62.738	80.6595	Money
7	22	73.095	88.6558	Money
7	23	72.738	81.5838	Money
7	24	75.952	89.0152	Food
7	25	72.5	85.0573	Money
7	26	78.095	90.8198	Money
7	27	70.476	83.8911	Money
7	28	74.286	89.2994	Money
7	29	59.881	81.2127	Food
7	30	59.643	79.0269	Money
7	31	68.69	82.8748	Food
7	32	58.333	80.6901	Food
7	33	60.119	80.9877	Money
7	34	61.548	80.9222	Food
7	35	70.357	83.1675	Money
7	36	72.857	88.9106	Money
7	37	57.857	82.3195	Food
7	38	61.429	81.6836	Money
7	39	58.333	78.3798	Money
7	40	58.333	76.1033	Money
7	41	70.357	84.8059	Food
7	42	75	89.21	Food
7	43	59.286	79.5542	Money
7	44	70.476	88.0642	Food
7	45	59.524	79.0828	Money
7	46	75.714	88.9452	Money
7	47	69.643	82.3911	Food
7	48	59.048	76.83	Money
8	1	19.762	52.9492	Money
8	2	50.714	81.5458	Food
8	3	14.524	64.6656	Food
8	4	34.881	78.7828	Food
8	5	69.286	79.2259	Food
8	6	67.143	80.7722	Money
8	7	26.905	78.4926	Money
8	8	52.857	77.1844	Food
8	9	34.048	74.1718	Food
8	10	41.19	78.4374	Food
8	11	39.643	75.6177	Money
8	12	40.595	82.0468	Money
8	13	59.048	84.0175	Food
8	14	61.31	81.4862	Food
8	15	39.643	82.8319	Food
8	16	50	78.1599	Food
8	17	62.5	87.2889	Money
8	18	50	81.2229	Money
8	19	45.595	83.2262	Money
8	20	33.929	82.8506	Food
8	21	60.238	84.8372	Money
8	22	33.333	80.0597	Money
8	23	45.119	74.3982	Food
8	24	27.262	78.1788	Food
8	25	32.619	85.8102	Money
8	26	19.048	82.078	Food
8	27	22.262	86.3854	Food
8	28	37.024	80.3092	Money
8	29	56.786	82.1464	Money
8	30	31.667	80.591	Money
8	31	50	84.8492	Money
8	32	32.619	79.4866	Money
8	33	61.548	85.9131	Food
8	34	51.19	80.3751	Food
8	35	14.643	70.2344	Money
8	36	54.405	81.0854	Money
8	37	35.595	85.2905	Food
8	38	32.857	80.6665	Money
8	39	50	87.2649	Food
8	40	43.69	75.7235	Food
8	41	77.738	85.336	Money
8	42	65.833	82.6609	Money
8	43	22.976	84.2278	Food
8	44	36.31	81.9093	Money
8	45	52.857	85.8468	Money
8	46	60.357	80.5501	Food
8	47	4.4048	85.0754	Food
8	48	6.5476	68.2435	Money
8	1	22.5	68.3493	Money
8	2	35.595	75.6271	Food
8	3	46.548	78.679	Food
8	4	50	75.9614	Food
8	5	64.643	77.5811	Food
8	6	75.714	81.8169	Money
8	7	50	85.53	Money
8	8	61.31	79.6541	Food
8	9	52.738	85.9558	Food
8	10	38.095	78.2356	Food
8	11	50	84.9376	Money
8	12	58.81	78.3905	Money
8	13	69.405	87.574	Food
8	14	60.238	77.8944	Food
8	15	17.976	75.7114	Food
8	16	52.738	82.5438	Food
8	17	76.19	88.4892	Money
8	18	59.405	85.7899	Money
8	19	48.571	90.0979	Money
8	20	34.524	79.3751	Food
8	21	68.095	85.8167	Money
8	22	69.048	84.8436	Money
8	23	28.929	85.338	Food
8	24	41.905	81.2146	Food
8	25	75.238	91.9392	Money
8	26	37.738	85.7526	Food
8	27	65.357	85.018	Food
8	28	39.286	79.8871	Money
8	29	69.048	90.0515	Money
8	30	54.405	80.9726	Money
8	31	55.476	85.1419	Money
8	32	22.262	79.9884	Money
8	33	22.262	80.0998	Food
8	34	54.286	81.2002	Food
8	35	36.548	80.8112	Money
8	36	10.238	69.9422	Money
8	37	50	85.4239	Food
8	38	0	77.7112	Money
8	39	0	50.0314	Food
8	40	26.905	81.2732	Food
8	41	57.024	85.2248	Money
8	42	61.786	83.3766	Money
8	43	56.19	84.183	Food
8	44	50	83.9969	Money
8	45	65.595	88.8444	Money
8	46	35	79.4553	Food
8	47	22.619	82.8381	Food
8	48	0	78.8026	Money
9	1	67.857	77.6164	Food
9	2	62.262	70.6228	Money
9	3	58.929	68.5092	Food
9	4	65.595	69.1231	Food
9	5	62.143	65.1462	Money
9	6	66.429	66.1819	Food
9	7	54.167	66.206	Money
9	8	50	65.97	Money
9	9	73.81	68.808	Food
9	10	51.548	64.4204	Money
9	11	55.595	73.733	Money
9	12	50.238	71.8236	Money
9	13	53.214	71.031	Money
9	14	48.452	74.4086	Food
9	15	74.048	73.6753	Food
9	16	64.286	80.5788	Money
9	17	54.405	66.7423	Money
9	18	66.667	72.0185	Food
9	19	66.667	73.8875	Money
9	20	56.548	75.0505	Money
9	21	56.667	72.2221	Food
9	22	55.952	74.6681	Money
9	23	73.929	77.5159	Food
9	24	62.976	76.7378	Money
9	25	71.071	83.6437	Food
9	26	74.048	85.8593	Food
9	27	60.595	72.9625	Food
9	28	68.81	82.2715	Food
9	29	69.167	83.422	Money
9	30	59.762	79.2452	Food
9	31	55.833	77.7171	Food
9	32	74.286	83.0033	Food
9	33	60.476	80.2907	Money
9	34	59.643	85.1944	Money
9	35	57.143	80.4896	Food
9	36	58.81	83.4826	Money
9	37	55.952	76.333	Food
9	38	54.167	76.937	Food
9	39	64.048	74.586	Money
9	40	56.31	75.702	Money
9	41	57.857	76.7441	Money
9	42	50	73.8698	Food
9	43	76.31	78.248	Food
9	44	53.214	72.8063	Food
9	45	55.476	74.7045	Money
9	46	66.667	81.9652	Money
9	47	55.714	75.7478	Money
9	48	51.429	72.7313	Food
9	1	71.31	79.5151	Food
9	2	69.762	80.0723	Money
9	3	61.071	73.5195	Food
9	4	72.857	72.0971	Food
9	5	77.024	76.1608	Money
9	6	75	82.0034	Food
9	7	59.167	78.7185	Money
9	8	61.667	78.4596	Money
9	9	74.524	84.3993	Food
9	10	61.667	83.005	Money
9	11	74.762	79.0905	Money
9	12	57.381	82.9863	Money
9	13	59.048	79.7595	Money
9	14	61.429	86.5111	Food
9	15	73.81	76.6361	Food
9	16	75	87.1172	Money
9	17	59.286	76.1507	Money
9	18	71.071	84.814	Food
9	19	72.143	82.1129	Money
9	20	59.048	84.8074	Money
9	21	61.786	80.7341	Food
9	22	57.381	81.2102	Money
9	23	74.762	81.3636	Food
9	24	75.119	82.5528	Money
9	25	67.619	81.3323	Food
9	26	80.119	89.4676	Food
9	27	62.262	77.5424	Food
9	28	79.405	89.9397	Food
9	29	78.929	84.7466	Money
9	30	60.595	84.4747	Food
9	31	60.714	77.596	Food
9	32	75.238	83.969	Food
9	33	59.286	80.8213	Money
9	34	68.333	89.4406	Money
9	35	62.262	75.7172	Food
9	36	68.333	84.4638	Money
9	37	58.095	77.1359	Food
9	38	59.524	81.3036	Food
9	39	72.262	76.3767	Money
9	40	55.357	80.9639	Money
9	41	57.143	77.8031	Money
9	42	60.833	82.2815	Food
9	43	83.452	77.6863	Food
9	44	57.619	84.5786	Food
9	45	60.714	79.1659	Money
9	46	69.048	80.7762	Money
9	47	75.238	77.1237	Money
9	48	60	73.129	Food
10	1	77.5	74.3304	Food
10	2	89.167	63.4308	Food
10	3	88.452	66.6338	Food
10	4	84.286	67.5383	Money
10	5	70.595	62.9222	Money
10	6	74.762	67.9541	Money
10	7	72.5	63.1598	Money
10	8	94.167	65.809	Food
10	9	71.19	62.3954	Money
10	10	71.31	70.5476	Money
10	11	88.69	66.162	Food
10	12	74.048	69.8124	Food
10	13	88.333	67.0324	Food
10	14	63.69	73.383	Money
10	15	96.786	64.8301	Food
10	16	97.262	72.5513	Food
10	17	97.976	70.3305	Food
10	18	100	72.2618	Food
10	19	94.881	74.6098	Food
10	20	100	76.8914	Food
10	21	73.81	62.4498	Money
10	22	84.643	66.8646	Food
10	23	70.833	71.759	Food
10	24	77.619	74.9856	Money
10	25	80.833	80.7897	Money
10	26	93.571	75.0533	Food
10	27	54.881	68.7441	Money
10	28	67.143	76.735	Money
10	29	65.714	70.3798	Money
10	30	80.357	75.9435	Money
10	31	90.714	68.5871	Food
10	32	100	74.3202	Food
10	33	68.69	74.4671	Money
10	34	90	75.9828	Food
10	35	100	66.4502	Food
10	36	70.595	72.5166	Money
10	37	96.786	72.4702	Money
10	38	100	78.7823	Food
10	39	87.738	78.2209	Money
10	40	85.714	78.1646	Money
10	41	95.119	72.512	Money
10	42	92.619	73.1102	Money
10	43	95.119	70.7053	Food
10	44	100	74.2281	Food
10	45	89.167	71.5294	Money
10	46	89.643	75.6551	Money
10	47	100	70.9624	Food
10	48	98.333	74.7185	Money
10	1	100	76.9849	Food
10	2	94.405	69.001	Food
10	3	91.905	69.3092	Food
10	4	88.929	67.6007	Money
10	5	88.929	72.9185	Money
10	6	94.643	72.5271	Money
10	7	94.881	65.824	Money
10	8	94.643	72.6177	Food
10	9	99.286	66.8147	Money
10	10	95.595	70.2537	Money
10	11	91.905	73.944	Food
10	12	100	71.9349	Food
10	13	100	70.331	Food
10	14	100	78.4288	Money
10	15	100	69.0518	Food
10	16	100	77.4286	Food
10	17	100	70.2155	Food
10	18	89.286	77.8851	Food
10	19	100	77.7126	Food
10	20	100	75.2451	Food
10	21	100	76.8502	Money
10	22	100	78.3809	Food
10	23	100	74.992	Food
10	24	100	77.6207	Money
10	25	100	84.0428	Money
10	26	100	81.5942	Food
10	27	100	83.0583	Money
10	28	100	81.458	Money
10	29	100	76.9616	Money
10	30	100	77.8837	Money
10	31	100	74.872	Food
10	32	100	80.8674	Food
10	33	90.119	78.1446	Money
10	34	100	74.9813	Food
10	35	100	76.2317	Food
10	36	100	74.679	Money
10	37	100	73.0988	Money
10	38	100	71.3553	Food
10	39	100	70.4362	Money
10	40	100	76.5379	Money
10	41	100	81.2023	Money
10	42	100	84.5312	Money
10	43	100	83.627	Food
10	44	100	81.1715	Food
10	45	100	83.3605	Money
10	46	100	80.0871	Money
10	47	100	76.8707	Food
10	48	100	81.249	Money
11	1	88.333	68.3453	Food
11	2	67.143	64.8691	Food
11	3	84.524	56.8164	Food
11	4	78.69	64.3142	Food
11	5	70.833	58.5411	Food
11	6	76.905	53.4333	Money
11	7	64.762	61.1117	Food
11	8	82.857	58.7995	Money
11	9	90.119	56.3398	Money
11	10	60.595	65.1075	Money
11	11	61.429	66.1461	Money
11	12	88.81	62.3086	Food
11	13	96.31	72.2766	Food
11	14	86.071	68.9079	Food
11	15	70.357	79.7899	Money
11	16	77.5	71.8022	Food
11	17	72.143	73.7512	Money
11	18	74.524	75.2052	Money
11	19	91.905	71.7243	Money
11	20	62.857	69.9414	Money
11	21	87.024	73.253	Food
11	22	85.952	78.1704	Food
11	23	88.452	74.8393	Money
11	24	94.643	78.9126	Food
11	25	89.643	84.1923	Food
11	26	78.452	79.8812	Food
11	27	96.31	81.7627	Money
11	28	81.667	81.8927	Money
11	29	96.667	84.9825	Food
11	30	74.048	77.9059	Food
11	31	77.5	79.6421	Money
11	32	88.214	74.7689	Food
11	33	86.429	75.2259	Food
11	34	97.619	77.2125	Food
11	35	70.952	73.0761	Money
11	36	91.19	74.9319	Money
11	37	78.69	75.5851	Money
11	38	68.333	72.2583	Money
11	39	92.857	68.7415	Money
11	40	95.357	81.611	Money
11	41	96.071	77.1965	Food
11	42	89.405	75.539	Money
11	43	94.643	74.335	Money
11	44	57.024	66.0451	Money
11	45	95.833	75.2742	Food
11	46	90.952	78.616	Money
11	47	76.19	73.3516	Food
11	48	86.786	79.8854	Food
11	1	91.905	78.4343	Food
11	2	63.929	67.2997	Food
11	3	93.452	74.3061	Food
11	4	67.619	68.7049	Food
11	5	82.381	75.305	Food
11	6	95.595	76.1978	Money
11	7	75	72.9095	Food
11	8	97.381	78.3436	Money
11	9	98.81	80.3351	Money
11	10	87.262	83.8147	Money
11	11	87.857	77.7168	Money
11	12	93.214	79.8149	Food
11	13	96.905	83.4586	Food
11	14	92.5	75.9455	Food
11	15	94.881	82.0358	Money
11	16	84.286	79.9341	Food
11	17	88.81	79.9299	Money
11	18	83.571	76.429	Money
11	19	97.619	79.3228	Money
11	20	92.381	83.9165	Money
11	21	89.643	81.7436	Food
11	22	80.595	77.7023	Food
11	23	98.81	80.8685	Money
11	24	97.381	85.9774	Food
11	25	82.857	79.1039	Food
11	26	83.571	77.9135	Food
11	27	96.31	80.827	Money
11	28	99.762	80.0164	Money
11	29	98.571	78.1063	Food
11	30	81.31	70.9707	Food
11	31	88.452	81.2962	Money
11	32	96.548	82.1733	Food
11	33	88.452	75.9144	Food
11	34	95.357	78.3806	Food
11	35	95.595	76.988	Money
11	36	92.381	84.142	Money
11	37	89.405	77.7255	Money
11	38	86.19	76.7639	Money
11	39	99.048	81.2756	Money
11	40	96.786	80.9583	Money
11	41	92.619	78.1659	Food
11	42	97.738	82.0361	Money
11	43	95.357	80.5207	Money
11	44	91.667	81.9872	Money
11	45	95.119	79.5376	Food
11	46	95.357	84.4356	Money
11	47	71.786	71.5583	Food
11	48	94.643	82.2087	Food
12	1	76.786	84.1354	Food
12	2	68.69	79.0329	Money
12	3	81.667	73.3173	Food
12	4	73.571	66.77	Food
12	5	68.81	65.9907	Food
12	6	60.595	63.1913	Money
12	7	65.476	59.6143	Money
12	8	78.69	64.6698	Money
12	9	56.667	63.3717	Money
12	10	78.69	60.9817	Money
12	11	61.548	68.8817	Money
12	12	82.143	69.5723	Money
12	13	73.095	71.0187	Food
12	14	82.857	73.1635	Food
12	15	71.905	69.6535	Money
12	16	100	74.5396	Food
12	17	73.571	71.8662	Food
12	18	67.976	71.1095	Money
12	19	61.31	72.5412	Money
12	20	78.214	75.7226	Money
12	21	60.119	78.7246	Money
12	22	64.048	75.3218	Food
12	23	68.69	76.727	Money
12	24	77.976	79.2811	Money
12	25	75	83.349	Food
12	26	62.976	80.5624	Food
12	27	74.524	77.3636	Money
12	28	67.738	76.9155	Money
12	29	68.452	78.1692	Money
12	30	75	79.7149	Food
12	31	72.857	82.9672	Money
12	32	70	81.631	Food
12	33	73.333	80.2042	Food
12	34	73.81	80.0392	Food
12	35	78.452	79.9093	Money
12	36	68.929	79.4466	Food
12	37	70.119	78.1155	Food
12	38	76.071	80.3722	Food
12	39	70.833	77.943	Food
12	40	76.071	80.6196	Money
12	41	77.976	80.7305	Food
12	42	75.595	78.2241	Food
12	43	69.286	76.1989	Food
12	44	75.595	73.9831	Food
12	45	76.31	73.6331	Money
12	46	78.929	77.4012	Money
12	47	89.762	77.2387	Food
12	48	70.833	78.0633	Money
12	1	77.738	78.4887	Food
12	2	79.762	72.1314	Money
12	3	83.333	71.4303	Food
12	4	88.333	72.3904	Food
12	5	80.238	70.8914	Food
12	6	75.833	70.0919	Money
12	7	84.167	69.1207	Money
12	8	80.476	72.8186	Money
12	9	90.238	74.8566	Money
12	10	83.69	77.566	Money
12	11	83.333	79.1067	Money
12	12	87.857	81.0221	Money
12	13	88.333	82.3413	Food
12	14	81.548	81.2213	Food
12	15	74.762	82.4155	Money
12	16	72.976	77.6479	Food
12	17	92.262	80.2273	Food
12	18	91.429	80.3495	Money
12	19	75.119	83.5761	Money
12	20	91.19	79.1264	Money
12	21	82.738	80.783	Money
12	22	77.738	78.9786	Food
12	23	90	81.089	Money
12	24	70.357	80.5086	Money
12	25	82.857	80.3641	Food
12	26	87.262	78.5846	Food
12	27	80.119	75.6706	Money
12	28	86.548	81.8648	Money
12	29	81.19	82.7084	Money
12	30	79.167	75.9486	Food
12	31	84.286	79.7396	Money
12	32	81.31	78.1474	Food
12	33	78.929	78.7539	Food
12	34	71.429	78.1696	Food
12	35	82.381	78.1687	Money
12	36	83.095	77.9473	Food
12	37	91.905	77.8589	Food
12	38	77.976	77.1193	Food
12	39	87.976	78.1149	Food
12	40	79.643	76.2267	Money
12	41	76.071	77.2999	Food
12	42	85.595	73.5469	Food
12	43	77.976	78.1766	Food
12	44	80.833	74.7759	Food
12	45	81.429	73.2687	Money
12	46	87.262	72.4673	Money
12	47	92.5	77.2036	Food
12	48	93.452	74.3747	Money
13	1	67.738	57.356	Money
13	2	84.524	54.713	Money
13	3	100	55.4577	Food
13	4	85.476	54.2447	Food
13	5	32.024	48.7645	Money
13	6	100	53.9181	Food
13	7	51.548	44.5663	Money
13	8	50.238	52.9966	Food
13	9	97.024	54.8132	Food
13	10	63.452	54.6569	Food
13	11	61.548	44.7918	Money
13	12	63.69	41.9158	Food
13	13	77.5	47.6633	Money
13	14	69.405	52.0227	Money
13	15	100	50.2196	Food
13	16	69.881	55.3916	Food
13	17	95.119	50.9102	Food
13	18	90.833	50.5927	Food
13	19	86.429	47.063	Food
13	20	35.476	52.3193	Money
13	21	31.667	58.1842	Money
13	22	50	54.1239	Money
13	23	67.262	45.1789	Money
13	24	97.5	46.2425	Food
13	25	86.548	54.0913	Food
13	26	41.19	57.5264	Money
13	27	98.333	53.3878	Food
13	28	80	55.0044	Food
13	29	30.357	51.6159	Money
13	30	59.048	56.5437	Money
13	31	50	50.4673	Money
13	32	69.881	52.1894	Money
13	33	95.357	56.5718	Food
13	34	94.286	60.9252	Food
13	35	77.976	61.5938	Money
13	36	50	54.1038	Money
13	37	74.048	57.8878	Food
13	38	91.429	50.7438	Food
13	39	94.881	57.3357	Food
13	40	57.143	52.8709	Money
13	41	56.31	56.5411	Money
13	42	73.095	56.4838	Food
13	43	92.143	57.5868	Food
13	44	49.762	56.6488	Money
13	45	93.81	55.8712	Food
13	46	44.048	55.0854	Money
13	47	70.833	57.0214	Money
13	48	49.524	51.3935	Money
13	1	53.81	57.1963	Money
13	2	67.381	54.7696	Money
13	3	86.786	56.4137	Food
13	4	85.119	63.6831	Food
13	5	30.833	57.7377	Money
13	6	100	57.3566	Food
13	7	70.357	57.0037	Money
13	8	95.595	62.1497	Food
13	9	100	58.5933	Food
13	10	94.881	54.8166	Food
13	11	61.429	54.503	Money
13	12	91.429	53.5363	Food
13	13	75.833	57.4263	Money
13	14	28.333	56.217	Money
13	15	100	61.0129	Food
13	16	89.524	59.1018	Food
13	17	94.167	52.8601	Food
13	18	93.929	54.9682	Food
13	19	95.833	62.2292	Food
13	20	50.238	67.0898	Money
13	21	50	57.7488	Money
13	22	52.143	65.5145	Money
13	23	72.857	57.4917	Money
13	24	97.976	60.1428	Food
13	25	86.786	62.9422	Food
13	26	56.786	59.358	Money
13	27	100	61.1014	Food
13	28	100	61.5071	Food
13	29	37.5	56.1491	Money
13	30	60.714	58.6375	Money
13	31	50.714	63.7605	Money
13	32	63.81	65.2338	Money
13	33	69.405	59.9991	Food
13	34	90	65.9043	Food
13	35	70.833	50.2963	Money
13	36	70.357	58.436	Money
13	37	93.452	59.9667	Food
13	38	100	59.4456	Food
13	39	88.929	64.2942	Food
13	40	54.881	57.3197	Money
13	41	35.833	52.6135	Money
13	42	86.31	54.1134	Food
13	43	71.667	55.1918	Food
13	44	84.286	53.6368	Money
13	45	95.833	58.2533	Food
13	46	40.714	53.188	Money
13	47	46.31	57.6055	Money
13	48	44.167	50.2868	Money
14	1	90.952	81.8536	Food
14	2	76.19	75.3469	Food
14	3	82.381	82.7395	Money
14	4	59.524	77.1463	Money
14	5	69.524	80.0002	Money
14	6	82.857	81.7093	Money
14	7	62.738	72.825	Money
14	8	88.69	84.2334	Food
14	9	62.5	77.0675	Food
14	10	62.262	82.8622	Money
14	11	66.31	84.9653	Money
14	12	87.738	89.3683	Money
14	13	72.143	81.0265	Food
14	14	89.286	88.971	Money
14	15	83.81	87.3281	Food
14	16	72.976	75.6796	Money
14	17	70.595	76.9821	Money
14	18	83.095	84.0366	Food
14	19	89.762	83.6311	Money
14	20	95.119	85.0552	Money
14	21	62.738	69.6265	Food
14	22	75	82.5074	Food
14	23	89.405	89.5531	Money
14	24	75.952	81.3581	Food
14	25	76.667	85.7663	Money
14	26	68.452	82.1912	Food
14	27	93.929	90.7826	Money
14	28	56.071	77.0927	Food
14	29	63.571	77.8211	Food
14	30	81.905	84.2964	Money
14	31	60.476	81.9752	Food
14	32	59.048	79.1389	Food
14	33	74.524	84.9386	Food
14	34	82.024	79.2464	Food
14	35	96.19	90.5952	Money
14	36	62.976	68.1626	Food
14	37	62.262	75.2994	Food
14	38	80.833	89.4946	Money
14	39	73.69	75.6635	Food
14	40	70.357	71.3723	Food
14	41	59.762	75.0249	Food
14	42	93.69	88.0107	Money
14	43	97.976	84.917	Money
14	44	95.833	84.7177	Money
14	45	78.69	76.6613	Food
14	46	84.524	80.1253	Money
14	47	85.714	76.783	Money
14	48	62.976	66.5644	Food
14	1	82.024	83.6557	Food
14	2	77.381	79.4507	Food
14	3	93.81	83.1357	Money
14	4	86.19	81.7427	Money
14	5	83.929	82.2979	Money
14	6	95.357	81.6887	Money
14	7	87.024	82.9845	Money
14	8	87.738	80.407	Food
14	9	69.524	78.4332	Food
14	10	77.857	82.1038	Money
14	11	82.381	51.602	Money
14	12	86.905	85.7471	Money
14	13	77.5	70.8737	Food
14	14	95.595	82.9415	Money
14	15	87.976	82.3395	Food
14	16	87.262	79.6715	Money
14	17	88.214	82.8717	Money
14	18	86.786	75.3404	Food
14	19	97.024	83.7411	Money
14	20	95.595	79.9716	Money
14	21	68.333	74.0727	Food
14	22	83.452	79.1787	Food
14	23	91.429	87.0777	Money
14	24	83.333	77.524	Food
14	25	83.333	81.8179	Money
14	26	65.952	78.0665	Food
14	27	96.429	80.677	Money
14	28	74.048	77.0831	Food
14	29	87.5	80.9779	Food
14	30	85.119	78.0701	Money
14	31	68.69	73.1045	Food
14	32	68.929	77.4473	Food
14	33	86.31	82.8125	Food
14	34	88.81	78.267	Food
14	35	98.69	88.8401	Money
14	36	69.167	73.9117	Food
14	37	71.429	75.6294	Food
14	38	78.095	82.1038	Money
14	39	76.19	68.1089	Food
14	40	90.357	81.7564	Food
14	41	70.119	77.7295	Food
14	42	95.595	85.2366	Money
14	43	92.024	85.1588	Money
14	44	95.952	78.2888	Money
14	45	86.429	82.1205	Food
14	46	84.643	75.7057	Money
14	47	85	79.2421	Money
14	48	70.357	70.451	Food
15	1	52.143	52.8172	Money
15	2	50	60.3207	Food
15	3	58.095	74.7421	Food
15	4	61.31	50.1478	Food
15	5	60.952	75.8664	Money
15	6	52.976	63.2395	Money
15	7	61.667	72.3072	Money
15	8	44.881	53.2382	Money
15	9	74.405	73.1019	Food
15	10	52.619	61.214	Money
15	11	70.357	73.9858	Money
15	12	75.595	74.5707	Food
15	13	70.952	73.1754	Money
15	14	85.476	66.9937	Food
15	15	74.762	70.7531	Food
15	16	50.833	40.7569	Food
15	17	74.048	74.8047	Money
15	18	81.31	69.6514	Food
15	19	50	26.8888	Money
15	20	81.667	78.4821	Money
15	21	60	42.6152	Money
15	22	54.405	55.6937	Money
15	23	77.262	75.4803	Money
15	24	40.476	35.2498	Food
15	25	74.167	79.9469	Food
15	26	37.024	25.2003	Money
15	27	78.929	59.1533	Food
15	28	50	28.3502	Money
15	29	82.619	78.0156	Food
15	30	76.31	77.1431	Money
15	31	85.952	76.4204	Food
15	32	50	28.4586	Money
15	33	90.714	77.9688	Money
15	34	76.19	56.7923	Food
15	35	75.238	78.6731	Food
15	36	73.929	72.939	Food
15	37	90.238	74.3043	Money
15	38	87.976	76.4742	Money
15	39	70.357	58.7272	Food
15	40	87.024	72.2484	Food
15	41	85.952	77.6176	Money
15	42	78.095	72.8422	Money
15	43	90.238	76.1383	Food
15	44	94.405	68.2851	Food
15	45	97.738	81.186	Food
15	46	50	36.345	Food
15	47	90.119	75.1298	Food
15	48	50	27.9439	Money
15	1	50	77.7511	Money
15	2	70.833	74.3205	Food
15	3	74.762	75.6812	Food
15	4	39.881	41.611	Food
15	5	76.667	77.0568	Money
15	6	61.071	55.0607	Money
15	7	67.143	74.1469	Money
15	8	38.214	38.7276	Money
15	9	69.643	81.0713	Food
15	10	79.881	72.6146	Money
15	11	66.667	76.2289	Money
15	12	86.429	75.3784	Food
15	13	74.524	77.4943	Money
15	14	76.667	38.3872	Food
15	15	93.333	79.698	Food
15	16	56.548	32.716	Food
15	17	72.262	75.9776	Money
15	18	86.429	77.9719	Food
15	19	73.81	72.2865	Money
15	20	77.857	78.0697	Money
15	21	68.571	69.291	Money
15	22	46.31	25.6133	Money
15	23	83.571	81.0147	Money
15	24	63.095	32.2585	Food
15	25	94.167	83.0484	Food
15	26	54.643	26.8378	Money
15	27	91.429	75.6996	Food
15	28	46.31	30.4306	Money
15	29	90.952	77.6432	Food
15	30	77.857	75.171	Money
15	31	92.381	78.8419	Food
15	32	62.024	27.5414	Money
15	33	77.143	74.6573	Money
15	34	91.905	74.2036	Food
15	35	75.476	77.1467	Food
15	36	73.81	42.1357	Food
15	37	76.905	74.0605	Money
15	38	80.595	63.6321	Money
15	39	80.833	71.6477	Food
15	40	87.738	67.8485	Food
15	41	81.31	76.8446	Money
15	42	72.024	50.7706	Money
15	43	85.952	76.8683	Food
15	44	88.81	71.556	Food
15	45	92.143	78.3826	Food
15	46	72.381	33.283	Food
15	47	89.881	77.6862	Food
15	48	67.619	30.1925	Money
16	1	75.238	59.5709	Money
16	2	73.69	65.5949	Money
16	3	80.595	54.0095	Food
16	4	89.405	69.4131	Food
16	5	95.119	58.5942	Money
16	6	100	66.2574	Money
16	7	94.167	60.0665	Money
16	8	100	68.2718	Food
16	9	46.548	42.1803	Money
16	10	100	73.0844	Food
16	11	50	44.1249	Food
16	12	100	75.0789	Food
16	13	35.238	41.114	Food
16	14	100	74.4227	Money
16	15	39.762	47.6526	Money
16	16	100	72.9421	Food
16	17	40.833	41.3064	Money
16	18	100	74.246	Food
16	19	50	39.6689	Money
16	20	100	71.6293	Food
16	21	44.524	36.788	Money
16	22	100	80.6427	Money
16	23	32.381	22.4027	Money
16	24	100	79.422	Money
16	25	32.857	36.3356	Food
16	26	100	79.1843	Food
16	27	50	43.9008	Food
16	28	100	75.0931	Money
16	29	19.643	22.5795	Money
16	30	100	75.2275	Money
16	31	32.381	21.0237	Money
16	32	100	83.7582	Food
16	33	25.833	33.5409	Money
16	34	100	80.9617	Money
16	35	48.333	36.2168	Food
16	36	100	78.9666	Money
16	37	20.595	27.3679	Food
16	38	100	76.7484	Food
16	39	33.095	20.5912	Food
16	40	100	77.66	Money
16	41	38.214	20.8549	Food
16	42	100	79.3567	Money
16	43	34.762	21.0699	Food
16	44	100	81.192	Food
16	45	28.333	20.2011	Food
16	46	100	81.0231	Food
16	47	50	30.2549	Food
16	48	100	81.0608	Money
16	1	92.381	76.2702	Money
16	2	100	75.5906	Money
16	3	67.976	60.1501	Food
16	4	100	76.0081	Food
16	5	67.857	31.5813	Money
16	6	100	78.2148	Money
16	7	63.214	21.26	Money
16	8	100	78.0144	Food
16	9	66.429	30.4948	Money
16	10	100	75.4185	Food
16	11	41.905	23.7615	Food
16	12	100	76.7312	Food
16	13	44.881	26.5125	Food
16	14	91.19	79.6774	Money
16	15	52.857	29.8494	Money
16	16	100	76.0013	Food
16	17	38.214	21.8797	Money
16	18	100	77.5369	Food
16	19	36.071	20.5574	Money
16	20	100	80.6553	Food
16	21	42.143	20.3539	Money
16	22	100	78.4201	Money
16	23	47.143	27.6306	Money
16	24	100	81.691	Money
16	25	31.548	24.5895	Food
16	26	100	82.4782	Food
16	27	22.619	34.354	Food
16	28	100	80.4914	Money
16	29	45	29.458	Money
16	30	100	82.0377	Money
16	31	42.619	30.4299	Money
16	32	100	77.7034	Food
16	33	39.762	27.5184	Money
16	34	100	81.8267	Money
16	35	50	30.4592	Food
16	36	100	77.5852	Money
16	37	45.595	29.4262	Food
16	38	100	80.8321	Food
16	39	33.81	4.68622	Food
16	40	100	79.924	Money
16	41	40.357	29.6949	Food
16	42	96.19	76.8191	Money
16	43	47.262	32.1482	Food
16	44	100	80.0945	Food
16	45	47.738	25.9667	Food
16	46	100	80.3283	Food
16	47	42.619	21.5206	Food
16	48	100	76.0394	Money
17	1	44.405	29.7406	Food
17	2	81.548	74.8364	Money
17	3	38.69	48.8472	Food
17	4	32.262	53.5225	Food
17	5	87.738	72.9835	Food
17	6	14.643	18.2412	Food
17	7	65	56.2361	Money
17	8	86.786	70.9641	Food
17	9	72.262	67.1388	Food
17	10	39.881	36.4207	Money
17	11	88.214	65.107	Food
17	12	75.357	50.1749	Food
17	13	89.643	59.8729	Money
17	14	40.119	32.7773	Money
17	15	92.976	62.6073	Money
17	16	79.405	56.8387	Money
17	17	81.429	59.3891	Money
17	18	35.952	23.7407	Food
17	19	58.571	35.065	Money
17	20	60.238	64.3948	Food
17	21	87.5	69.098	Money
17	22	89.524	42.8573	Food
17	23	94.524	58.8793	Food
17	24	88.81	38.8987	Money
17	25	53.452	14.4722	Money
17	26	76.786	56.1335	Money
17	27	22.976	16.785	Food
17	28	34.286	35.7249	Food
17	29	62.976	54.91	Money
17	30	91.667	63.5637	Food
17	31	84.762	61.6825	Money
17	32	50	49.0649	Money
17	33	81.667	66.16	Money
17	34	50.952	54.1323	Food
17	35	76.786	58.9874	Food
17	36	91.429	73.9849	Money
17	37	92.262	77.7278	Food
17	38	46.31	27.2433	Money
17	39	62.024	73.2468	Money
17	40	90.119	79.3938	Money
17	41	90.714	77.9333	Food
17	42	40.714	24.7776	Money
17	43	84.048	84.7009	Money
17	44	34.286	24.603	Money
17	45	80.833	82.6131	Food
17	46	50	50.6139	Food
17	47	92.5	80.3905	Food
17	48	94.405	66.2452	Food
17	1	76.786	73.4047	Food
17	2	38.214	66.9549	Money
17	3	81.667	76.7421	Food
17	4	20.238	18.4112	Food
17	5	87.976	77.1069	Food
17	6	73.214	63.5987	Food
17	7	60.833	77.7849	Money
17	8	93.214	66.0124	Food
17	9	81.429	79.7153	Food
17	10	13.929	14.3682	Money
17	11	86.071	81.7318	Food
17	12	82.857	76.2144	Food
17	13	90.119	61.2343	Money
17	14	2.619	0	Money
17	15	91.19	83.9621	Money
17	16	84.762	78.3258	Money
17	17	85.119	78.4392	Money
17	18	69.048	50.8028	Food
17	19	69.881	74.6168	Money
17	20	94.405	82.3415	Food
17	21	77.262	79.4164	Money
17	22	91.429	86.6081	Food
17	23	81.429	79.1839	Food
17	24	74.762	81.9351	Money
17	25	70.595	77.6492	Money
17	26	67.857	79.838	Money
17	27	76.19	81.4115	Food
17	28	81.786	74.3601	Food
17	29	57.619	76.343	Money
17	30	88.452	78.2672	Food
17	31	61.31	77.8292	Money
17	32	40.595	13.35	Money
17	33	57.619	81.0356	Money
17	34	73.095	74.1744	Food
17	35	69.405	80.1584	Food
17	36	64.881	87.6317	Money
17	37	87.024	79.1041	Food
17	38	37.738	40.3158	Money
17	39	53.214	78.9018	Money
17	40	65.476	85.4794	Money
17	41	95.595	82.2851	Food
17	42	39.167	61.1813	Money
17	43	42.143	77.9565	Money
17	44	38.095	15.3138	Money
17	45	74.048	81.6339	Food
17	46	65.952	88.2533	Food
17	47	83.095	82.2341	Food
17	48	91.667	85.4882	Food
18	1	75.417	78.8828	Food
18	2	71.979	76.0966	Food
18	3	76.771	77.5562	Money
18	4	88.646	77.591	Money
18	5	84.271	78.3496	Money
18	6	90.729	79.9664	Money
18	7	86.042	77.9388	Money
18	8	81.25	74.0825	Money
18	9	86.875	76.905	Money
18	10	86.354	78.7748	Food
18	11	77.292	80.2088	Food
18	12	85.625	75.1447	Money
18	13	77.708	77.038	Food
18	14	82.188	75.0415	Money
18	15	84.167	78.5087	Food
18	16	74.063	73.7302	Money
18	17	85.313	76.946	Food
18	18	88.125	76.5593	Food
18	19	80.104	78.2087	Food
18	20	92.604	73.4973	Food
18	21	85.625	80.2305	Money
18	22	77.708	75.1844	Food
18	23	77.917	74.4938	Food
18	24	82.396	77.0101	Food
18	25	82.396	80.9829	Food
18	26	81.458	78.4843	Food
18	27	84.063	81.2879	Money
18	28	84.896	75.1662	Money
18	29	84.688	82.0992	Food
18	30	87.188	80.0006	Food
18	31	87.292	80.9584	Money
18	32	81.979	76.9236	Food
18	33	80.104	80.3758	Money
18	34	83.125	72.4044	Food
18	35	87.188	79.5897	Money
18	36	78.229	74.3509	Money
18	37	79.375	79.7053	Money
18	38	87.5	79.0352	Food
18	39	85.625	77.2262	Food
18	40	86.875	76.5765	Money
18	41	71.354	76.0325	Money
18	42	72.5	77.013	Money
18	43	71.146	79.1743	Food
18	44	81.042	78.3633	Money
18	45	88.229	78.1408	Food
18	46	80.938	76.4523	Money
18	47	76.354	76.9	Money
18	48	83.542	76.7445	Food
18	1	52.708	80.2059	Food
18	2	57.604	75.6343	Food
18	3	53.229	77.326	Money
18	4	57.604	77.8104	Money
18	5	54.167	78.6459	Money
18	6	52.812	78.003	Money
18	7	58.542	78.0699	Money
18	8	58.75	77.7679	Money
18	9	59.479	80.5687	Money
18	10	57.604	75.9822	Food
18	11	56.458	81.7871	Food
18	12	57.396	75.5171	Money
18	13	57.396	80.6359	Food
18	14	79.583	76.6177	Money
18	15	59.167	78.3022	Food
18	16	52.812	76.2352	Money
18	17	52.5	78.6679	Food
18	18	65.521	77.5783	Food
18	19	60	78.7924	Food
18	20	58.333	78.5835	Food
18	21	62.813	82.1574	Money
18	22	54.583	75.0106	Food
18	23	61.042	80.1542	Food
18	24	58.021	79.6845	Food
18	25	60.833	84.587	Food
18	26	60.208	82.041	Food
18	27	64.583	84.5945	Money
18	28	57.083	81.6662	Money
18	29	57.188	85.2202	Food
18	30	57.188	79.1247	Food
18	31	63.229	81.1289	Money
18	32	58.75	78.7579	Food
18	33	59.271	83.376	Money
18	34	55.313	79.2394	Food
18	35	58.75	80.7896	Money
18	36	56.458	79.0253	Money
18	37	67.083	80.5174	Money
18	38	71.771	78.199	Food
18	39	60.208	77.2562	Food
18	40	70.521	77.1673	Money
18	41	61.146	79.195	Money
18	42	60.625	78.5721	Money
18	43	66.979	80.8622	Food
18	44	62.917	69.7178	Money
18	45	62.708	78.5637	Food
18	46	60.208	78.6454	Money
18	47	60.417	78.6676	Money
18	48	56.042	76.3621	Food
19	1	28.854	63.7422	Money
19	2	52.083	60.1594	Food
19	3	57.083	65.1276	Food
19	4	54.167	62.741	Money
19	5	68.021	71.0921	Money
19	6	67.292	67.0181	Food
19	7	100	74.1881	Food
19	8	70.104	64.1291	Money
19	9	89.479	73.9468	Money
19	10	95.104	65.0664	Food
19	11	87.396	74.8793	Food
19	12	89.583	74.702	Money
19	13	70.417	74.3393	Money
19	14	89.792	69.7788	Money
19	15	92.083	75.6486	Money
19	16	78.646	70.0813	Food
19	17	100	77.3437	Food
19	18	86.771	73.8038	Food
19	19	91.667	74.7643	Money
19	20	96.458	72.7321	Money
19	21	82.708	75.9284	Food
19	22	96.042	75.3094	Food
19	23	88.438	78.0286	Money
19	24	97.708	72.9435	Food
19	25	100	77.5342	Food
19	26	87.396	79.1719	Money
19	27	100	82.0058	Money
19	28	86.354	78.8353	Food
19	29	95.521	78.2095	Food
19	30	99.479	74.4771	Food
19	31	95.104	78.0206	Money
19	32	89.792	74.4822	Money
19	33	95.313	73.7946	Food
19	34	88.854	78.725	Food
19	35	92.604	78.018	Food
19	36	81.042	71.7455	Money
19	37	79.375	74.0216	Money
19	38	88.854	77.8331	Money
19	39	87.708	78.144	Food
19	40	73.646	73.5686	Money
19	41	96.458	76.1192	Money
19	42	81.667	70.3267	Money
19	43	97.604	80.3397	Food
19	44	88.854	71.6407	Food
19	45	100	77.2978	Food
19	46	86.25	72.4615	Food
19	47	86.042	79.4063	Money
19	48	74.792	73.9385	Money
19	1	70.313	70.1752	Money
19	2	68.958	62.7686	Food
19	3	80.313	70.0822	Food
19	4	93.229	63.9619	Money
19	5	79.688	65.9857	Money
19	6	86.563	60.7834	Food
19	7	92.292	73.6564	Food
19	8	70.729	67.0091	Money
19	9	94.896	69.8249	Money
19	10	100	67.034	Food
19	11	97.396	70.5218	Food
19	12	83.542	65.8143	Money
19	13	72.917	74.882	Money
19	14	85.833	75.7303	Money
19	15	85.938	73.6781	Money
19	16	90.729	73.1967	Food
19	17	98.75	76.4122	Food
19	18	85.625	69.437	Food
19	19	92.5	72.6513	Money
19	20	88.646	74.3391	Money
19	21	94.688	76.2411	Food
19	22	93.021	70.9835	Food
19	23	94.479	71.2341	Money
19	24	96.667	69.9332	Food
19	25	89.583	73.5351	Food
19	26	82.813	75.4176	Money
19	27	97.188	75.2521	Money
19	28	81.25	74.2027	Food
19	29	77.813	80.1457	Food
19	30	88.854	78.8265	Food
19	31	95.104	79.0207	Money
19	32	81.458	72.8012	Money
19	33	80.104	74.542	Food
19	34	95.104	74.0957	Food
19	35	93.542	75.0821	Food
19	36	81.458	73.9924	Money
19	37	81.042	71.6041	Money
19	38	95.104	72.3532	Money
19	39	85	72.6887	Food
19	40	73.125	67.5115	Money
19	41	98.125	77.8817	Money
19	42	83.125	68.7584	Money
19	43	100	80.0912	Food
19	44	97.188	74.5295	Food
19	45	100	78.6486	Food
19	46	87.396	70.488	Food
19	47	97.292	74.0129	Money
19	48	82.708	71.5568	Money
20	1	100	65.5812	Money
20	2	88.125	57.4956	Food
20	3	100	34.8558	Money
20	4	66.146	44.8775	Money
20	5	35.833	9.29059	Food
20	6	100	72.8046	Money
20	7	34.479	8.11659	Food
20	8	58.125	48.8995	Food
20	9	55.313	26.1312	Food
20	10	70.104	69.289	Money
20	11	49.375	23.6992	Money
20	12	86.25	75.3221	Food
20	13	83.333	44.1441	Food
20	14	72.396	74.968	Money
20	15	79.688	69.8987	Food
20	16	39.375	19.359	Food
20	17	27.708	19.8947	Food
20	18	100	78.5834	Money
20	19	41.875	15.1928	Money
20	20	87.396	73.8493	Food
20	21	83.542	31.5884	Food
20	22	59.271	70.0345	Food
20	23	12.083	32.9124	Food
20	24	45.833	17.723	Food
20	25	65.208	40.2556	Money
20	26	90.938	84.0821	Money
20	27	82.188	39.4346	Food
20	28	69.479	49.7098	Money
20	29	100	82.4535	Money
20	30	50	54.4733	Food
20	31	86.563	51.3419	Food
20	32	100	74.3838	Money
20	33	74.792	40.9885	Money
20	34	13.229	16.7845	Food
20	35	100	83.9811	Money
20	36	100	70.0853	Money
20	37	74.271	35.9283	Food
20	38	81.25	74.8165	Money
20	39	100	74.4919	Money
20	40	24.792	37.3553	Food
20	41	62.5	34.3416	Money
20	42	100	76.6259	Money
20	43	100	56.4083	Money
20	44	61.771	43.5116	Money
20	45	35.417	18.1046	Food
20	46	88.125	74.6132	Food
20	47	63.438	36.7478	Money
20	48	56.667	27.5487	Food
20	1	97.188	67.8467	Money
20	2	90.729	57.3614	Food
20	3	94.167	37.4215	Money
20	4	40.729	23.4648	Money
20	5	12.812	8.91369	Food
20	6	100	75.8478	Money
20	7	8.8542	14.6195	Food
20	8	6.0417	22.6474	Food
20	9	0	7.62521	Food
20	10	55.833	38.645	Money
20	11	42.604	15.6751	Money
20	12	88.958	76.7296	Food
20	13	90	49.112	Food
20	14	51.875	26.649	Money
20	15	81.25	50.2303	Food
20	16	36.979	29.5036	Food
20	17	15.729	22.5596	Food
20	18	100	78.3121	Money
20	19	55.104	17.6201	Money
20	20	88.646	73.1702	Food
20	21	89.375	48.6498	Food
20	22	93.333	66.0576	Food
20	23	13.021	4.13291	Food
20	24	34.479	38.5361	Food
20	25	28.438	23.3409	Money
20	26	100	78.7908	Money
20	27	86.979	49.089	Food
20	28	35.938	33.6844	Money
20	29	100	81.569	Money
20	30	95.208	67.5049	Food
20	31	92.083	45.2954	Food
20	32	100	75.4729	Money
20	33	25	4.74729	Money
20	34	34.896	30.8884	Food
20	35	96.25	84.5454	Money
20	36	98.333	73.4602	Money
20	37	86.563	49.8762	Food
20	38	13.021	8.57053	Money
20	39	99.479	82.507	Money
20	40	21.042	34.3642	Food
20	41	8.9583	7.41767	Money
20	42	100	82.1576	Money
20	43	93.75	72.535	Money
20	44	11.875	24.5198	Money
20	45	12.083	32.3876	Food
20	46	98.646	75.489	Food
20	47	19.271	10.8406	Money
20	48	22.917	25.6652	Food
22	1	79.583	74.4746	Money
22	2	66.042	68.9122	Money
22	3	75.417	66.1214	Food
22	4	96.042	69.4173	Food
22	5	51.354	70.5543	Money
22	6	90.417	79.2481	Food
22	7	100	75.0819	Food
22	8	100	72.81	Food
22	9	0	73.1619	Money
22	10	77.5	73.9644	Money
22	11	40.521	72.0644	Food
22	12	54.167	68.3587	Food
22	13	70.417	75.92	Money
22	14	71.354	70.881	Money
22	15	77.083	67.6469	Money
22	16	65.521	67.3061	Money
22	17	100	74.9386	Food
22	18	100	77.1339	Money
22	19	71.667	68.0087	Money
22	20	100	75.962	Food
22	21	100	70.1268	Money
22	22	28.75	65.9681	Food
22	23	28.021	65.7688	Money
22	24	100	79.6383	Money
22	25	64.375	76.7477	Food
22	26	59.896	75.7955	Money
22	27	43.229	72.2698	Money
22	28	50	70.9741	Food
22	29	69.167	75.8123	Food
22	30	85.417	71.0666	Food
22	31	26.667	64.9823	Money
22	32	18.021	71.7962	Money
22	33	30.417	58.1728	Food
22	34	100	78.4309	Money
22	35	38.125	67.0101	Food
22	36	63.438	70.0721	Food
22	37	58.333	71.1542	Food
22	38	46.354	61.2701	Money
22	39	70.104	69.644	Money
22	40	54.896	67.8155	Food
22	41	50	73.8533	Food
22	42	100	77.9142	Money
22	43	9.4792	54.3975	Food
22	44	76.354	74.004	Food
22	45	69.271	73.3076	Food
22	46	62.292	69.9304	Food
22	47	83.125	71.5001	Money
22	48	83.333	72.6163	Money
22	1	100	74.4836	Money
22	2	15	63.7992	Money
22	3	69.583	67.3844	Food
22	4	62.708	69.6861	Food
22	5	57.083	63.9575	Money
22	6	75.417	64.6319	Food
22	7	100	73.0823	Food
22	8	100	71.5963	Food
22	9	41.667	51.2469	Money
22	10	100	76.488	Money
22	11	15.729	61.9836	Food
22	12	64.583	71.7479	Food
22	13	67.813	76.2326	Money
22	14	59.792	74.5926	Money
22	15	75.729	78.4536	Money
22	16	71.979	74.439	Money
22	17	50.417	78.8282	Food
22	18	100	80.9407	Money
22	19	77.292	74.027	Money
22	20	80.521	75.827	Food
22	21	70.625	81.5031	Money
22	22	70.625	82.3737	Food
22	23	12.5	41.5081	Money
22	24	100	83.481	Money
22	25	74.479	85.7551	Food
22	26	74.375	82.5111	Money
22	27	73.125	83.251	Money
22	28	69.375	80.4365	Food
22	29	83.333	81.1368	Food
22	30	100	80.8531	Food
22	31	73.125	79.4838	Money
[truncated: 5,777 more rows]

## Sheet: Suppl. Figure 2_bars
ID	StimSide	StimCond	Work	S_Length
1	left ear	taVNS	Rest	1.77568
1	left ear	taVNS	Work	1.00619
1	left ear	taVNS	Rest	0.100263
1	left ear	taVNS	Work	0.897949
1	left ear	taVNS	Rest	0.189997
1	left ear	taVNS	Work	5.19852
1	left ear	taVNS	Rest	0.19649
1	left ear	taVNS	Work	1.20742
1	left ear	taVNS	Rest	0.196695
1	left ear	taVNS	Work	10.6989
1	left ear	taVNS	Rest	0.100607
1	left ear	taVNS	Work	7.09337
1	left ear	taVNS	Rest	1.99605
1	left ear	taVNS	Work	3.20299
1	left ear	taVNS	Rest	0.100117
1	left ear	taVNS	Work	1.59309
1	left ear	taVNS	Rest	0.100178
1	left ear	taVNS	Work	22.3033
1	left ear	taVNS	Rest	0.301714
1	left ear	taVNS	Work	9.20621
1	left ear	taVNS	Rest	0.196338
1	left ear	taVNS	Work	6.90902
1	left ear	taVNS	Rest	0.20061
1	left ear	taVNS	Work	12.4934
1	left ear	taVNS	Rest	0.301868
1	left ear	taVNS	Work	26.9986
1	left ear	taVNS	Rest	0.704322
1	left ear	taVNS	Work	0.88878
1	left ear	taVNS	Rest	0.100031
1	left ear	taVNS	Work	0.30185
1	left ear	taVNS	Rest	0.302098
1	left ear	taVNS	Work	24.0976
1	left ear	taVNS	Rest	0.200725
1	left ear	taVNS	Work	3.60544
1	left ear	taVNS	Rest	0.10062
1	left ear	taVNS	Work	1.00616
1	left ear	taVNS	Rest	0.301917
1	left ear	taVNS	Work	11.0004
1	left ear	taVNS	Rest	0.100615
1	left ear	taVNS	Work	4.89671
1	left ear	taVNS	Rest	0.100471
1	left ear	taVNS	Work	1.49233
1	left ear	taVNS	Rest	0.200679
1	left ear	taVNS	Work	5.70164
1	left ear	taVNS	Rest	0.20077
1	left ear	taVNS	Work	1.99554
1	left ear	taVNS	Rest	0.905617
1	left ear	taVNS	Work	1.79434
1	left ear	taVNS	Rest	0.301838
1	left ear	taVNS	Work	24.9027
1	left ear	taVNS	Rest	0.301348
1	left ear	taVNS	Work	3.18622
1	left ear	taVNS	Rest	0.200712
1	left ear	taVNS	Work	0.402473
1	left ear	taVNS	Rest	0.603619
1	left ear	taVNS	Work	12.4932
1	left ear	taVNS	Rest	0.299628
1	left ear	taVNS	Work	6.7078
1	left ear	taVNS	Rest	0.184023
1	left ear	taVNS	Work	1.60985
1	left ear	taVNS	Rest	0.200901
1	left ear	taVNS	Work	2.39803
1	left ear	taVNS	Rest	0.301401
1	left ear	taVNS	Work	2.29741
1	left ear	taVNS	Rest	0.100573
1	left ear	taVNS	Work	1.49249
1	left ear	taVNS	Rest	0.804916
1	left ear	taVNS	Work	12.1914
1	left ear	taVNS	Rest	0.0955279
1	left ear	taVNS	Work	2.59932
1	left ear	taVNS	Rest	0.90548
1	left ear	taVNS	Work	9.18966
1	left ear	taVNS	Rest	0.200806
1	left ear	taVNS	Work	2.49866
1	left ear	taVNS	Rest	0.100617
1	left ear	taVNS	Work	0.301842
1	left ear	taVNS	Rest	0.402452
1	left ear	taVNS	Work	7.39528
1	left ear	taVNS	Rest	0.196291
1	left ear	taVNS	Work	6.30531
1	left ear	taVNS	Rest	0.301408
1	left ear	taVNS	Work	1.39187
1	left ear	taVNS	Rest	0.200767
1	left ear	taVNS	Work	0.989391
1	left ear	taVNS	Rest	0.200782
1	left ear	taVNS	Work	3.00174
1	left ear	taVNS	Rest	0.100177
1	left ear	taVNS	Work	1.89492
1	left ear	taVNS	Rest	0.503054
1	left ear	taVNS	Work	3.40421
1	left ear	taVNS	Rest	0.100143
1	left ear	taVNS	Work	1.79432
1	left ear	taVNS	Rest	0.301857
1	left ear	taVNS	Work	8.90459
1	left ear	taVNS	Rest	0.284452
1	left ear	taVNS	Work	3.50481
1	left ear	taVNS	Rest	0.200783
1	left ear	taVNS	Work	4.00791
1	left ear	taVNS	Rest	0.200762
1	left ear	taVNS	Work	1.40859
1	left ear	taVNS	Rest	0.200762
1	left ear	taVNS	Work	9.89403
1	left ear	taVNS	Rest	0.301871
1	left ear	taVNS	Work	11.1014
1	left ear	taVNS	Rest	0.100608
1	left ear	taVNS	Work	9.18972
1	left ear	taVNS	Rest	2.11295
1	left ear	taVNS	Work	1.60988
1	left ear	taVNS	Rest	0.60325
1	left ear	taVNS	Work	1.69371
1	left ear	taVNS	Rest	0.100599
1	left ear	taVNS	Work	2.09616
1	left ear	taVNS	Rest	0.301837
1	left ear	taVNS	Work	20.9954
1	left ear	taVNS	Rest	0.200663
1	left ear	taVNS	Work	1.20738
1	left ear	taVNS	Work	6.5904
1	left ear	taVNS	Rest	0.201313
1	left ear	taVNS	Work	1.69375
1	left ear	taVNS	Rest	0.598179
1	left ear	taVNS	Work	1.00616
1	left ear	taVNS	Rest	0.200788
1	left ear	taVNS	Work	3.99115
1	left ear	taVNS	Rest	0.200753
1	left ear	taVNS	Work	1.59316
1	left ear	taVNS	Rest	0.200802
1	left ear	taVNS	Work	2.29741
1	left ear	taVNS	Rest	1.00617
1	left ear	taVNS	Work	6.20468
1	left ear	taVNS	Rest	0.385285
1	left ear	taVNS	Work	2.11295
1	left ear	taVNS	Rest	0.284647
1	left ear	taVNS	Work	1.40863
1	left ear	taVNS	Rest	0.905539
1	left ear	taVNS	Work	3.80666
1	left ear	taVNS	Rest	0.503067
1	left ear	taVNS	Work	13.097
1	left ear	taVNS	Rest	0.401857
1	left ear	taVNS	Work	5.29916
1	left ear	taVNS	Rest	0.100618
1	left ear	taVNS	Work	9.08907
1	left ear	taVNS	Rest	0.200802
1	left ear	taVNS	Work	0.402467
1	left ear	taVNS	Rest	0.301824
1	left ear	taVNS	Work	18.8992
1	left ear	taVNS	Rest	0.200624
1	left ear	taVNS	Work	5.50041
1	left ear	taVNS	Rest	0.989386
1	left ear	taVNS	Work	1.00616
1	left ear	taVNS	Rest	0.100608
1	left ear	taVNS	Work	1.19061
1	left ear	taVNS	Rest	0.804894
1	left ear	taVNS	Rest	0.503079
1	left ear	taVNS	Work	5.70163
1	left ear	taVNS	Rest	0.212873
1	left ear	taVNS	Work	13.2982
1	left ear	taVNS	Rest	0.201205
1	left ear	taVNS	Work	2.88433
1	left ear	taVNS	Rest	0.201271
1	left ear	taVNS	Work	2.5993
1	left ear	taVNS	Rest	0.200751
1	left ear	taVNS	Work	3.10236
1	left ear	taVNS	Rest	0.301792
1	left ear	taVNS	Work	3.50478
1	left ear	taVNS	Rest	0.28453
1	left ear	taVNS	Work	6.80843
1	left ear	taVNS	Rest	0.905074
1	left ear	taVNS	Work	3.6893
1	left ear	taVNS	Rest	0.402022
1	left ear	taVNS	Work	2.09619
1	left ear	taVNS	Rest	0.704309
1	left ear	taVNS	Work	0.905527
1	left ear	taVNS	Rest	0.10019
1	left ear	taVNS	Work	1.81109
1	left ear	taVNS	Rest	2.09571
1	left ear	taVNS	Work	1.59311
1	left ear	taVNS	Rest	0.301399
1	left ear	taVNS	Work	1.20738
1	left ear	taVNS	Rest	0.301407
1	left ear	taVNS	Work	1.10682
1	left ear	taVNS	Rest	0.201217
1	left ear	taVNS	Work	20.5929
1	left ear	taVNS	Rest	0.200504
1	left ear	taVNS	Work	3.70603
1	left ear	taVNS	Rest	0.301309
1	left ear	taVNS	Work	1.09
1	left ear	taVNS	Rest	0.402043
1	left ear	taVNS	Work	1.10685
1	left ear	taVNS	Rest	0.100616
1	left ear	taVNS	Work	0.989335
1	left ear	taVNS	Rest	0.10059
1	left ear	taVNS	Rest	0.402443
1	left ear	taVNS	Work	6.59042
1	left ear	taVNS	Rest	0.0998723
1	left ear	taVNS	Work	10.4977
1	left ear	taVNS	Rest	1.40807
1	left ear	taVNS	Work	0.905535
1	left ear	taVNS	Rest	0.402013
1	left ear	taVNS	Work	1.2074
1	left ear	taVNS	Rest	0.200795
1	left ear	taVNS	Work	2.09617
1	left ear	taVNS	Rest	0.401995
1	left ear	taVNS	Work	1.79434
1	left ear	taVNS	Rest	0.402073
1	left ear	taVNS	Work	1.09002
1	left ear	taVNS	Rest	0.100613
1	left ear	taVNS	Work	0.704295
1	left ear	taVNS	Rest	0.402447
1	left ear	taVNS	Work	4.19232
1	left ear	taVNS	Rest	0.100611
1	left ear	taVNS	Work	14.405
1	left ear	taVNS	Rest	0.200681
1	left ear	taVNS	Work	3.78989
1	left ear	taVNS	Rest	0.201243
1	left ear	taVNS	Work	5.70158
1	left ear	taVNS	Rest	0.301837
1	left ear	taVNS	Work	10.4977
1	left ear	taVNS	Rest	0.100592
1	left ear	taVNS	Work	6.99285
1	left ear	taVNS	Rest	0.100675
1	left ear	taVNS	Work	4.20904
1	left ear	taVNS	Rest	0.200664
1	left ear	taVNS	Work	1.19063
1	left ear	taVNS	Rest	1.10638
1	left ear	taVNS	Work	4.19238
1	left ear	taVNS	Rest	0.503095
1	left ear	taVNS	Work	6.59042
1	left ear	taVNS	Rest	0.100558
1	left ear	taVNS	Work	6.80852
1	left ear	taVNS	Rest	0.10063
1	left ear	taVNS	Work	3.38736
1	left ear	taVNS	Rest	0.301484
1	left ear	taVNS	Work	1.60984
1	left ear	taVNS	Rest	0.385236
1	left ear	taVNS	Work	3.20298
1	left ear	taVNS	Rest	0.301427
1	left ear	taVNS	Work	0.905543
1	left ear	taVNS	Rest	0.20083
1	left ear	taVNS	Work	4.09177
1	left ear	taVNS	Rest	0.30185
1	left ear	taVNS	Work	9.00521
1	left ear	taVNS	Rest	0.284528
1	left ear	taVNS	Work	4.91346
1	left ear	taVNS	Rest	0.284644
1	left ear	taVNS	Work	4.91346
1	left ear	taVNS	Rest	0.787669
1	left ear	taVNS	Work	5.5004
1	left ear	taVNS	Rest	0.100615
1	left ear	taVNS	Work	1.79433
1	left ear	taVNS	Rest	0.905195
1	left ear	taVNS	Rest	0.201167
1	left ear	taVNS	Work	4.29293
1	left ear	taVNS	Rest	0.200609
1	left ear	taVNS	Work	12.4094
1	left ear	taVNS	Rest	0.100617
1	left ear	taVNS	Work	3.38741
1	left ear	taVNS	Rest	0.201223
1	left ear	taVNS	Work	5.39977
1	left ear	taVNS	Rest	0.200855
1	left ear	taVNS	Work	2.49865
1	left ear	taVNS	Rest	0.503061
1	left ear	taVNS	Work	3.203
1	left ear	taVNS	Rest	0.200645
1	left ear	taVNS	Work	1.89494
1	left ear	taVNS	Rest	0.200773
1	left ear	taVNS	Work	2.39803
1	left ear	taVNS	Rest	0.402059
1	left ear	taVNS	Work	8.58599
1	left ear	taVNS	Rest	0.200714
1	left ear	taVNS	Work	3.10233
1	left ear	taVNS	Rest	0.100637
1	left ear	taVNS	Work	7.89841
1	left ear	taVNS	Rest	1.40864
1	left ear	taVNS	Work	1.39186
1	left ear	taVNS	Rest	0.200853
1	left ear	taVNS	Work	20.4923
1	left ear	taVNS	Rest	0.402075
1	left ear	taVNS	Work	5.39978
1	left ear	taVNS	Rest	0.201191
1	left ear	taVNS	Work	3.00175
1	left ear	taVNS	Rest	0.20041
1	left ear	taVNS	Work	3.68931
1	left ear	taVNS	Rest	0.100581
1	left ear	taVNS	Work	3.20293
1	left ear	taVNS	Rest	0.200789
1	left ear	taVNS	Work	3.4042
1	left ear	taVNS	Rest	0.284653
1	left ear	taVNS	Work	2.69989
1	left ear	taVNS	Rest	0.301362
1	left ear	taVNS	Work	2.01232
1	left ear	taVNS	Rest	0.0838616
1	left ear	taVNS	Work	0.905572
1	left ear	taVNS	Rest	0.100604
1	left ear	taVNS	Work	3.20297
1	left ear	taVNS	Rest	0.301853
1	left ear	taVNS	Work	2.29739
1	left ear	taVNS	Rest	0.10059
1	left ear	taVNS	Work	1.39187
1	left ear	taVNS	Rest	0.1002
1	left ear	taVNS	Rest	0.301717
1	left ear	taVNS	Work	5.802
1	left ear	taVNS	Rest	0.200717
1	left ear	taVNS	Work	3.38742
1	left ear	taVNS	Rest	0.200789
1	left ear	taVNS	Work	7.11026
1	left ear	taVNS	Rest	0.200765
1	left ear	taVNS	Work	2.80051
1	left ear	taVNS	Rest	0.301428
1	left ear	taVNS	Work	2.39804
1	left ear	taVNS	Rest	0.30136
1	left ear	taVNS	Work	5.70159
1	left ear	taVNS	Rest	0.30184
1	left ear	taVNS	Work	2.80051
1	left ear	taVNS	Rest	0.200778
1	left ear	taVNS	Work	10.9002
1	left ear	taVNS	Rest	0.201232
1	left ear	taVNS	Work	5.68485
1	left ear	taVNS	Rest	0.200813
1	left ear	taVNS	Work	1.60989
1	left ear	taVNS	Rest	0.402029
1	left ear	taVNS	Work	4.19233
1	left ear	taVNS	Rest	0.301346
1	left ear	taVNS	Work	1.89496
1	left ear	taVNS	Rest	0.301875
1	left ear	taVNS	Work	6.5904
1	left ear	taVNS	Rest	0.502327
1	left ear	taVNS	Work	4.41038
1	left ear	taVNS	Rest	0.184023
1	left ear	taVNS	Work	13.9019
1	left ear	taVNS	Rest	0.200765
1	left ear	taVNS	Work	3.00171
1	left ear	taVNS	Rest	0.201476
1	left ear	taVNS	Work	3.10216
1	left ear	taVNS	Rest	0.301278
1	left ear	taVNS	Work	9.89398
1	left ear	taVNS	Rest	0.100171
1	left ear	taVNS	Work	7.39536
1	left ear	taVNS	Rest	0.200819
1	left ear	taVNS	Work	1.10673
1	left ear	taVNS	Rest	0.183957
1	left ear	taVNS	Work	2.51546
1	left ear	taVNS	Rest	0.201226
1	left ear	taVNS	Work	1.60988
1	left ear	taVNS	Rest	0.888797
1	left ear	taVNS	Work	0.80494
1	left ear	taVNS	Rest	0.201217
1	left ear	taVNS	Work	5.70163
1	left ear	taVNS	Rest	0.200464
1	left ear	taVNS	Work	11.202
1	left ear	taVNS	Rest	0.18442
1	left ear	taVNS	Work	5.90287
1	left ear	taVNS	Rest	0.301424
1	left ear	taVNS	Work	2.19686
1	left ear	taVNS	Work	1.60984
1	left ear	taVNS	Rest	0.200794
1	left ear	taVNS	Work	1.0062
1	left ear	taVNS	Rest	0.201209
1	left ear	taVNS	Work	4.59478
1	left ear	taVNS	Rest	0.200496
1	left ear	taVNS	Work	4.20907
1	left ear	taVNS	Rest	0.301476
1	left ear	taVNS	Work	1.40862
1	left ear	taVNS	Rest	0.201235
1	left ear	taVNS	Work	2.90112
1	left ear	taVNS	Rest	0.888338
1	left ear	taVNS	Work	1.81112
1	left ear	taVNS	Rest	0.284652
1	left ear	taVNS	Work	1.2074
1	left ear	taVNS	Rest	0.402023
1	left ear	taVNS	Work	0.989426
1	left ear	taVNS	Rest	0.200771
1	left ear	taVNS	Work	1.60988
1	left ear	taVNS	Rest	0.888374
1	left ear	taVNS	Work	4.30973
1	left ear	taVNS	Rest	0.200783
1	left ear	taVNS	Work	1.10678
1	left ear	taVNS	Rest	0.20127
1	left ear	taVNS	Work	22.404
1	left ear	taVNS	Rest	0.401933
1	left ear	taVNS	Work	6.50656
1	left ear	taVNS	Rest	0.201259
1	left ear	taVNS	Work	5.7016
1	left ear	taVNS	Rest	0.88872
1	left ear	taVNS	Work	3.60544
1	left ear	taVNS	Rest	0.502651
1	left ear	taVNS	Work	2.29742
1	left ear	taVNS	Rest	0.200789
1	left ear	taVNS	Work	0.989404
1	left ear	taVNS	Rest	0.905543
1	left ear	taVNS	Work	3.20305
1	left ear	taVNS	Rest	0.20084
1	left ear	taVNS	Work	0.888776
1	left ear	taVNS	Rest	2.21309
1	left ear	taVNS	Work	3.28678
1	left ear	taVNS	Rest	0.402029
1	left ear	taVNS	Work	2.69987
1	left ear	taVNS	Rest	0.201278
1	left ear	taVNS	Work	13.4994
1	left ear	taVNS	Rest	0.200756
1	left ear	taVNS	Work	7.6972
1	left ear	taVNS	Rest	0.200855
1	left ear	taVNS	Work	7.49596
1	left ear	taVNS	Rest	0.201241
1	left ear	taVNS	Work	4.29296
1	left ear	taVNS	Rest	0.301089
1	left ear	taVNS	Work	2.49867
1	left ear	taVNS	Rest	1.0057
1	left ear	taVNS	Work	1.29125
1	left ear	taVNS	Rest	0.301427
1	left ear	taVNS	Work	1.60983
1	left ear	taVNS	Rest	0.183962
1	left ear	taVNS	Work	7.31149
1	left ear	taVNS	Rest	0.988944
1	left ear	taVNS	Work	1.40863
1	left ear	taVNS	Rest	0.402468
1	left ear	taVNS	Work	0.888762
1	left ear	taVNS	Rest	0.100589
1	left ear	taVNS	Work	1.00616
1	left ear	taVNS	Rest	0.200798
1	left ear	taVNS	Work	2.59928
1	left ear	taVNS	Rest	0.200804
1	left ear	taVNS	Work	1.10679
1	left ear	taVNS	Rest	0.301831
1	left ear	taVNS	Work	6.20467
1	left ear	taVNS	Rest	0.100671
1	left ear	taVNS	Work	18.4967
1	left ear	taVNS	Rest	0.30129
1	left ear	taVNS	Work	3.89053
1	left ear	taVNS	Rest	0.201219
1	left ear	taVNS	Work	3.3036
1	left ear	taVNS	Rest	0.401684
1	left ear	taVNS	Work	5.78547
1	left ear	taVNS	Rest	0.603333
1	left ear	taVNS	Work	1.99555
1	left ear	taVNS	Rest	1.00573
1	left ear	taVNS	Work	2.19686
1	left ear	taVNS	Rest	0.804469
1	left ear	taVNS	Work	3.00182
1	left ear	taVNS	Rest	0.788163
1	left ear	taVNS	Work	2.09619
1	left ear	taVNS	Rest	0.200789
1	left ear	taVNS	Work	1.40863
1	left ear	taVNS	Rest	0.7039
1	left ear	taVNS	Work	2.01233
1	left ear	taVNS	Rest	0.50264
1	left ear	taVNS	Work	1.10677
1	left ear	taVNS	Rest	0.402455
1	left ear	taVNS	Work	3.10236
1	left ear	taVNS	Rest	0.586063
1	left ear	taVNS	Work	8.50211
1	left ear	taVNS	Rest	0.200679
1	left ear	taVNS	Work	7.00964
1	left ear	taVNS	Rest	0.184458
1	left ear	taVNS	Work	5.70157
1	left ear	taVNS	Rest	0.402021
1	left ear	taVNS	Work	1.99558
1	left ear	taVNS	Rest	0.200832
1	left ear	taVNS	Work	0.402463
1	left ear	taVNS	Rest	0.301894
1	left ear	taVNS	Work	2.59935
1	left ear	taVNS	Work	1.49244
1	left ear	taVNS	Rest	0.80439
1	left ear	taVNS	Work	2.80051
1	left ear	taVNS	Rest	0.804485
1	left ear	taVNS	Work	1.09003
1	left ear	taVNS	Rest	0.200798
1	left ear	taVNS	Work	1.20741
1	left ear	taVNS	Rest	0.888352
1	left ear	taVNS	Work	1.71047
1	left ear	taVNS	Rest	1.00571
1	left ear	taVNS	Work	2.39803
1	left ear	taVNS	Rest	1.20687
1	left ear	taVNS	Work	1.6937
1	left ear	taVNS	Rest	0.100619
1	left ear	taVNS	Work	1.29125
1	left ear	taVNS	Rest	0.603253
1	left ear	taVNS	Work	1.99557
1	left ear	taVNS	Rest	1.00591
1	left ear	taVNS	Work	1.20739
1	left ear	taVNS	Rest	0.787734
1	left ear	taVNS	Work	0.301855
1	left ear	taVNS	Rest	0.201222
1	left ear	taVNS	Work	10.2965
1	left ear	taVNS	Rest	0.200706
1	left ear	taVNS	Work	9.59212
1	left ear	taVNS	Rest	0.200779
1	left ear	taVNS	Work	1.10678
1	left ear	taVNS	Rest	0.200776
1	left ear	taVNS	Work	1.99554
1	left ear	taVNS	Rest	0.301401
1	left ear	taVNS	Work	2.80052
1	left ear	taVNS	Rest	0.402012
1	left ear	taVNS	Work	1.39186
1	left ear	taVNS	Rest	0.201205
1	left ear	taVNS	Work	15.2938
1	left ear	taVNS	Rest	0.30131
1	left ear	taVNS	Work	3.80667
1	left ear	taVNS	Rest	0.20072
1	left ear	taVNS	Work	1.09
1	left ear	taVNS	Rest	0.301349
1	left ear	taVNS	Work	4.29299
1	left ear	taVNS	Rest	0.703855
1	left ear	taVNS	Work	2.39801
1	left ear	taVNS	Rest	0.20073
1	left ear	taVNS	Rest	0.201206
1	left ear	taVNS	Work	14.3044
1	left ear	taVNS	Rest	0.200478
1	left ear	taVNS	Work	2.80048
1	left ear	taVNS	Rest	0.301393
1	left ear	taVNS	Work	3.5048
1	left ear	taVNS	Rest	0.200804
1	left ear	taVNS	Work	2.09619
1	left ear	taVNS	Rest	0.200776
1	left ear	taVNS	Work	3.80668
1	left ear	taVNS	Rest	1.19017
1	left ear	taVNS	Rest	0.402513
1	left ear	taVNS	Work	2.6999
1	left ear	taVNS	Rest	0.603171
1	left ear	taVNS	Work	1.49246
1	left ear	taVNS	Rest	1.00444
1	left ear	taVNS	Work	5.09791
1	left ear	taVNS	Rest	1.08958
1	left ear	taVNS	Work	5.60112
1	left ear	taVNS	Rest	0.201236
1	left ear	taVNS	Work	1.5931
1	left ear	taVNS	Rest	0.200781
1	left ear	taVNS	Work	2.1968
1	left ear	taVNS	Rest	4.4099
1	left ear	taVNS	Work	1.89496
1	left ear	taVNS	Rest	0.201223
1	left ear	taVNS	Work	15.3944
1	left ear	taVNS	Rest	0.199104
1	left ear	taVNS	Work	2.59927
1	left ear	taVNS	Rest	0.703838
1	left ear	taVNS	Work	2.29741
1	left ear	taVNS	Rest	0.200694
1	left ear	taVNS	Work	4.29297
1	left ear	taVNS	Rest	0.200826
1	left ear	taVNS	Work	2.80052
1	left ear	taVNS	Rest	0.201067
1	left ear	taVNS	Work	3.10236
1	left ear	taVNS	Rest	0.703766
1	left ear	taVNS	Work	3.60555
1	left ear	taVNS	Rest	0.804484
1	left ear	taVNS	Work	3.6892
1	left ear	taVNS	Rest	0.502645
1	left ear	taVNS	Work	1.40866
1	left ear	taVNS	Rest	0.100698
1	left ear	taVNS	Work	2.09618
1	left ear	taVNS	Rest	0.50265
1	left ear	taVNS	Work	0.88878
1	left ear	taVNS	Rest	0.402162
1	left ear	taVNS	Work	3.3036
1	left ear	taVNS	Rest	0.502699
1	left ear	taVNS	Work	5.39976
1	left ear	taVNS	Rest	0.502736
1	left ear	taVNS	Work	0.402461
1	left ear	sham	Rest	2.19485
1	left ear	sham	Work	7.31149
1	left ear	sham	Rest	0.096317
1	left ear	sham	Work	10.1119
1	left ear	sham	Rest	0.213365
1	left ear	sham	Work	1.39186
1	left ear	sham	Rest	0.100531
1	left ear	sham	Work	2.09605
1	left ear	sham	Rest	0.19708
1	left ear	sham	Work	3.80666
1	left ear	sham	Rest	0.297617
1	left ear	sham	Work	0.905564
1	left ear	sham	Rest	0.301899
1	left ear	sham	Work	1.39171
1	left ear	sham	Rest	1.00162
1	left ear	sham	Work	1.49238
1	left ear	sham	Rest	0.502621
1	left ear	sham	Work	3.40422
1	left ear	sham	Rest	0.2008
1	left ear	sham	Work	1.29124
1	left ear	sham	Rest	0.301402
1	left ear	sham	Work	4.89657
1	left ear	sham	Rest	0.100587
1	left ear	sham	Work	5.60085
1	left ear	sham	Rest	0.200867
1	left ear	sham	Work	4.19236
1	left ear	sham	Rest	1.10631
1	left ear	sham	Work	1.20741
1	left ear	sham	Rest	0.200739
1	left ear	sham	Work	0.704206
1	left ear	sham	Rest	0.502981
1	left ear	sham	Work	1.49245
1	left ear	sham	Rest	1.50921
1	left ear	sham	Work	10.1958
1	left ear	sham	Rest	0.301495
1	left ear	sham	Work	3.48805
1	left ear	sham	Rest	0.402023
1	left ear	sham	Work	5.90283
1	left ear	sham	Rest	0.603293
1	left ear	sham	Work	3.40421
1	left ear	sham	Rest	0.502959
1	left ear	sham	Work	0.402486
1	left ear	sham	Rest	0.301425
1	left ear	sham	Work	1.89487
1	left ear	sham	Rest	1.50877
1	left ear	sham	Work	3.89047
1	left ear	sham	Rest	0.100613
1	left ear	sham	Work	2.59918
1	left ear	sham	Rest	0.50266
1	left ear	sham	Work	0.989399
1	left ear	sham	Work	4.0078
1	left ear	sham	Rest	0.200805
1	left ear	sham	Work	2.29746
1	left ear	sham	Rest	0.200788
1	left ear	sham	Work	2.09619
1	left ear	sham	Rest	0.301391
1	left ear	sham	Work	3.60548
1	left ear	sham	Rest	0.401987
1	left ear	sham	Work	1.40865
1	left ear	sham	Rest	0.100561
1	left ear	sham	Work	1.49249
1	left ear	sham	Rest	0.385587
1	left ear	sham	Work	11.3025
1	left ear	sham	Rest	0.301296
1	left ear	sham	Work	3.00174
1	left ear	sham	Rest	0.501441
1	left ear	sham	Work	1.19068
1	left ear	sham	Rest	0.100614
1	left ear	sham	Work	2.09606
1	left ear	sham	Rest	0.703925
1	left ear	sham	Work	1.20739
1	left ear	sham	Rest	0.184005
1	left ear	sham	Work	3.90729
1	left ear	sham	Rest	0.300981
1	left ear	sham	Work	3.30358
1	left ear	sham	Rest	0.201328
1	left ear	sham	Work	1.49247
1	left ear	sham	Rest	0.40187
1	left ear	sham	Work	2.69984
1	left ear	sham	Rest	0.200756
1	left ear	sham	Work	3.40423
1	left ear	sham	Rest	0.200802
1	left ear	sham	Work	1.19059
1	left ear	sham	Rest	0.200767
1	left ear	sham	Work	2.90111
1	left ear	sham	Rest	0.200748
1	left ear	sham	Work	3.10229
1	left ear	sham	Rest	0.200714
1	left ear	sham	Work	1.29126
1	left ear	sham	Rest	0.200831
1	left ear	sham	Work	1.99558
1	left ear	sham	Rest	0.301401
1	left ear	sham	Work	2.19678
1	left ear	sham	Rest	1.2074
1	left ear	sham	Work	4.29299
1	left ear	sham	Rest	0.184568
1	left ear	sham	Work	12.8118
1	left ear	sham	Rest	1.39132
1	left ear	sham	Work	7.49597
1	left ear	sham	Rest	0.100615
1	left ear	sham	Work	6.20464
1	left ear	sham	Rest	0.201124
1	left ear	sham	Work	0.704316
1	left ear	sham	Rest	0.201182
1	left ear	sham	Work	4.09172
1	left ear	sham	Rest	1.20743
1	left ear	sham	Work	8.60277
1	left ear	sham	Rest	0.888627
1	left ear	sham	Work	1.40864
1	left ear	sham	Rest	0.603583
1	left ear	sham	Work	4.79598
1	left ear	sham	Rest	0.68707
1	left ear	sham	Work	3.00176
1	left ear	sham	Rest	0.200742
1	left ear	sham	Work	1.50925
1	left ear	sham	Rest	0.200732
1	left ear	sham	Work	1.09002
1	left ear	sham	Rest	1.1068
1	left ear	sham	Work	7.0935
1	left ear	sham	Rest	0.199123
1	left ear	sham	Work	4.00789
1	left ear	sham	Rest	0.200745
1	left ear	sham	Work	1.49249
1	left ear	sham	Rest	0.200719
1	left ear	sham	Work	3.10237
1	left ear	sham	Rest	0.485869
1	left ear	sham	Work	1.60987
1	left ear	sham	Rest	0.200782
1	left ear	sham	Work	1.39186
1	left ear	sham	Rest	0.200795
1	left ear	sham	Work	5.1989
1	left ear	sham	Rest	0.200738
1	left ear	sham	Work	1.59312
1	left ear	sham	Rest	0.20125
1	left ear	sham	Work	1.20736
1	left ear	sham	Rest	0.586386
1	left ear	sham	Work	2.01231
1	left ear	sham	Rest	0.100587
1	left ear	sham	Work	4.59479
1	left ear	sham	Rest	0.603285
1	left ear	sham	Work	2.39804
1	left ear	sham	Rest	0.402019
1	left ear	sham	Work	1.59309
1	left ear	sham	Rest	1.29125
1	left ear	sham	Work	2.21349
1	left ear	sham	Rest	0.0838529
1	left ear	sham	Work	1.10677
1	left ear	sham	Rest	1.20693
1	left ear	sham	Work	2.59926
1	left ear	sham	Rest	0.385234
1	left ear	sham	Work	2.11293
1	left ear	sham	Rest	0.385251
1	left ear	sham	Work	0.905552
1	left ear	sham	Rest	0.502625
1	left ear	sham	Work	1.19062
1	left ear	sham	Rest	0.100603
1	left ear	sham	Work	17.1047
1	left ear	sham	Rest	0.200643
1	left ear	sham	Work	11.0008
1	left ear	sham	Rest	1.00571
1	left ear	sham	Rest	0.301838
1	left ear	sham	Work	4.09175
1	left ear	sham	Rest	0.200626
1	left ear	sham	Work	2.01234
1	left ear	sham	Rest	1.10677
1	left ear	sham	Work	1.99556
1	left ear	sham	Rest	0.402013
1	left ear	sham	Work	5.09793
1	left ear	sham	Rest	0.90558
1	left ear	sham	Work	0.888782
1	left ear	sham	Rest	0.80449
1	left ear	sham	Work	2.69989
1	left ear	sham	Rest	0.603146
1	left ear	sham	Work	3.50479
1	left ear	sham	Rest	0.804481
1	left ear	sham	Work	1.99557
1	left ear	sham	Rest	0.804477
1	left ear	sham	Rest	0.301836
1	left ear	sham	Work	5.601
1	left ear	sham	Rest	0.401872
1	left ear	sham	Work	2.09617
1	left ear	sham	Rest	0.402007
1	left ear	sham	Work	3.80675
1	left ear	sham	Rest	0.200766
1	left ear	sham	Work	2.31418
1	left ear	sham	Rest	0.201226
1	left ear	sham	Work	1.81111
1	left ear	sham	Rest	0.200792
1	left ear	sham	Work	6.08732
1	left ear	sham	Rest	0.100605
1	left ear	sham	Work	1.30795
1	left ear	sham	Rest	0.100182
1	left ear	sham	Work	2.59926
1	left ear	sham	Rest	0.687076
1	left ear	sham	Rest	0.402474
1	left ear	sham	Work	5.09793
1	left ear	sham	Rest	0.0999672
1	left ear	sham	Work	5.19851
1	left ear	sham	Rest	0.100141
1	left ear	sham	Work	1.00615
1	left ear	sham	Rest	0.200795
1	left ear	sham	Work	1.79433
1	left ear	sham	Rest	1.00569
1	left ear	sham	Work	8.09962
1	left ear	sham	Rest	1.39186
1	left ear	sham	Work	4.29303
1	left ear	sham	Rest	0.10062
1	left ear	sham	Work	5.60092
1	left ear	sham	Rest	0.200682
1	left ear	sham	Work	3.70604
1	left ear	sham	Rest	0.200773
1	left ear	sham	Work	8.60275
1	left ear	sham	Rest	0.485873
1	left ear	sham	Work	3.40419
1	left ear	sham	Rest	0.200837
1	left ear	sham	Work	6.40594
1	left ear	sham	Rest	0.201237
1	left ear	sham	Work	2.69985
1	left ear	sham	Rest	1.19009
1	left ear	sham	Work	2.31409
1	left ear	sham	Rest	0.183999
1	left ear	sham	Work	2.9011
1	left ear	sham	Rest	0.703919
1	left ear	sham	Work	3.50483
1	left ear	sham	Rest	0.301409
1	left ear	sham	Work	6.38917
1	left ear	sham	Rest	0.804474
1	left ear	sham	Work	3.10235
1	left ear	sham	Rest	0.402016
1	left ear	sham	Work	2.90112
1	left ear	sham	Rest	0.200795
1	left ear	sham	Work	0.503104
1	left ear	sham	Rest	0.201276
1	left ear	sham	Work	10.397
1	left ear	sham	Rest	0.401851
1	left ear	sham	Work	4.9973
1	left ear	sham	Rest	0.200779
1	left ear	sham	Work	6.99289
1	left ear	sham	Rest	0.100632
1	left ear	sham	Work	5.50037
1	left ear	sham	Rest	0.100616
1	left ear	sham	Rest	0.301855
1	left ear	sham	Work	7.39496
1	left ear	sham	Rest	0.603181
1	left ear	sham	Work	4.09175
1	left ear	sham	Rest	0.905077
1	left ear	sham	Work	2.90112
1	left ear	sham	Rest	0.301418
1	left ear	sham	Work	2.59926
1	left ear	sham	Rest	0.888841
1	left ear	sham	Work	1.30796
1	left ear	sham	Rest	0.905041
1	left ear	sham	Work	3.20296
1	left ear	sham	Rest	0.704293
1	left ear	sham	Work	2.39803
1	left ear	sham	Rest	0.201235
1	left ear	sham	Work	1.20733
1	left ear	sham	Rest	0.804058
1	left ear	sham	Work	5.88608
1	left ear	sham	Rest	0.100675
1	left ear	sham	Work	5.39975
1	left ear	sham	Rest	0.30137
1	left ear	sham	Work	2.39803
1	left ear	sham	Rest	0.100612
1	left ear	sham	Work	2.80047
1	left ear	sham	Rest	0.905055
1	left ear	sham	Work	1.5931
1	left ear	sham	Rest	1.00616
1	left ear	sham	Work	3.48805
1	left ear	sham	Rest	0.70379
1	left ear	sham	Work	1.40864
1	left ear	sham	Rest	0.402463
1	left ear	sham	Work	4.20915
1	left ear	sham	Rest	1.39144
1	left ear	sham	Work	2.8005
1	left ear	sham	Rest	0.301355
1	left ear	sham	Work	4.89668
1	left ear	sham	Rest	0.905113
1	left ear	sham	Work	4.39361
1	left ear	sham	Rest	0.100633
1	left ear	sham	Work	1.39189
1	left ear	sham	Rest	0.905104
1	left ear	sham	Work	2.09617
1	left ear	sham	Rest	0.100594
1	left ear	sham	Work	1.50922
1	left ear	sham	Rest	1.99511
1	left ear	sham	Work	0.888778
1	left ear	sham	Rest	0.402488
1	left ear	sham	Work	3.50481
1	left ear	sham	Rest	0.183969
1	left ear	sham	Work	1.60989
1	left ear	sham	Rest	0.401992
1	left ear	sham	Work	3.08565
1	left ear	sham	Rest	0.200792
1	left ear	sham	Work	7.61333
1	left ear	sham	Rest	0.787698
1	left ear	sham	Work	4.59484
1	left ear	sham	Rest	0.200724
1	left ear	sham	Work	1.81112
1	left ear	sham	Rest	0.385319
1	left ear	sham	Work	3.60545
1	left ear	sham	Rest	0.60366
1	left ear	sham	Work	2.69992
1	left ear	sham	Rest	0.100131
1	left ear	sham	Work	1.29121
1	left ear	sham	Rest	0.502628
1	left ear	sham	Work	5.19853
1	left ear	sham	Rest	0.502677
1	left ear	sham	Work	2.398
1	left ear	sham	Rest	0.402026
1	left ear	sham	Work	3.20301
1	left ear	sham	Rest	0.804148
1	left ear	sham	Work	2.29792
1	left ear	sham	Rest	0.200764
1	left ear	sham	Work	0.905606
1	left ear	sham	Rest	0.200703
1	left ear	sham	Work	2.90112
1	left ear	sham	Rest	1.19014
1	left ear	sham	Work	2.69988
1	left ear	sham	Rest	0.201248
1	left ear	sham	Work	2.69989
1	left ear	sham	Rest	0.200707
1	left ear	sham	Work	1.29124
1	left ear	sham	Rest	0.200784
1	left ear	sham	Work	1.20741
1	left ear	sham	Rest	0.301414
1	left ear	sham	Work	3.7899
1	left ear	sham	Rest	1.10634
1	left ear	sham	Work	4.89668
1	left ear	sham	Rest	0.200769
1	left ear	sham	Work	3.00171
1	left ear	sham	Rest	0.201224
1	left ear	sham	Work	2.01234
1	left ear	sham	Rest	0.586471
1	left ear	sham	Work	3.4042
1	left ear	sham	Rest	0.402027
1	left ear	sham	Work	2.39803
1	left ear	sham	Rest	0.201258
1	left ear	sham	Work	6.1041
1	left ear	sham	Rest	1.19005
1	left ear	sham	Work	2.29741
1	left ear	sham	Rest	1.20689
1	left ear	sham	Work	2.39805
1	left ear	sham	Rest	0.905075
1	left ear	sham	Work	1.69369
1	left ear	sham	Rest	0.905104
1	left ear	sham	Work	1.39189
1	left ear	sham	Rest	0.100617
1	left ear	sham	Work	1.59309
1	left ear	sham	Rest	0.100587
1	left ear	sham	Work	1.10679
1	left ear	sham	Rest	0.787675
1	left ear	sham	Work	1.71046
1	left ear	sham	Rest	1.39186
1	left ear	sham	Work	1.30801
1	left ear	sham	Rest	0.787709
1	left ear	sham	Work	0.704318
1	left ear	sham	Rest	0.20126
1	left ear	sham	Work	7.59657
1	left ear	sham	Rest	0.60321
1	left ear	sham	Work	1.79434
1	left ear	sham	Rest	0.200766
1	left ear	sham	Work	1.91172
1	left ear	sham	Rest	0.284631
1	left ear	sham	Work	3.00174
1	left ear	sham	Rest	0.301852
1	left ear	sham	Work	2.80052
1	left ear	sham	Rest	0.100674
1	left ear	sham	Work	3.30358
1	left ear	sham	Rest	0.200776
1	left ear	sham	Work	3.38743
1	left ear	sham	Rest	0.603214
1	left ear	sham	Work	1.99556
1	left ear	sham	Rest	0.201221
1	left ear	sham	Work	2.69987
1	left ear	sham	Rest	0.502499
1	left ear	sham	Work	2.19678
1	left ear	sham	Rest	0.98899
1	left ear	sham	Work	3.10236
1	left ear	sham	Rest	0.905093
1	left ear	sham	Work	2.29742
1	left ear	sham	Rest	0.60319
1	left ear	sham	Work	3.00165
1	left ear	sham	Rest	0.485857
1	left ear	sham	Work	3.80669
1	left ear	sham	Rest	0.703871
1	left ear	sham	Work	4.59488
1	left ear	sham	Rest	0.100116
1	left ear	sham	Work	1.89491
1	left ear	sham	Rest	0.100648
1	left ear	sham	Rest	0.100618
1	left ear	sham	Work	6.89221
1	left ear	sham	Rest	0.401946
1	left ear	sham	Work	1.60986
1	left ear	sham	Rest	0.200762
1	left ear	sham	Work	1.71046
1	left ear	sham	Rest	0.502637
1	left ear	sham	Work	3.08557
1	left ear	sham	Rest	0.301413
1	left ear	sham	Work	5.80221
1	left ear	sham	Rest	0.100167
1	left ear	sham	Work	6.40592
1	left ear	sham	Rest	1.29082
1	left ear	sham	Work	0.100617
1	left ear	sham	Rest	0.100623
1	left ear	sham	Work	2.5992
1	left ear	sham	Rest	0.401729
1	left ear	sham	Work	4.89667
1	left ear	sham	Rest	0.804531
1	left ear	sham	Work	1.29121
1	left ear	sham	Rest	1.50921
1	left ear	sham	Work	1.30801
1	left ear	sham	Rest	0.200791
1	left ear	sham	Work	1.09001
1	left ear	sham	Rest	1.20695
1	left ear	sham	Work	3.20296
1	left ear	sham	Rest	0.60369
1	left ear	sham	Work	1.50925
1	left ear	sham	Rest	0.804486
1	left ear	sham	Work	1.19069
1	left ear	sham	Rest	0.301393
1	left ear	sham	Work	1.89496
1	left ear	sham	Rest	1.30757
1	left ear	sham	Work	1.59313
1	left ear	sham	Rest	1.10674
1	left ear	sham	Work	1.3919
1	left ear	sham	Rest	0.301386
1	left ear	sham	Work	7.59658
1	left ear	sham	Rest	0.401992
1	left ear	sham	Work	6.5904
1	left ear	sham	Rest	0.200775
1	left ear	sham	Work	1.60992
1	left ear	sham	Rest	0.100614
1	left ear	sham	Work	1.08999
1	left ear	sham	Rest	0.401984
1	left ear	sham	Work	4.69545
1	left ear	sham	Rest	1.30755
1	left ear	sham	Work	1.69374
1	left ear	sham	Rest	0.201227
1	left ear	sham	Work	2.69991
1	left ear	sham	Rest	0.100613
1	left ear	sham	Work	3.9911
1	left ear	sham	Rest	1.20689
1	left ear	sham	Work	2.39804
1	left ear	sham	Rest	0.10016
1	left ear	sham	Work	2.39801
1	left ear	sham	Rest	0.201201
1	left ear	sham	Work	3.30355
1	left ear	sham	Rest	0.988953
1	left ear	sham	Work	0.90555
1	left ear	sham	Rest	2.29748
1	left ear	sham	Work	4.29299
1	left ear	sham	Rest	0.200838
1	left ear	sham	Work	1.2074
1	left ear	sham	Rest	0.200809
1	left ear	sham	Work	1.19062
1	left ear	sham	Rest	0.100628
1	left ear	sham	Rest	1.10678
1	left ear	sham	Work	0.989396
1	left ear	sham	Rest	0.3013
1	left ear	sham	Work	2.69989
1	left ear	sham	Rest	0.603259
1	left ear	sham	Work	9.69276
1	left ear	sham	Rest	0.301327
1	left ear	sham	Work	2.90111
1	left ear	sham	Rest	0.402032
1	left ear	sham	Work	9.89398
1	left ear	sham	Rest	0.201256
1	left ear	sham	Work	3.706
1	left ear	sham	Rest	0.602944
1	left ear	sham	Work	1.81104
1	left ear	sham	Rest	0.200456
1	left ear	sham	Work	2.51574
1	left ear	sham	Rest	0.603249
1	left ear	sham	Work	1.00616
1	left ear	sham	Rest	0.301391
1	left ear	sham	Work	4.59481
1	left ear	sham	Rest	1.29123
1	left ear	sham	Work	2.90112
1	left ear	sham	Rest	0.703807
1	left ear	sham	Work	1.00617
1	left ear	sham	Rest	0.100565
1	left ear	sham	Work	3.89052
1	left ear	sham	Rest	0.402032
1	left ear	sham	Work	1.39187
1	left ear	sham	Rest	0.804459
1	left ear	sham	Rest	0.201222
1	left ear	sham	Work	6.59042
1	left ear	sham	Rest	0.200684
1	left ear	sham	Work	1.39186
1	left ear	sham	Rest	0.503063
1	left ear	sham	Work	1.89493
1	left ear	sham	Rest	0.603242
1	left ear	sham	Work	4.00792
1	left ear	sham	Rest	1.39147
1	left ear	sham	Work	1.40867
1	left ear	sham	Rest	0.184523
1	left ear	sham	Work	2.51545
1	left ear	sham	Rest	0.401982
1	left ear	sham	Work	2.69989
1	left ear	sham	Rest	1.00617
1	left ear	sham	Work	2.19672
1	left ear	sham	Rest	0.100156
1	left ear	sham	Work	0.804924
1	left ear	sham	Rest	0.201394
1	left ear	sham	Work	5.19844
1	left ear	sham	Rest	0.301308
1	left ear	sham	Work	2.59928
1	left ear	sham	Rest	0.804477
1	left ear	sham	Work	1.79434
1	left ear	sham	Rest	0.704307
1	left ear	sham	Work	2.39805
1	left ear	sham	Rest	0.888304
1	left ear	sham	Work	3.20297
1	left ear	sham	Rest	0.402043
1	left ear	sham	Work	1.69371
1	left ear	sham	Rest	0.804487
1	left ear	sham	Work	3.50483
1	left ear	sham	Rest	0.385262
1	left ear	sham	Work	3.40423
1	left ear	sham	Rest	0.201204
1	left ear	sham	Work	1.89497
1	left ear	sham	Rest	0.201234
1	left ear	sham	Work	5.60095
1	left ear	sham	Rest	0.40203
1	left ear	sham	Work	5.601
1	left ear	sham	Rest	0.200787
1	left ear	sham	Work	1.29129
1	left ear	sham	Rest	0.20078
1	left ear	sham	Work	1.10675
1	left ear	sham	Rest	0.586521
1	left ear	sham	Work	2.19679
1	left ear	sham	Rest	0.201223
1	left ear	sham	Work	2.01237
1	left ear	sham	Rest	0.284853
1	left ear	sham	Work	2.90111
1	left ear	sham	Rest	1.50879
1	left ear	sham	Work	1.69371
1	left ear	sham	Rest	0.201282
1	left ear	sham	Work	1.40865
1	left ear	sham	Rest	0.200664
1	left ear	sham	Work	3.38744
1	left ear	sham	Rest	0.301394
1	left ear	sham	Work	4.30981
1	left ear	sham	Rest	0.401994
1	left ear	sham	Work	0.905524
1	left ear	sham	Rest	0.905108
1	left ear	sham	Work	2.69986
1	left ear	sham	Rest	0.787631
1	left ear	sham	Work	3.30357
1	left ear	sham	Rest	1.99555
1	left ear	sham	Work	4.30974
1	left ear	sham	Rest	0.402052
1	left ear	sham	Work	2.8005
1	left ear	sham	Rest	0.201208
1	left ear	sham	Work	1.10679
1	left ear	sham	Rest	0.200573
1	left ear	sham	Work	4.71221
1	left ear	sham	Rest	0.988808
1	left ear	sham	Work	11.4033
1	left ear	sham	Rest	0.201258
1	left ear	sham	Work	2.2974
1	left ear	sham	Rest	0.603306
1	left ear	sham	Work	1.49248
1	left ear	sham	Rest	0.200758
1	left ear	sham	Work	1.59309
1	left ear	sham	Rest	0.704293
1	left ear	sham	Work	1.10679
1	left ear	sham	Rest	0.201215
1	left ear	sham	Work	1.29126
1	left ear	sham	Rest	0.201275
1	left ear	sham	Work	1.89498
1	left ear	sham	Rest	0.200661
1	left ear	sham	Work	2.69987
1	left ear	sham	Rest	0.10062
1	left ear	sham	Work	1.5931
1	left ear	sham	Rest	0.402016
1	left ear	sham	Work	1.89497
1	left ear	sham	Rest	0.402018
1	left ear	sham	Work	3.40418
1	left ear	sham	Rest	0.502603
1	left ear	sham	Work	2.80047
1	left ear	sham	Rest	1.79427
1	left ear	sham	Work	4.09175
1	left ear	sham	Rest	0.703879
1	left ear	sham	Work	2.29741
1	left ear	sham	Rest	1.91128
1	left ear	sham	Work	1.19064
1	left ear	sham	Rest	0.201231
1	left ear	sham	Work	6.00349
1	left ear	sham	Rest	2.19622
1	left ear	sham	Work	1.59309
1	left ear	sham	Rest	1.71
1	left ear	sham	Work	5.09793
1	left ear	sham	Rest	0.200748
1	left ear	sham	Work	1.99556
1	left ear	sham	Rest	0.200774
1	left ear	sham	Work	2.8005
1	left ear	sham	Rest	0.100613
1	left ear	sham	Work	2.29747
1	left ear	sham	Rest	0.100592
1	left ear	sham	Work	1.49244
1	left ear	sham	Rest	0.100128
1	left ear	sham	Work	1.00617
1	left ear	sham	Rest	0.20078
1	left ear	sham	Work	0.804924
1	left ear	sham	Rest	0.201234
1	left ear	sham	Work	1.89489
1	left ear	sham	Rest	0.200748
1	left ear	sham	Work	1.89468
1	left ear	sham	Rest	1.00611
1	left ear	sham	Work	3.00175
1	left ear	sham	Rest	0.988946
1	left ear	sham	Work	4.69546
1	left ear	sham	Rest	0.804539
1	left ear	sham	Work	3.70602
1	left ear	sham	Rest	0.78772
1	left ear	sham	Work	1.40864
1	left ear	sham	Rest	0.503061
1	left ear	sham	Work	1.69371
1	left ear	sham	Rest	0.703814
1	left ear	sham	Work	3.38741
1	left ear	sham	Rest	1.30754
1	left ear	sham	Rest	2.09621
1	left ear	sham	Work	2.29734
1	left ear	sham	Rest	0.301415
1	left ear	sham	Work	1.10677
1	left ear	sham	Rest	1.59261
1	left ear	sham	Work	4.30976
1	left ear	sham	Rest	0.184005
1	left ear	sham	Work	1.30802
1	left ear	sham	Rest	0.804735
1	left ear	sham	Work	3.58867
1	left ear	sham	Rest	1.2074
1	left ear	sham	Work	3.10233
1	left ear	sham	Rest	1.08954
1	left ear	sham	Work	1.79433
1	left ear	sham	Rest	0.401976
1	left ear	sham	Work	1.81111
1	left ear	sham	Rest	0.184013
1	left ear	sham	Work	0.905612
1	left ear	sham	Rest	0.10062
1	left ear	sham	Work	1.00633
1	left ear	sham	Rest	0.686791
1	left ear	sham	Work	1.50924
1	left ear	sham	Rest	0.401966
1	left ear	sham	Work	2.88437
1	left ear	sham	Rest	0.603193
1	left ear	sham	Work	1.71049
1	left ear	sham	Rest	0.200781
1	left ear	sham	Work	1.8111
1	left ear	sham	Rest	0.687103
1	left ear	sham	Work	2.21356
1	left ear	sham	Rest	0.184013
1	left ear	sham	Work	1.50929
1	left ear	sham	Rest	0.703798
1	left ear	sham	Work	1.99557
1	left ear	sham	Rest	1.49204
1	left ear	sham	Work	3.4042
1	left ear	sham	Rest	0.704323
1	left ear	sham	Work	2.49865
1	left ear	sham	Rest	0.385229
1	left ear	sham	Work	1.00616
1	left ear	sham	Rest	0.201236
1	left ear	sham	Work	3.3036
1	left ear	sham	Rest	0.200776
1	left ear	sham	Work	1.39184
1	left ear	sham	Rest	0.402019
1	left ear	sham	Work	6.79166
1	left ear	sham	Rest	0.301438
1	left ear	sham	Work	3.60541
1	left ear	sham	Rest	0.100594
1	left ear	sham	Work	1.39186
1	left ear	sham	Rest	0.6033
1	left ear	sham	Work	2.69989
1	left ear	sham	Rest	0.502631
1	left ear	sham	Work	2.09618
1	left ear	sham	Rest	0.200759
1	left ear	sham	Work	4.49423
1	left ear	sham	Rest	0.201245
1	left ear	sham	Work	1.20741
1	left ear	sham	Rest	0.703869
1	left ear	sham	Work	2.49863
1	left ear	sham	Rest	0.905027
1	left ear	sham	Work	2.69986
1	left ear	sham	Rest	0.200827
1	left ear	sham	Work	2.09618
1	left ear	sham	Rest	0.502676
1	left ear	sham	Work	4.49424
1	left ear	sham	Rest	0.905096
1	left ear	sham	Work	1.6937
1	left ear	sham	Rest	1.49202
1	left ear	sham	Work	1.10682
1	left ear	sham	Rest	1.1064
1	left ear	sham	Work	3.00174
1	left ear	sham	Rest	0.100172
1	left ear	sham	Work	2.398
1	left ear	sham	Rest	0.200779
1	left ear	sham	Work	0.40246
1	left ear	sham	Rest	0.301896
1	left ear	sham	Work	12.3087
1	left ear	sham	Rest	0.200146
1	left ear	sham	Work	2.39806
1	left ear	sham	Rest	0.284549
1	left ear	sham	Work	8.20025
1	left ear	sham	Rest	0.905133
1	left ear	sham	Work	4.4942
1	left ear	sham	Rest	0.201182
1	left ear	sham	Work	6.89223
1	left ear	sham	Rest	1.00559
1	left ear	sham	Work	2.09619
1	left ear	sham	Rest	0.200715
1	left ear	sham	Work	1.79435
1	left ear	sham	Rest	0.200715
1	left ear	sham	Work	3.20298
1	left ear	sham	Rest	0.502646
1	left ear	sham	Work	4.19232
1	left ear	sham	Rest	0.402027
1	left ear	sham	Work	3.5887
1	left ear	sham	Rest	1.20697
1	left ear	sham	Work	1.00616
1	left ear	sham	Rest	0.703906
1	left ear	sham	Work	1.10685
1	left ear	sham	Rest	0.503086
1	left ear	sham	Work	13.5998
1	left ear	sham	Rest	1.28899
1	left ear	sham	Work	1.10679
1	left ear	sham	Rest	0.200787
1	left ear	sham	Work	2.80051
1	left ear	sham	Rest	0.788159
1	left ear	sham	Work	1.20741
1	left ear	sham	Rest	0.30135
1	left ear	sham	Work	6.89227
1	left ear	sham	Rest	0.100186
1	left ear	sham	Rest	0.201201
1	left ear	sham	Work	1.00564
1	left ear	sham	Rest	0.183932
1	left ear	sham	Work	2.11295
1	left ear	sham	Rest	0.888329
1	left ear	sham	Work	3.80668
1	left ear	sham	Rest	0.603187
1	left ear	sham	Work	3.08557
1	left ear	sham	Rest	0.40242
1	left ear	sham	Work	1.20739
1	left ear	sham	Rest	0.200758
1	left ear	sham	Work	0.989389
1	left ear	sham	Rest	0.100633
1	left ear	sham	Work	1.71048
1	left ear	sham	Rest	0.703969
1	left ear	sham	Work	1.308
1	left ear	sham	Rest	0.988937
1	left ear	sham	Work	1.30802
1	left ear	sham	Rest	0.60319
1	left ear	sham	Work	1.20739
1	left ear	sham	Rest	0.402014
1	left ear	sham	Work	1.39187
1	left ear	sham	Rest	1.20736
1	left ear	sham	Work	0.888773
1	left ear	sham	Rest	0.905096
2	left ear	taVNS	Rest	0.602007
2	left ear	taVNS	Work	1.68981
2	left ear	taVNS	Rest	0.188364
2	left ear	taVNS	Work	5.19851
2	left ear	taVNS	Rest	1.50916
2	left ear	taVNS	Work	4.51097
2	left ear	taVNS	Rest	15.495
2	left ear	taVNS	Rest	0.30182
2	left ear	taVNS	Work	24.9115
2	left ear	taVNS	Rest	4.38831
2	left ear	taVNS	Rest	0.905389
2	left ear	taVNS	Work	9.89388
2	left ear	taVNS	Rest	0.905115
2	left ear	taVNS	Work	5.60101
2	left ear	taVNS	Rest	0.184027
2	left ear	taVNS	Work	2.41464
2	left ear	taVNS	Rest	9.29028
2	left ear	taVNS	Rest	0.402423
2	left ear	taVNS	Work	22.9906
2	left ear	taVNS	Rest	0.200675
2	left ear	taVNS	Work	5.90286
2	left ear	taVNS	Rest	0.302196
2	left ear	taVNS	Work	2.19669
2	left ear	taVNS	Rest	27.1026
2	left ear	taVNS	Rest	0.503077
2	left ear	taVNS	Work	6.38908
2	left ear	taVNS	Rest	0.100491
2	left ear	taVNS	Work	14.1031
2	left ear	taVNS	Rest	0.100536
2	left ear	taVNS	Work	8.09965
2	left ear	taVNS	Rest	0.201235
2	left ear	taVNS	Work	15.8971
2	left ear	taVNS	Rest	13.4992
2	left ear	taVNS	Rest	0.301857
2	left ear	taVNS	Work	3.10236
2	left ear	taVNS	Rest	0.100638
2	left ear	taVNS	Work	7.09351
2	left ear	taVNS	Rest	0.301259
2	left ear	taVNS	Work	18.3961
2	left ear	taVNS	Rest	0.301844
2	left ear	taVNS	Work	1.19055
2	left ear	taVNS	Rest	28.1055
2	left ear	taVNS	Rest	0.402482
2	left ear	taVNS	Work	3.40419
2	left ear	taVNS	Rest	0.100689
2	left ear	taVNS	Work	24.3996
2	left ear	taVNS	Rest	1.1067
2	left ear	taVNS	Rest	0.50309
2	left ear	taVNS	Work	24.8019
2	left ear	taVNS	Rest	4.29286
2	left ear	taVNS	Rest	0.301843
2	left ear	taVNS	Work	1.29079
2	left ear	taVNS	Rest	0.200395
2	left ear	taVNS	Work	7.21089
2	left ear	taVNS	Rest	0.100034
2	left ear	taVNS	Work	4.49422
2	left ear	taVNS	Rest	0.200772
2	left ear	taVNS	Work	15.2938
2	left ear	taVNS	Rest	0.402462
2	left ear	taVNS	Work	1.6937
2	left ear	taVNS	Rest	0.804401
2	left ear	taVNS	Work	2.49864
2	left ear	taVNS	Rest	23.9971
2	left ear	taVNS	Rest	0.804894
2	left ear	taVNS	Work	28.8938
2	left ear	taVNS	Rest	0.503112
2	left ear	taVNS	Work	2.69988
2	left ear	taVNS	Rest	1.08954
2	left ear	taVNS	Work	3.80667
2	left ear	taVNS	Rest	21.2991
2	left ear	taVNS	Rest	0.402448
2	left ear	taVNS	Work	2.80048
2	left ear	taVNS	Rest	0.100618
2	left ear	taVNS	Work	22.2028
2	left ear	taVNS	Rest	0.200658
2	left ear	taVNS	Work	3.60542
2	left ear	taVNS	Rest	0.30183
2	left ear	taVNS	Work	15.9981
2	left ear	taVNS	Rest	13.298
2	left ear	taVNS	Rest	0.503126
2	left ear	taVNS	Work	8.09952
2	left ear	taVNS	Rest	0.100592
2	left ear	taVNS	Work	20.7942
2	left ear	taVNS	Rest	0.201229
2	left ear	taVNS	Work	10.2964
2	left ear	taVNS	Rest	0.20072
2	left ear	taVNS	Work	9.10584
2	left ear	taVNS	Rest	9.59202
2	left ear	taVNS	Rest	0.503086
2	left ear	taVNS	Work	9.69268
2	left ear	taVNS	Rest	0.301293
2	left ear	taVNS	Work	18.9998
2	left ear	taVNS	Rest	0.301848
2	left ear	taVNS	Work	12.9963
2	left ear	taVNS	Rest	16.2998
2	left ear	taVNS	Rest	0.503114
2	left ear	taVNS	Work	29.1957
2	left ear	taVNS	Rest	0.301847
2	left ear	taVNS	Work	8.60276
2	left ear	taVNS	Rest	20.6934
2	left ear	taVNS	Rest	0.201233
2	left ear	taVNS	Work	17.3061
2	left ear	taVNS	Rest	12.1073
2	left ear	taVNS	Rest	0.402491
2	left ear	taVNS	Work	8.70336
2	left ear	taVNS	Rest	0.0997437
2	left ear	taVNS	Work	12.5939
2	left ear	taVNS	Rest	7.59645
2	left ear	taVNS	Rest	0.402455
2	left ear	taVNS	Work	29.2963
2	left ear	taVNS	Rest	0.201246
2	left ear	taVNS	Work	1.00613
2	left ear	taVNS	Rest	0.0829933
2	left ear	taVNS	Work	8.90457
2	left ear	taVNS	Rest	19.2011
2	left ear	taVNS	Rest	0.201195
2	left ear	taVNS	Work	12.3926
2	left ear	taVNS	Rest	0.200644
2	left ear	taVNS	Work	15.0087
2	left ear	taVNS	Rest	1.08977
2	left ear	taVNS	Work	0.402437
2	left ear	taVNS	Rest	0.704325
2	left ear	taVNS	Work	1.19064
2	left ear	taVNS	Rest	27.7023
2	left ear	taVNS	Rest	0.100626
2	left ear	taVNS	Work	4.09176
2	left ear	taVNS	Rest	0.100039
2	left ear	taVNS	Work	14.9081
2	left ear	taVNS	Rest	10.1958
2	left ear	taVNS	Rest	29.7998
2	left ear	taVNS	Rest	0.100772
2	left ear	taVNS	Work	6.10406
2	left ear	taVNS	Rest	0.200691
2	left ear	taVNS	Work	23.0916
2	left ear	taVNS	Rest	0.402445
2	left ear	taVNS	Work	7.59659
2	left ear	taVNS	Rest	1.995
2	left ear	taVNS	Work	3.4042
2	left ear	taVNS	Rest	0.502651
2	left ear	taVNS	Work	1.39183
2	left ear	taVNS	Rest	13.9019
2	left ear	taVNS	Rest	0.301844
2	left ear	taVNS	Work	1.5931
2	left ear	taVNS	Rest	0.301314
2	left ear	taVNS	Work	17.8092
2	left ear	taVNS	Rest	1.39144
2	left ear	taVNS	Work	4.59483
2	left ear	taVNS	Rest	3.20297
2	left ear	taVNS	Rest	0.201221
2	left ear	taVNS	Work	26.4957
2	left ear	taVNS	Rest	2.90078
2	left ear	taVNS	Rest	0.20125
2	left ear	taVNS	Work	2.90106
2	left ear	taVNS	Rest	0.100628
2	left ear	taVNS	Work	26.2946
2	left ear	taVNS	Rest	29.7998
2	left ear	taVNS	Rest	0.201239
2	left ear	taVNS	Work	5.80223
2	left ear	taVNS	Rest	23.5946
2	left ear	taVNS	Rest	0.20123
2	left ear	taVNS	Work	5.19851
2	left ear	taVNS	Rest	0.0998629
2	left ear	taVNS	Work	11.9063
2	left ear	taVNS	Rest	12.0069
2	left ear	taVNS	Rest	0.301935
2	left ear	taVNS	Work	7.89844
2	left ear	taVNS	Rest	0.0999208
2	left ear	taVNS	Work	4.09174
2	left ear	taVNS	Rest	0.200548
2	left ear	taVNS	Work	7.4121
2	left ear	taVNS	Rest	0.100599
2	left ear	taVNS	Work	9.00523
2	left ear	taVNS	Rest	0.201214
2	left ear	taVNS	Work	1.6937
2	left ear	taVNS	Rest	27.703
2	left ear	taVNS	Rest	0.50309
2	left ear	taVNS	Work	17.5911
2	left ear	taVNS	Rest	0.100615
2	left ear	taVNS	Work	7.41212
2	left ear	taVNS	Rest	0.100596
2	left ear	taVNS	Work	3.60543
2	left ear	taVNS	Rest	0.201225
2	left ear	taVNS	Work	11.6045
2	left ear	taVNS	Rest	17.792
2	left ear	taVNS	Rest	0.804935
2	left ear	taVNS	Work	17.7924
2	left ear	taVNS	Rest	1.70992
2	left ear	taVNS	Work	3.70604
2	left ear	taVNS	Rest	0.402029
2	left ear	taVNS	Work	1.19063
2	left ear	taVNS	Rest	0.401983
2	left ear	taVNS	Work	2.09617
2	left ear	taVNS	Rest	0.905532
2	left ear	taVNS	Rest	29.7998
2	left ear	taVNS	Rest	0.301854
2	left ear	taVNS	Work	5.29913
2	left ear	taVNS	Rest	0.200485
2	left ear	taVNS	Work	20.7942
2	left ear	taVNS	Rest	2.8005
2	left ear	taVNS	Rest	0.20121
2	left ear	taVNS	Work	12.7952
2	left ear	taVNS	Rest	0.100585
2	left ear	taVNS	Work	6.40592
2	left ear	taVNS	Rest	9.89399
2	left ear	taVNS	Rest	0.503646
2	left ear	taVNS	Work	1.99557
2	left ear	taVNS	Rest	0.200662
2	left ear	taVNS	Work	3.70606
2	left ear	taVNS	Rest	22.9909
2	left ear	sham	Rest	0.484179
2	left ear	sham	Work	3.50481
2	left ear	sham	Rest	0.0833321
2	left ear	sham	Work	3.40412
2	left ear	sham	Rest	21.8968
2	left ear	sham	Rest	0.40235
2	left ear	sham	Work	16.2999
2	left ear	sham	Rest	12.907
2	left ear	sham	Rest	0.402365
2	left ear	sham	Work	9.69212
2	left ear	sham	Rest	0.200038
2	left ear	sham	Work	5.29915
2	left ear	sham	Rest	13.8011
2	left ear	sham	Rest	0.20123
2	left ear	sham	Work	29.4969
2	left ear	sham	Rest	0.302111
2	left ear	sham	Work	12.6944
2	left ear	sham	Rest	16.6017
2	left ear	sham	Rest	0.503104
2	left ear	sham	Work	13.8012
2	left ear	sham	Rest	15.2938
2	left ear	sham	Rest	0.201234
2	left ear	sham	Work	11.3026
2	left ear	sham	Rest	0.100602
2	left ear	sham	Work	1.49248
2	left ear	sham	Rest	0.301307
2	left ear	sham	Work	3.30347
2	left ear	sham	Rest	12.4932
2	left ear	sham	Rest	0.201235
2	left ear	sham	Work	29.4975
2	left ear	sham	Rest	0.503085
2	left ear	sham	Work	4.89655
2	left ear	sham	Rest	24.1982
2	left ear	sham	Rest	0.503088
2	left ear	sham	Work	1.49248
2	left ear	sham	Rest	0.179801
2	left ear	sham	Work	12.9961
2	left ear	sham	Rest	14.2038
2	left ear	sham	Rest	0.402536
2	left ear	sham	Work	15.3943
2	left ear	sham	Rest	13.8012
2	left ear	sham	Rest	0.301902
2	left ear	sham	Work	29.3969
2	left ear	sham	Rest	0.201228
2	left ear	sham	Work	5.09784
2	left ear	sham	Rest	24.2989
2	left ear	sham	Rest	0.100606
2	left ear	sham	Work	1.59303
2	left ear	sham	Rest	0.196209
2	left ear	sham	Work	9.91069
2	left ear	sham	Rest	17.5911
2	left ear	sham	Rest	0.503076
2	left ear	sham	Work	4.89667
2	left ear	sham	Rest	24.1979
2	left ear	sham	Rest	0.301858
2	left ear	sham	Work	7.49594
2	left ear	sham	Rest	0.19589
2	left ear	sham	Work	10.2964
2	left ear	sham	Rest	11.1014
2	left ear	sham	Rest	0.402484
2	left ear	sham	Work	7.09334
2	left ear	sham	Rest	0.0955242
2	left ear	sham	Work	1.60985
2	left ear	sham	Rest	20.2071
2	left ear	sham	Rest	0.503065
2	left ear	sham	Work	29.1956
2	left ear	sham	Rest	0.201246
2	left ear	sham	Work	1.39186
2	left ear	sham	Rest	0.196153
2	left ear	sham	Work	1.50902
2	left ear	sham	Rest	0.200863
2	left ear	sham	Work	2.69988
2	left ear	sham	Rest	0.100575
2	left ear	sham	Work	2.51541
2	left ear	sham	Rest	0.083833
2	left ear	sham	Work	2.90112
2	left ear	sham	Rest	0.200835
2	left ear	sham	Work	3.80667
2	left ear	sham	Rest	0.200765
2	left ear	sham	Work	3.89051
2	left ear	sham	Rest	0.200772
2	left ear	sham	Work	3.00173
2	left ear	sham	Rest	0.100595
2	left ear	sham	Work	2.90115
2	left ear	sham	Rest	0.10055
2	left ear	sham	Work	1.69372
2	left ear	sham	Rest	0.40248
2	left ear	sham	Work	23.2927
2	left ear	sham	Rest	1.81058
2	left ear	sham	Work	3.99114
2	left ear	sham	Rest	0.301835
2	left ear	sham	Work	3.70596
2	left ear	sham	Rest	0.20073
2	left ear	sham	Work	2.11289
2	left ear	sham	Rest	0.10056
2	left ear	sham	Work	2.39801
2	left ear	sham	Rest	0.200829
2	left ear	sham	Work	1.8111
2	left ear	sham	Rest	2.59884
2	left ear	sham	Work	3.203
2	left ear	sham	Rest	12.1914
2	left ear	sham	Rest	0.503081
2	left ear	sham	Work	6.00349
2	left ear	sham	Rest	0.2003
2	left ear	sham	Work	22.8065
2	left ear	sham	Rest	1.20739
2	left ear	sham	Work	3.68927
2	left ear	sham	Rest	24.7014
2	left ear	sham	Rest	0.603695
2	left ear	sham	Work	4.19223
2	left ear	sham	Rest	0.100597
2	left ear	sham	Work	1.79431
2	left ear	sham	Rest	0.100654
2	left ear	sham	Work	3.50479
2	left ear	sham	Rest	0.200756
2	left ear	sham	Work	1.49245
2	left ear	sham	Rest	17.0042
2	left ear	sham	Rest	0.30183
2	left ear	sham	Work	4.19235
2	left ear	sham	Rest	0.200581
2	left ear	sham	Work	15.0087
2	left ear	sham	Rest	9.69275
2	left ear	sham	Rest	0.201203
2	left ear	sham	Work	3.60543
2	left ear	sham	Rest	0.200638
2	left ear	sham	Work	20.3078
2	left ear	sham	Rest	0.100594
2	left ear	sham	Work	1.19067
2	left ear	sham	Rest	1.20696
2	left ear	sham	Work	2.29742
2	left ear	sham	Rest	0.301841
2	left ear	sham	Work	2.39803
2	left ear	sham	Rest	0.200679
2	left ear	sham	Work	5.80224
2	left ear	sham	Rest	0.200806
2	left ear	sham	Work	9.3909
2	left ear	sham	Rest	10.9001
2	left ear	sham	Rest	0.603728
2	left ear	sham	Work	3.40409
2	left ear	sham	Rest	0.200664
2	left ear	sham	Work	8.09963
2	left ear	sham	Rest	0.100182
2	left ear	sham	Work	16.9035
2	left ear	sham	Rest	0.603686
2	left ear	sham	Work	29.0955
2	left ear	sham	Rest	0.301858
2	left ear	sham	Work	3.20214
2	left ear	sham	Work	3.18617
2	left ear	sham	Rest	22.7057
2	left ear	sham	Rest	0.201243
2	left ear	sham	Work	1.29109
2	left ear	sham	Rest	2.41426
2	left ear	sham	Work	2.59927
2	left ear	sham	Rest	0.988938
2	left ear	sham	Work	1.20741
2	left ear	sham	Rest	0.385247
2	left ear	sham	Work	1.00617
2	left ear	sham	Rest	0.301431
2	left ear	sham	Work	1.49249
2	left ear	sham	Rest	0.402048
2	left ear	sham	Work	4.79604
2	left ear	sham	Rest	2.01191
2	left ear	sham	Work	2.09613
2	left ear	sham	Rest	0.787733
2	left ear	sham	Work	1.30801
2	left ear	sham	Rest	0.502653
2	left ear	sham	Work	1.08992
2	left ear	sham	Rest	3.10238
2	left ear	sham	Rest	0.301837
2	left ear	sham	Work	1.5931
2	left ear	sham	Rest	0.200494
2	left ear	sham	Work	2.69987
2	left ear	sham	Rest	0.402035
2	left ear	sham	Work	24.0978
2	left ear	sham	Rest	0.301911
2	left ear	sham	Work	8.80399
2	left ear	sham	Rest	20.4922
2	left ear	sham	Rest	0.301827
2	left ear	sham	Work	11.504
2	left ear	sham	Rest	17.7923
2	left ear	sham	Rest	2.59932
2	left ear	sham	Work	9.20645
2	left ear	sham	Rest	0.88832
2	left ear	sham	Work	3.10235
2	left ear	sham	Rest	0.100589
2	left ear	sham	Work	1.49247
2	left ear	sham	Rest	11.8057
2	left ear	sham	Rest	0.201253
2	left ear	sham	Work	4.69521
2	left ear	sham	Rest	0.100619
2	left ear	sham	Work	1.30796
2	left ear	sham	Rest	0.200675
2	left ear	sham	Work	17.1049
2	left ear	sham	Rest	0.200777
2	left ear	sham	Work	5.29912
2	left ear	sham	Rest	29.7993
2	left ear	sham	Rest	0.402525
2	left ear	sham	Work	1.79434
2	left ear	sham	Rest	0.100689
2	left ear	sham	Work	1.30801
2	left ear	sham	Rest	1.09005
2	left ear	sham	Work	1.89493
2	left ear	sham	Rest	0.704314
2	left ear	sham	Work	5.601
2	left ear	sham	Rest	1.7939
2	left ear	sham	Work	2.11296
2	left ear	sham	Rest	11.9902
2	left ear	sham	Rest	0.20125
2	left ear	sham	Work	2.80048
2	left ear	sham	Rest	1.29067
2	left ear	sham	Work	4.30976
2	left ear	sham	Rest	0.50264
2	left ear	sham	Work	10.3971
2	left ear	sham	Rest	9.69274
2	left ear	sham	Rest	0.201234
2	left ear	sham	Work	4.19236
2	left ear	sham	Rest	0.100029
2	left ear	sham	Work	3.80666
2	left ear	sham	Rest	0.100601
2	left ear	sham	Work	19.9892
2	left ear	sham	Rest	0.100584
2	left ear	sham	Work	0.603693
2	left ear	sham	Rest	0.301949
2	left ear	sham	Work	2.2974
2	left ear	sham	Rest	26.9987
2	left ear	sham	Rest	0.402463
2	left ear	sham	Work	5.29914
2	left ear	sham	Rest	0.100609
2	left ear	sham	Work	1.79433
2	left ear	sham	Rest	0.200242
2	left ear	sham	Work	21.4984
2	left ear	sham	Rest	0.100649
2	left ear	sham	Work	12.6943
2	left ear	sham	Rest	0.100527
2	left ear	sham	Work	3.80666
2	left ear	sham	Rest	12.6944
2	left ear	sham	Rest	0.201241
2	left ear	sham	Work	1.20742
2	left ear	sham	Rest	0.200626
2	left ear	sham	Work	3.10234
2	left ear	sham	Rest	0.502635
2	left ear	sham	Work	1.29127
2	left ear	sham	Rest	0.301424
2	left ear	sham	Work	8.90458
2	left ear	sham	Rest	13.2982
2	left ear	sham	Rest	0.201233
2	left ear	sham	Work	1.59304
2	left ear	sham	Rest	0.200744
2	left ear	sham	Work	4.20913
2	left ear	sham	Rest	23.1922
2	left ear	sham	Rest	0.503095
2	left ear	sham	Work	3.10236
2	left ear	sham	Rest	0.301103
2	left ear	sham	Work	17.2893
2	left ear	sham	Rest	8.20029
2	left ear	sham	Rest	0.301843
2	left ear	sham	Work	2.49862
2	left ear	sham	Rest	0.200496
2	left ear	sham	Work	2.09617
2	left ear	sham	Rest	2.69936
2	left ear	sham	Work	21.4984
2	left ear	sham	Rest	0.301859
2	left ear	sham	Work	6.30538
2	left ear	sham	Rest	0.100111
2	left ear	sham	Work	1.8111
2	left ear	sham	Rest	0.100604
2	left ear	sham	Work	11.0008
2	left ear	sham	Rest	9.59215
3	left ear	sham	Rest	0.602012
3	left ear	sham	Work	1.49241
3	left ear	sham	Rest	0.398774
3	left ear	sham	Work	26.9987
3	left ear	sham	Rest	0.50252
3	left ear	sham	Work	11.5965
3	left ear	sham	Rest	0.195877
3	left ear	sham	Work	11.8057
3	left ear	sham	Rest	0.391246
3	left ear	sham	Work	1.79433
3	left ear	sham	Rest	0.39813
3	left ear	sham	Work	2.39783
3	left ear	sham	Rest	0.603571
3	left ear	sham	Work	29.095
3	left ear	sham	Rest	1.30796
3	left ear	sham	Work	11.789
3	left ear	sham	Rest	0.200704
3	left ear	sham	Work	2.49864
3	left ear	sham	Rest	1.20275
3	left ear	sham	Work	2.8005
3	left ear	sham	Rest	0.100536
3	left ear	sham	Work	2.01232
3	left ear	sham	Rest	0.20109
3	left ear	sham	Work	2.90113
3	left ear	sham	Rest	0.200789
3	left ear	sham	Work	1.81111
3	left ear	sham	Rest	0.200676
3	left ear	sham	Work	1.09019
3	left ear	sham	Rest	0.100622
3	left ear	sham	Rest	0.40287
3	left ear	sham	Work	17.9932
3	left ear	sham	Rest	0.200656
3	left ear	sham	Work	3.90727
3	left ear	sham	Rest	0.100614
3	left ear	sham	Work	2.39803
3	left ear	sham	Rest	0.100177
3	left ear	sham	Work	3.99103
3	left ear	sham	Rest	0.603685
3	left ear	sham	Work	3.00176
3	left ear	sham	Rest	0.200115
3	left ear	sham	Work	2.59925
3	left ear	sham	Rest	0.10045
3	left ear	sham	Work	3.10234
3	left ear	sham	Rest	0.10034
3	left ear	sham	Work	15.7969
3	left ear	sham	Rest	0.200947
3	left ear	sham	Work	1.40864
3	left ear	sham	Rest	0.100467
3	left ear	sham	Work	1.49247
3	left ear	sham	Rest	0.503025
3	left ear	sham	Work	27.502
3	left ear	sham	Rest	0.100724
3	left ear	sham	Work	1.39188
3	left ear	sham	Rest	0.905568
3	left ear	sham	Work	14.6901
3	left ear	sham	Rest	0.200573
3	left ear	sham	Work	4.79607
3	left ear	sham	Rest	0.603176
3	left ear	sham	Work	2.69988
3	left ear	sham	Rest	0.200785
3	left ear	sham	Work	2.49865
3	left ear	sham	Rest	0.200787
3	left ear	sham	Work	0.989395
3	left ear	sham	Rest	0.100607
3	left ear	sham	Work	0.804918
3	left ear	sham	Rest	0.804934
3	left ear	sham	Work	3.10231
3	left ear	sham	Rest	0.183936
3	left ear	sham	Work	9.81015
3	left ear	sham	Rest	0.200792
3	left ear	sham	Work	15.1932
3	left ear	sham	Rest	1.10677
3	left ear	sham	Work	12.6945
3	left ear	sham	Rest	0.905027
3	left ear	sham	Work	7.79786
3	left ear	sham	Rest	0.200959
3	left ear	sham	Work	0.989397
3	left ear	sham	Rest	0.201073
3	left ear	sham	Work	1.20741
3	left ear	sham	Rest	1.08959
3	left ear	sham	Work	2.69989
3	left ear	sham	Rest	0.503048
3	left ear	sham	Work	3.60558
3	left ear	sham	Rest	0.100378
3	left ear	sham	Work	1.20742
3	left ear	sham	Rest	0.502528
3	left ear	sham	Work	1.5931
3	left ear	sham	Rest	0.2007
3	left ear	sham	Work	1.5931
3	left ear	sham	Rest	1.30757
3	left ear	sham	Work	8.9046
3	left ear	sham	Rest	0.200605
3	left ear	sham	Work	4.20916
3	left ear	sham	Rest	0.201166
3	left ear	sham	Work	1.99556
3	left ear	sham	Rest	0.200782
3	left ear	sham	Work	1.99558
3	left ear	sham	Rest	0.503205
3	left ear	sham	Work	2.69988
3	left ear	sham	Rest	0.20065
3	left ear	sham	Work	20.6936
3	left ear	sham	Rest	0.201257
3	left ear	sham	Work	4.9973
3	left ear	sham	Rest	0.402465
3	left ear	sham	Work	24.6008
3	left ear	sham	Rest	0.200552
3	left ear	sham	Work	4.29296
3	left ear	sham	Rest	0.301838
3	left ear	sham	Work	5.70159
3	left ear	sham	Rest	0.301316
3	left ear	sham	Work	13.8013
3	left ear	sham	Rest	0.184003
3	left ear	sham	Work	2.31419
3	left ear	sham	Rest	1.00572
3	left ear	sham	Work	5.50043
3	left ear	sham	Rest	0.402458
3	left ear	sham	Work	4.59485
3	left ear	sham	Rest	0.10009
3	left ear	sham	Work	24.299
3	left ear	sham	Rest	0.503054
3	left ear	sham	Work	21.901
3	left ear	sham	Work	7.09348
3	left ear	sham	Rest	0.301816
3	left ear	sham	Work	29.3969
3	left ear	sham	Rest	0.503238
3	left ear	sham	Work	3.78991
3	left ear	sham	Rest	0.099907
3	left ear	sham	Work	4.10852
3	left ear	sham	Rest	0.401872
3	left ear	sham	Work	4.69545
3	left ear	sham	Rest	0.200796
3	left ear	sham	Work	15.2938
3	left ear	sham	Rest	0.301861
3	left ear	sham	Work	15.7969
3	left ear	sham	Rest	0.100738
3	left ear	sham	Work	13.2982
3	left ear	sham	Rest	0.503067
3	left ear	sham	Work	7.09351
3	left ear	sham	Rest	0.200539
3	left ear	sham	Work	6.30532
3	left ear	sham	Rest	0.787921
3	left ear	sham	Work	4.91345
3	left ear	sham	Rest	0.284719
3	left ear	sham	Work	1.71047
3	left ear	sham	Rest	0.988935
3	left ear	sham	Work	2.8005
3	left ear	sham	Rest	0.200806
3	left ear	sham	Work	1.50921
3	left ear	sham	Rest	0.183893
3	left ear	sham	Work	1.00617
3	left ear	sham	Rest	0.804926
3	left ear	sham	Work	15.3943
3	left ear	sham	Rest	0.100591
3	left ear	sham	Work	12.8958
3	left ear	sham	Rest	0.100612
3	left ear	sham	Rest	0.201225
3	left ear	sham	Work	2.59927
3	left ear	sham	Rest	0.301318
3	left ear	sham	Work	17.0043
3	left ear	sham	Rest	0.0838312
3	left ear	sham	Work	9.10584
3	left ear	sham	Rest	0.503078
3	left ear	sham	Work	5.80222
3	left ear	sham	Rest	0.100611
3	left ear	sham	Work	22.186
3	left ear	sham	Rest	0.100625
3	left ear	sham	Work	0.603696
3	left ear	sham	Rest	0.704276
3	left ear	sham	Work	2.69983
3	left ear	sham	Rest	0.100616
3	left ear	sham	Work	11.1014
3	left ear	sham	Rest	0.200589
3	left ear	sham	Work	8.40167
3	left ear	sham	Rest	0.100456
3	left ear	sham	Work	5.80226
3	left ear	sham	Rest	0.503064
3	left ear	sham	Work	6.79164
3	left ear	sham	Rest	0.704306
3	left ear	sham	Work	21.4985
3	left ear	sham	Rest	0.301876
3	left ear	sham	Work	2.29742
3	left ear	sham	Rest	0.301313
3	left ear	sham	Work	4.59484
3	left ear	sham	Rest	0.200684
3	left ear	sham	Work	5.90286
3	left ear	sham	Rest	0.100587
3	left ear	sham	Work	11.6884
3	left ear	sham	Rest	0.200789
3	left ear	sham	Work	2.2974
3	left ear	sham	Rest	0.200787
3	left ear	sham	Work	0.603703
3	left ear	sham	Rest	0.503069
3	left ear	sham	Work	2.8005
3	left ear	sham	Rest	0.0999461
3	left ear	sham	Work	1.39186
3	left ear	sham	Rest	0.10069
3	left ear	sham	Work	19.3019
3	left ear	sham	Rest	0.200851
3	left ear	sham	Work	4.6955
3	left ear	sham	Rest	0.301832
3	left ear	sham	Work	7.89845
3	left ear	sham	Rest	0.200424
3	left ear	sham	Work	6.10409
3	left ear	sham	Rest	1.69311
3	left ear	sham	Work	13.097
3	left ear	sham	Rest	0.30186
[truncated: 64,721 more rows]

## Sheet: Suppl. Figure 2_dots
ID	Work	StimCond	M_S_Length	StimSide
1	Rest	sham	0.52076	left ear
1	Rest	taVNS	0.393185	left ear
1	Work	sham	3.09031	left ear
1	Work	taVNS	4.58009	left ear
2	Rest	sham	3.92509	left ear
2	Rest	taVNS	4.51016	left ear
2	Work	sham	6.94451	left ear
2	Work	taVNS	9.86982	left ear
3	Rest	sham	0.412881	left ear
3	Rest	taVNS	0.362151	left ear
3	Work	sham	8.82301	left ear
3	Work	taVNS	11.9129	left ear
4	Rest	sham	1.41667	left ear
4	Rest	taVNS	1.40209	left ear
4	Work	sham	6.64633	left ear
4	Work	taVNS	6.77357	left ear
5	Rest	sham	0.257836	left ear
5	Rest	taVNS	0.343687	left ear
5	Work	sham	8.51054	left ear
5	Work	taVNS	6.96893	left ear
6	Rest	sham	0.373591	left ear
6	Rest	taVNS	0.627854	left ear
6	Work	sham	8.5685	left ear
6	Work	taVNS	5.62818	left ear
7	Rest	sham	0.568446	left ear
7	Rest	taVNS	0.534472	left ear
7	Work	sham	21.3	left ear
7	Work	taVNS	21.3439	left ear
8	Rest	sham	0.524633	left ear
8	Rest	taVNS	0.322881	left ear
8	Work	sham	13.3318	left ear
8	Work	taVNS	12.1873	left ear
9	Rest	sham	0.33094	left ear
9	Rest	taVNS	0.275052	left ear
9	Work	sham	5.51885	left ear
9	Work	taVNS	4.09483	left ear
10	Rest	sham	0.360573	left ear
10	Rest	taVNS	0.370861	left ear
10	Work	sham	6.33274	left ear
10	Work	taVNS	5.03263	left ear
11	Rest	sham	0.516971	left ear
11	Rest	taVNS	0.322257	left ear
11	Work	sham	4.21911	left ear
11	Work	taVNS	5.21507	left ear
12	Rest	sham	0.292211	left ear
12	Rest	taVNS	0.331246	left ear
12	Work	sham	24.685	left ear
12	Work	taVNS	18.3517	left ear
13	Rest	sham	0.710279	left ear
13	Rest	taVNS	0.606141	left ear
13	Work	sham	2.64088	left ear
13	Work	taVNS	2.2833	left ear
14	Rest	sham	0.430489	left ear
14	Rest	taVNS	0.424493	left ear
14	Work	sham	9.46075	left ear
14	Work	taVNS	8.12582	left ear
15	Rest	sham	2.02135	left ear
15	Rest	taVNS	1.29648	left ear
15	Work	sham	13.2163	left ear
15	Work	taVNS	14.3092	left ear
16	Rest	sham	2.47335	left ear
16	Rest	taVNS	3.26961	left ear
16	Work	sham	6.18797	left ear
16	Work	taVNS	7.6227	left ear
17	Rest	sham	1.97503	left ear
17	Rest	taVNS	1.67716	left ear
17	Work	sham	9.44474	left ear
17	Work	taVNS	3.41014	left ear
18	Rest	sham	0.266177	left ear
18	Rest	taVNS	0.273183	left ear
18	Work	sham	13.4601	left ear
18	Work	taVNS	13.863	left ear
19	Rest	sham	0.460429	left ear
19	Rest	taVNS	0.389863	left ear
19	Work	sham	7.62479	left ear
19	Work	taVNS	6.95297	left ear
20	Rest	sham	2.32157	left ear
20	Rest	taVNS	2.86633	left ear
20	Work	sham	3.81079	left ear
20	Work	taVNS	3.66146	left ear
22	Rest	sham	0.405648	left ear
22	Rest	taVNS	0.606849	left ear
22	Work	sham	8.2308	left ear
22	Work	taVNS	7.81556	left ear
23	Rest	sham	1.11318	left ear
23	Rest	taVNS	0.708649	left ear
23	Work	sham	2.54376	left ear
23	Work	taVNS	2.86546	left ear
24	Rest	sham	3.39116	left ear
24	Rest	taVNS	2.91675	left ear
24	Work	sham	2.28231	left ear
24	Work	taVNS	1.89895	left ear
25	Rest	sham	0.562929	left ear
25	Rest	taVNS	0.345212	left ear
25	Work	sham	7.80701	left ear
25	Work	taVNS	11.8258	left ear
26	Rest	sham	0.724013	left ear
26	Rest	taVNS	0.971161	left ear
26	Work	sham	7.97291	left ear
26	Work	taVNS	7.69792	left ear
27	Rest	sham	0.323437	left ear
27	Rest	taVNS	0.380201	left ear
27	Work	sham	4.62907	left ear
27	Work	taVNS	4.36034	left ear
28	Rest	sham	1.27718	left ear
28	Rest	taVNS	1.00764	left ear
28	Work	sham	6.71357	left ear
28	Work	taVNS	8.90003	left ear
30	Rest	sham	0.307001	left ear
30	Rest	taVNS	0.267514	left ear
30	Work	sham	5.67086	left ear
30	Work	taVNS	7.46637	left ear
31	Rest	sham	0.323407	left ear
31	Rest	taVNS	0.388763	left ear
31	Work	sham	5.91113	left ear
31	Work	taVNS	5.4328	left ear
34	Rest	sham	0.985527	left ear
34	Rest	taVNS	0.850234	left ear
34	Work	sham	3.40679	left ear
34	Work	taVNS	3.88043	left ear
36	Rest	sham	0.607002	left ear
36	Rest	taVNS	0.553111	left ear
36	Work	sham	4.10518	left ear
36	Work	taVNS	3.11998	left ear
37	Rest	sham	1.33075	left ear
37	Rest	taVNS	1.04311	left ear
37	Work	sham	3.10348	left ear
37	Work	taVNS	3.53224	left ear
38	Rest	sham	0.39526	left ear
38	Rest	taVNS	0.321379	left ear
38	Work	sham	3.76263	left ear
38	Work	taVNS	4.51335	left ear
39	Rest	sham	0.287198	left ear
39	Rest	taVNS	0.179112	left ear
39	Work	sham	14.0022	left ear
39	Work	taVNS	15.7502	left ear
40	Rest	sham	9.73977	left ear
40	Rest	taVNS	3.49743	left ear
40	Work	sham	12.3616	left ear
40	Work	taVNS	9.94147	left ear
41	Rest	sham	0.425631	left ear
41	Rest	taVNS	0.450123	left ear
41	Work	sham	3.76866	left ear
41	Work	taVNS	3.77582	left ear
42	Rest	sham	0.690274	left ear
42	Rest	taVNS	0.686865	left ear
42	Work	sham	6.70904	left ear
42	Work	taVNS	5.46926	left ear
44	Rest	sham	0.321317	left ear
44	Rest	taVNS	0.584181	left ear
44	Work	sham	15.9492	left ear
44	Work	taVNS	11.5465	left ear
45	Rest	sham	0.359903	left ear
45	Rest	taVNS	1.37997	left ear
45	Work	sham	7.80004	left ear
45	Work	taVNS	12.2407	left ear
46	Rest	sham	1.1862	left ear
46	Rest	taVNS	0.90285	left ear
46	Work	sham	2.21345	left ear
46	Work	taVNS	2.72625	left ear
47	Rest	sham	0.975464	left ear
47	Rest	taVNS	1.03752	left ear
47	Work	sham	5.72373	left ear
47	Work	taVNS	7.56999	left ear
48	Rest	sham	1.86212	right ear
48	Rest	taVNS	1.4443	right ear
48	Work	sham	3.37747	right ear
48	Work	taVNS	2.77542	right ear
49	Rest	sham	0.611137	right ear
49	Rest	taVNS	0.453587	right ear
49	Work	sham	7.32225	right ear
49	Work	taVNS	7.00745	right ear
50	Rest	sham	0.492036	right ear
50	Rest	taVNS	0.660006	right ear
50	Work	sham	4.87684	right ear
50	Work	taVNS	6.56945	right ear
51	Rest	sham	0.33971	right ear
51	Rest	taVNS	0.303118	right ear
51	Work	sham	7.65701	right ear
51	Work	taVNS	11.0662	right ear
52	Rest	sham	5.08325	right ear
52	Rest	taVNS	6.60214	right ear
52	Work	sham	9.88689	right ear
52	Work	taVNS	9.18158	right ear
53	Rest	sham	1.25571	right ear
53	Rest	taVNS	1.74184	right ear
53	Work	sham	6.71165	right ear
53	Work	taVNS	10.6872	right ear
54	Rest	sham	1.70302	right ear
54	Rest	taVNS	3.02789	right ear
54	Work	sham	4.15339	right ear
54	Work	taVNS	4.49393	right ear
55	Rest	sham	1.50231	right ear
55	Rest	taVNS	1.59283	right ear
55	Work	sham	8.21645	right ear
55	Work	taVNS	6.64675	right ear
56	Rest	sham	0.620804	right ear
56	Rest	taVNS	0.915099	right ear
56	Work	sham	2.67438	right ear
56	Work	taVNS	3.08322	right ear
57	Rest	sham	0.46371	right ear
57	Rest	taVNS	0.291505	right ear
57	Work	sham	3.05569	right ear
57	Work	taVNS	4.249	right ear
58	Rest	sham	0.70301	right ear
58	Rest	taVNS	0.770441	right ear
58	Work	sham	6.93207	right ear
58	Work	taVNS	6.97064	right ear
59	Rest	sham	2.4075	right ear
59	Rest	taVNS	2.02721	right ear
59	Work	sham	5.29706	right ear
59	Work	taVNS	5.30982	right ear
60	Rest	sham	0.49691	right ear
60	Rest	taVNS	0.436092	right ear
60	Work	sham	3.13891	right ear
60	Work	taVNS	3.37352	right ear
61	Rest	sham	1.43995	right ear
61	Rest	taVNS	1.00646	right ear
61	Work	sham	14.1854	right ear
61	Work	taVNS	15.2352	right ear
62	Rest	sham	1.27341	right ear
62	Rest	taVNS	1.7154	right ear
62	Work	sham	2.51481	right ear
62	Work	taVNS	2.71915	right ear
63	Rest	sham	1.19715	right ear
63	Rest	taVNS	1.72292	right ear
63	Work	sham	3.79078	right ear
63	Work	taVNS	3.61042	right ear
64	Rest	sham	1.89287	right ear
64	Rest	taVNS	1.14094	right ear
64	Work	sham	12.3721	right ear
64	Work	taVNS	14.4921	right ear
65	Rest	sham	0.933299	right ear
65	Rest	taVNS	0.484818	right ear
65	Work	sham	3.50446	right ear
65	Work	taVNS	2.83718	right ear
66	Rest	sham	2.30093	right ear
66	Rest	taVNS	3.1605	right ear
66	Work	sham	8.71995	right ear
66	Work	taVNS	6.72791	right ear
67	Rest	sham	2.51615	right ear
67	Rest	taVNS	3.69773	right ear
67	Work	sham	8.88059	right ear
67	Work	taVNS	9.83763	right ear
68	Rest	sham	0.987519	right ear
68	Rest	taVNS	0.750485	right ear
68	Work	sham	3.31967	right ear
68	Work	taVNS	2.80941	right ear
69	Rest	sham	4.10645	right ear
69	Rest	taVNS	2.94405	right ear
69	Work	sham	6.90892	right ear
69	Work	taVNS	7.11388	right ear
70	Rest	sham	0.46122	right ear
70	Rest	taVNS	0.327736	right ear
70	Work	sham	7.26233	right ear
70	Work	taVNS	11.3244	right ear
71	Rest	sham	1.46522	right ear
71	Rest	taVNS	1.69038	right ear
71	Work	sham	5.79223	right ear
71	Work	taVNS	11.2295	right ear
72	Rest	sham	0.53329	right ear
72	Rest	taVNS	0.423682	right ear
72	Work	sham	5.44263	right ear
72	Work	taVNS	4.32128	right ear
73	Rest	sham	1.39405	right ear
73	Rest	taVNS	1.10797	right ear
73	Work	sham	7.04552	right ear
73	Work	taVNS	7.36477	right ear
75	Rest	sham	0.343418	right ear
75	Rest	taVNS	0.38818	right ear
75	Work	sham	7.33144	right ear
75	Work	taVNS	12.5678	right ear
76	Rest	sham	0.886341	right ear
76	Rest	taVNS	0.735976	right ear
76	Work	sham	2.84396	right ear
76	Work	taVNS	2.74596	right ear
77	Rest	sham	1.28788	right ear
77	Rest	taVNS	1.08484	right ear
77	Work	sham	11.4422	right ear
77	Work	taVNS	12.4551	right ear
78	Rest	sham	0.724258	right ear
78	Rest	taVNS	0.726452	right ear
78	Work	sham	2.33118	right ear
78	Work	taVNS	3.09833	right ear
79	Rest	sham	0.62898	right ear
79	Rest	taVNS	1.17509	right ear
79	Work	sham	8.404	right ear
79	Work	taVNS	4.13186	right ear
80	Rest	sham	9.31428	right ear
80	Rest	taVNS	11.4098	right ear
80	Work	sham	4.03757	right ear
80	Work	taVNS	9.03143	right ear
81	Rest	sham	0.808806	right ear
81	Rest	taVNS	0.563443	right ear
81	Work	sham	19.4908	right ear
81	Work	taVNS	21.3114	right ear
82	Rest	sham	0.599834	right ear
82	Rest	taVNS	0.36281	right ear
82	Work	sham	19.9979	right ear
82	Work	taVNS	20.8564	right ear
83	Rest	sham	0.490408	right ear
83	Rest	taVNS	0.393298	right ear
83	Work	sham	5.31375	right ear
83	Work	taVNS	5.82706	right ear
84	Rest	sham	2.53353	right ear
84	Rest	taVNS	3.33924	right ear
84	Work	sham	5.81358	right ear
84	Work	taVNS	5.84974	right ear
85	Rest	sham	0.3468	right ear
85	Rest	taVNS	0.275304	right ear
85	Work	sham	9.34703	right ear
85	Work	taVNS	8.2746	right ear
87	Rest	sham	0.41647	right ear
87	Rest	taVNS	0.285133	right ear
87	Work	sham	7.57256	right ear
87	Work	taVNS	6.98677	right ear
90	Rest	sham	0.336168	right ear
90	Rest	taVNS	0.56931	right ear
90	Work	sham	5.06794	right ear
90	Work	taVNS	2.6919	right ear
91	Rest	sham	4.8077	right ear
91	Rest	taVNS	1.59223	right ear
91	Work	sham	16.2632	right ear
91	Work	taVNS	15.4546	right ear

## Sheet: Suppl. Figure 3
Trial_ID	bin_time	StimCond	%RF
1	1	taVNS	19.3495
1	2	taVNS	65.4534
1	3	taVNS	79.0446
1	4	taVNS	79.9799
1	5	taVNS	81.0301
1	6	taVNS	80.416
1	7	taVNS	78.4626
1	8	taVNS	77.9556
1	9	taVNS	77.1248
1	10	taVNS	74.8561
1	11	taVNS	74.6527
1	12	taVNS	74.0608
1	13	taVNS	72.2379
1	14	taVNS	72.3843
1	15	taVNS	70.0819
1	16	taVNS	71.3879
1	17	taVNS	69.3061
1	18	taVNS	71.0522
1	19	taVNS	69.1317
1	20	taVNS	65.94
1	21	taVNS	65.2118
1	22	taVNS	65.0288
1	23	taVNS	64.4917
1	24	taVNS	64.3963
1	25	taVNS	64.1439
1	26	taVNS	62.1641
1	27	taVNS	60.8475
1	28	taVNS	62.9113
1	29	taVNS	62.6262
1	30	taVNS	62.8463
2	1	taVNS	20.9833
2	2	taVNS	64.3522
2	3	taVNS	76.3353
2	4	taVNS	78.2813
2	5	taVNS	79.5193
2	6	taVNS	78.3242
2	7	taVNS	77.1648
2	8	taVNS	76.3467
2	9	taVNS	74.7977
2	10	taVNS	73.935
2	11	taVNS	72.4493
2	12	taVNS	71.4567
2	13	taVNS	69.0047
2	14	taVNS	68.7581
2	15	taVNS	67.7016
2	16	taVNS	66.4239
2	17	taVNS	66.8293
2	18	taVNS	68.7082
2	19	taVNS	67.481
2	20	taVNS	66.7572
2	21	taVNS	66.504
2	22	taVNS	66.8736
2	23	taVNS	66.2356
2	24	taVNS	65.7949
2	25	taVNS	64.773
2	26	taVNS	63.5283
2	27	taVNS	62.7271
2	28	taVNS	62.8084
2	29	taVNS	62.7699
2	30	taVNS	60.6531
3	1	taVNS	24.9418
3	2	taVNS	65.9393
3	3	taVNS	77.2332
3	4	taVNS	78.1146
3	5	taVNS	77.6808
3	6	taVNS	75.3595
3	7	taVNS	74.7942
3	8	taVNS	74.7866
3	9	taVNS	71.3591
3	10	taVNS	69.163
3	11	taVNS	66.3236
3	12	taVNS	66.5993
3	13	taVNS	66.3021
3	14	taVNS	66.5064
3	15	taVNS	65.7804
3	16	taVNS	65.5136
3	17	taVNS	62.6023
3	18	taVNS	61.9644
3	19	taVNS	63.4683
3	20	taVNS	62.3575
3	21	taVNS	63.2023
3	22	taVNS	63.8082
3	23	taVNS	62.0881
3	24	taVNS	64.3539
3	25	taVNS	62.0344
3	26	taVNS	62.3011
3	27	taVNS	61.6423
3	28	taVNS	60.8727
3	29	taVNS	60.0917
3	30	taVNS	57.6831
4	1	taVNS	28.0064
4	2	taVNS	69.0206
4	3	taVNS	77.4251
4	4	taVNS	79.9907
4	5	taVNS	78.2673
4	6	taVNS	77.3995
4	7	taVNS	74.5055
4	8	taVNS	75.2557
4	9	taVNS	73.4224
4	10	taVNS	71.663
4	11	taVNS	70.6144
4	12	taVNS	70.6021
4	13	taVNS	70.611
4	14	taVNS	68.5217
4	15	taVNS	69.0558
4	16	taVNS	68.33
4	17	taVNS	66.3584
4	18	taVNS	61.4838
4	19	taVNS	59.2776
4	20	taVNS	61.3566
4	21	taVNS	60.6099
4	22	taVNS	60.8713
4	23	taVNS	61.724
4	24	taVNS	61.4118
4	25	taVNS	61.6322
4	26	taVNS	60.1347
4	27	taVNS	60.7553
4	28	taVNS	58.1042
4	29	taVNS	57.7205
4	30	taVNS	56.282
5	1	taVNS	25.4971
5	2	taVNS	64.4721
5	3	taVNS	75.4822
5	4	taVNS	75.6581
5	5	taVNS	74.8323
5	6	taVNS	72.3205
5	7	taVNS	69.7147
5	8	taVNS	68.5945
5	9	taVNS	68.0147
5	10	taVNS	68.9577
5	11	taVNS	66.2974
5	12	taVNS	64.5577
5	13	taVNS	62.1313
5	14	taVNS	60.0119
5	15	taVNS	60.2524
5	16	taVNS	61.4943
5	17	taVNS	60.8701
5	18	taVNS	61.7178
5	19	taVNS	61.6418
5	20	taVNS	65.9115
5	21	taVNS	65.5027
5	22	taVNS	64.5338
5	23	taVNS	63.1278
5	24	taVNS	60.6832
5	25	taVNS	58.9296
5	26	taVNS	60.0355
5	27	taVNS	59.222
5	28	taVNS	57.6899
5	29	taVNS	58.8155
5	30	taVNS	58.5368
6	1	taVNS	25.7982
6	2	taVNS	69.0235
6	3	taVNS	78.0565
6	4	taVNS	78.6586
6	5	taVNS	76.0308
6	6	taVNS	74.5579
6	7	taVNS	76.3309
6	8	taVNS	75.3195
6	9	taVNS	73.1467
6	10	taVNS	71.529
6	11	taVNS	68.9793
6	12	taVNS	68.1217
6	13	taVNS	66.8494
6	14	taVNS	64.9453
6	15	taVNS	65.6693
6	16	taVNS	66.492
6	17	taVNS	66.4351
6	18	taVNS	63.9246
6	19	taVNS	63.0178
6	20	taVNS	63.5253
6	21	taVNS	62.4732
6	22	taVNS	62.6057
6	23	taVNS	62.1313
6	24	taVNS	57.7071
6	25	taVNS	57.7239
6	26	taVNS	59.0368
6	27	taVNS	57.8347
6	28	taVNS	57.3112
6	29	taVNS	55.3436
6	30	taVNS	56.7798
7	1	taVNS	25.8345
7	2	taVNS	64.2814
7	3	taVNS	74.6763
7	4	taVNS	76.0889
7	5	taVNS	76.1713
7	6	taVNS	74.9282
7	7	taVNS	72.7311
7	8	taVNS	69.0835
7	9	taVNS	69.5913
7	10	taVNS	68.0214
7	11	taVNS	67.9818
7	12	taVNS	65.7534
7	13	taVNS	65.7635
7	14	taVNS	65.3461
7	15	taVNS	65.9898
7	16	taVNS	65.2356
7	17	taVNS	63.8051
7	18	taVNS	62.7818
7	19	taVNS	58.032
7	20	taVNS	57.6639
7	21	taVNS	60.253
7	22	taVNS	60.8829
7	23	taVNS	60.1377
7	24	taVNS	59.9895
7	25	taVNS	59.7801
7	26	taVNS	59.5941
7	27	taVNS	58.2942
7	28	taVNS	58.765
7	29	taVNS	58.0424
7	30	taVNS	55.9088
8	1	taVNS	26.3399
8	2	taVNS	69.0165
8	3	taVNS	80.487
8	4	taVNS	81.3312
8	5	taVNS	79.2982
8	6	taVNS	79.5141
8	7	taVNS	77.1251
8	8	taVNS	76.4441
8	9	taVNS	75.7156
8	10	taVNS	73.668
8	11	taVNS	73.9116
8	12	taVNS	72.2255
8	13	taVNS	71.12
8	14	taVNS	69.9614
8	15	taVNS	68.3615
8	16	taVNS	66.3309
8	17	taVNS	66.6516
8	18	taVNS	67.0068
8	19	taVNS	66.4898
8	20	taVNS	67.0472
8	21	taVNS	66.1425
8	22	taVNS	67.9707
8	23	taVNS	66.8359
8	24	taVNS	66.3717
8	25	taVNS	64.6911
8	26	taVNS	62.4024
8	27	taVNS	66.1895
8	28	taVNS	66.7536
8	29	taVNS	65.3041
8	30	taVNS	65.6525
9	1	taVNS	25.7371
9	2	taVNS	65.9803
9	3	taVNS	73.4878
9	4	taVNS	74.0407
9	5	taVNS	74.4249
9	6	taVNS	72.2337
9	7	taVNS	72.7391
9	8	taVNS	70.9949
9	9	taVNS	71.88
9	10	taVNS	70.7503
9	11	taVNS	67.4053
9	12	taVNS	64.7807
9	13	taVNS	64.5233
9	14	taVNS	63.8414
9	15	taVNS	64.713
9	16	taVNS	65.4733
9	17	taVNS	63.2355
9	18	taVNS	60.4415
9	19	taVNS	60.6403
9	20	taVNS	63.8222
9	21	taVNS	62.8925
9	22	taVNS	60.5662
9	23	taVNS	60.8984
9	24	taVNS	62.2044
9	25	taVNS	60.7611
9	26	taVNS	60.0157
9	27	taVNS	57.7978
9	28	taVNS	55.7905
9	29	taVNS	58.5441
9	30	taVNS	57.5086
10	1	taVNS	26.3078
10	2	taVNS	65.8614
10	3	taVNS	78.6671
10	4	taVNS	82.9101
10	5	taVNS	80.396
10	6	taVNS	79.211
10	7	taVNS	79.1385
10	8	taVNS	76.5445
10	9	taVNS	74.6484
10	10	taVNS	71.9437
10	11	taVNS	68.6181
10	12	taVNS	70.0568
10	13	taVNS	70.1705
10	14	taVNS	69.0549
10	15	taVNS	68.7042
10	16	taVNS	67.9118
10	17	taVNS	69.055
10	18	taVNS	68.7227
10	19	taVNS	68.8855
10	20	taVNS	68.2231
10	21	taVNS	65.0637
10	22	taVNS	63.1815
10	23	taVNS	61.8971
10	24	taVNS	61.9001
10	25	taVNS	60.4686
10	26	taVNS	60.4207
10	27	taVNS	58.5922
10	28	taVNS	58.377
10	29	taVNS	59.145
10	30	taVNS	56.535
11	1	taVNS	25.342
11	2	taVNS	62.5588
11	3	taVNS	76.0483
11	4	taVNS	77.3691
11	5	taVNS	76.4905
11	6	taVNS	75.1357
11	7	taVNS	73.7485
11	8	taVNS	73.6972
11	9	taVNS	72.4689
11	10	taVNS	70.9894
11	11	taVNS	68.181
11	12	taVNS	68.9627
11	13	taVNS	68.9223
11	14	taVNS	67.9004
11	15	taVNS	65.524
11	16	taVNS	65.8162
11	17	taVNS	64.191
11	18	taVNS	62.2572
11	19	taVNS	63.4165
11	20	taVNS	64.229
11	21	taVNS	63.727
11	22	taVNS	62.5095
11	23	taVNS	62.2928
11	24	taVNS	62.9969
11	25	taVNS	62.2834
11	26	taVNS	59.5634
11	27	taVNS	59.2623
11	28	taVNS	58.0773
11	29	taVNS	57.6111
11	30	taVNS	57.1211
12	1	taVNS	27.8288
12	2	taVNS	69.7229
12	3	taVNS	78.3347
12	4	taVNS	80.2532
12	5	taVNS	81.8637
12	6	taVNS	80.8338
12	7	taVNS	78.9635
12	8	taVNS	77.0805
12	9	taVNS	75.2697
12	10	taVNS	74.7403
12	11	taVNS	73.0747
12	12	taVNS	71.4682
12	13	taVNS	70.084
12	14	taVNS	71.8535
12	15	taVNS	71.2389
12	16	taVNS	69.1747
12	17	taVNS	69.0483
12	18	taVNS	65.649
12	19	taVNS	63.2504
12	20	taVNS	65.728
12	21	taVNS	63.3036
12	22	taVNS	62.3408
12	23	taVNS	62.2873
12	24	taVNS	62.0211
12	25	taVNS	61.3468
12	26	taVNS	61.9704
12	27	taVNS	62.0986
12	28	taVNS	61.7508
12	29	taVNS	60.3172
12	30	taVNS	61.6745
13	1	taVNS	27.4064
13	2	taVNS	64.4489
13	3	taVNS	76.1866
13	4	taVNS	78.0249
13	5	taVNS	78.024
13	6	taVNS	74.8723
13	7	taVNS	71.7493
13	8	taVNS	73.5767
13	9	taVNS	72.0923
13	10	taVNS	70.4899
13	11	taVNS	70.8851
13	12	taVNS	70.6554
13	13	taVNS	67.415
13	14	taVNS	67.5011
13	15	taVNS	67.1593
13	16	taVNS	64.4679
13	17	taVNS	62.5035
13	18	taVNS	64.5938
13	19	taVNS	63.9402
13	20	taVNS	63.72
13	21	taVNS	61.5388
13	22	taVNS	62.0263
13	23	taVNS	62.6913
13	24	taVNS	62.0887
13	25	taVNS	62.7518
13	26	taVNS	64.5286
13	27	taVNS	63.5421
13	28	taVNS	58.0979
13	29	taVNS	58.2664
13	30	taVNS	58.0676
14	1	taVNS	25.3576
14	2	taVNS	70.225
14	3	taVNS	78.2664
14	4	taVNS	80.112
14	5	taVNS	79.392
14	6	taVNS	79.9448
14	7	taVNS	77.9112
14	8	taVNS	76.0331
14	9	taVNS	72.1782
14	10	taVNS	73.2015
14	11	taVNS	72.1132
14	12	taVNS	69.6568
14	13	taVNS	70.3301
14	14	taVNS	70.0651
14	15	taVNS	66.834
14	16	taVNS	65.9952
14	17	taVNS	65.2254
14	18	taVNS	65.4854
14	19	taVNS	66.9999
14	20	taVNS	63.8494
14	21	taVNS	63.5961
14	22	taVNS	64.4821
14	23	taVNS	63.7814
14	24	taVNS	62.4286
14	25	taVNS	61.6077
14	26	taVNS	61.3523
14	27	taVNS	61.9654
14	28	taVNS	61.6714
14	29	taVNS	62.3512
14	30	taVNS	59.9959
15	1	taVNS	26.1274
15	2	taVNS	68.3814
15	3	taVNS	78.4512
15	4	taVNS	77.7571
15	5	taVNS	77.6845
15	6	taVNS	77.2943
15	7	taVNS	75.3852
15	8	taVNS	73.2184
15	9	taVNS	74.2827
15	10	taVNS	75.1437
15	11	taVNS	71.1546
15	12	taVNS	69.3268
15	13	taVNS	71.0426
15	14	taVNS	71.9883
15	15	taVNS	71.5835
15	16	taVNS	68.9118
15	17	taVNS	69.3451
15	18	taVNS	69.3139
15	19	taVNS	66.1703
15	20	taVNS	63.4434
15	21	taVNS	65.5951
15	22	taVNS	64.3291
15	23	taVNS	65.7813
15	24	taVNS	66.6462
15	25	taVNS	65.1793
15	26	taVNS	64.117
15	27	taVNS	60.6233
15	28	taVNS	57.7116
15	29	taVNS	57.4833
15	30	taVNS	58.3205
16	1	taVNS	29.225
16	2	taVNS	68.5537
16	3	taVNS	78.2255
16	4	taVNS	81.2968
16	5	taVNS	81.036
16	6	taVNS	77.8002
16	7	taVNS	77.9659
16	8	taVNS	74.8376
16	9	taVNS	74.3686
16	10	taVNS	74.9887
16	11	taVNS	73.7978
16	12	taVNS	71.4181
16	13	taVNS	68.7512
16	14	taVNS	67.6074
16	15	taVNS	66.7504
16	16	taVNS	67.074
16	17	taVNS	66.4186
16	18	taVNS	65.0457
16	19	taVNS	63.5135
16	20	taVNS	65.5802
16	21	taVNS	65.3459
16	22	taVNS	63.1918
16	23	taVNS	63.0433
16	24	taVNS	65.0022
16	25	taVNS	65.821
16	26	taVNS	63.1212
16	27	taVNS	61.213
16	28	taVNS	60.0974
16	29	taVNS	58.3754
16	30	taVNS	59.0555
17	1	taVNS	23.3481
17	2	taVNS	66.4015
17	3	taVNS	79.8058
17	4	taVNS	82.9478
17	5	taVNS	80.8584
17	6	taVNS	81.1521
17	7	taVNS	78.1153
17	8	taVNS	78.6326
17	9	taVNS	74.9512
17	10	taVNS	75.9782
17	11	taVNS	74.5304
17	12	taVNS	72.9716
17	13	taVNS	68.7547
17	14	taVNS	70.7178
17	15	taVNS	70.467
17	16	taVNS	67.8906
17	17	taVNS	68.0517
17	18	taVNS	65.7869
17	19	taVNS	66.0084
17	20	taVNS	65.6851
17	21	taVNS	65.4878
17	22	taVNS	63.4239
17	23	taVNS	60.7209
17	24	taVNS	59.7583
17	25	taVNS	61.5458
17	26	taVNS	63.1045
17	27	taVNS	61.9739
17	28	taVNS	59.8425
17	29	taVNS	61.0009
17	30	taVNS	58.8202
18	1	taVNS	27.8352
18	2	taVNS	67.6006
18	3	taVNS	80.0353
18	4	taVNS	79.9433
18	5	taVNS	80.2903
18	6	taVNS	78.6846
18	7	taVNS	78.15
18	8	taVNS	76.4422
18	9	taVNS	76.0317
18	10	taVNS	74.99
18	11	taVNS	74.8795
18	12	taVNS	72.0669
18	13	taVNS	71.594
18	14	taVNS	70.6254
18	15	taVNS	70.8159
18	16	taVNS	70.0314
18	17	taVNS	68.9317
18	18	taVNS	66.6813
18	19	taVNS	66.9041
18	20	taVNS	68.8144
18	21	taVNS	65.5269
18	22	taVNS	64.2118
18	23	taVNS	67.1205
18	24	taVNS	64.6653
18	25	taVNS	63.9438
18	26	taVNS	61.1375
18	27	taVNS	61.8367
18	28	taVNS	60.5817
18	29	taVNS	59.5076
18	30	taVNS	59.7374
19	1	taVNS	27.2021
19	2	taVNS	64.7812
19	3	taVNS	74.1327
19	4	taVNS	77.082
19	5	taVNS	77.5403
19	6	taVNS	77.1229
19	7	taVNS	74.7001
19	8	taVNS	74.2002
19	9	taVNS	71.4379
19	10	taVNS	72.1231
19	11	taVNS	71.8849
19	12	taVNS	68.0096
19	13	taVNS	65.9296
19	14	taVNS	65.5564
19	15	taVNS	63.6464
19	16	taVNS	65.0582
19	17	taVNS	68.2396
19	18	taVNS	66.396
19	19	taVNS	62.1125
19	20	taVNS	62.5041
19	21	taVNS	62.0351
19	22	taVNS	60.5049
19	23	taVNS	59.8259
19	24	taVNS	58.3453
19	25	taVNS	57.0312
19	26	taVNS	54.5126
19	27	taVNS	54.9669
19	28	taVNS	52.52
19	29	taVNS	51.9119
19	30	taVNS	54.0212
20	1	taVNS	27.1841
20	2	taVNS	68.86
20	3	taVNS	79.4022
20	4	taVNS	80.0106
20	5	taVNS	79.6948
20	6	taVNS	78.6296
20	7	taVNS	79.8546
20	8	taVNS	77.3198
20	9	taVNS	75.1329
20	10	taVNS	75.9875
20	11	taVNS	74.7818
20	12	taVNS	73.4006
20	13	taVNS	73.0331
20	14	taVNS	72.1334
20	15	taVNS	69.1927
20	16	taVNS	67.6709
20	17	taVNS	68.0427
20	18	taVNS	68.3228
20	19	taVNS	66.3558
20	20	taVNS	65.8842
20	21	taVNS	65.0102
20	22	taVNS	64.0695
20	23	taVNS	65.9884
20	24	taVNS	66.3474
20	25	taVNS	65.5803
20	26	taVNS	63.4937
20	27	taVNS	62.1526
20	28	taVNS	62.2108
20	29	taVNS	61.5068
20	30	taVNS	60.8412
21	1	taVNS	25.3668
21	2	taVNS	68.9961
21	3	taVNS	78.5055
21	4	taVNS	79.9758
21	5	taVNS	81.2031
21	6	taVNS	82.6502
21	7	taVNS	79.6983
21	8	taVNS	78.1782
21	9	taVNS	77.1866
21	10	taVNS	76.2872
21	11	taVNS	73.3647
21	12	taVNS	72.043
21	13	taVNS	69.7103
21	14	taVNS	69.3032
21	15	taVNS	69.3244
21	16	taVNS	68.7647
21	17	taVNS	66.7219
21	18	taVNS	66.5765
21	19	taVNS	64.5477
21	20	taVNS	60.7887
21	21	taVNS	62.8744
21	22	taVNS	64.4787
21	23	taVNS	63.7141
21	24	taVNS	64.0147
21	25	taVNS	64.7644
21	26	taVNS	63.7888
21	27	taVNS	63.0629
21	28	taVNS	63.0608
21	29	taVNS	62.9448
21	30	taVNS	59.7739
22	1	taVNS	27.6201
22	2	taVNS	69.997
22	3	taVNS	80.0207
22	4	taVNS	82.8233
22	5	taVNS	83.0285
22	6	taVNS	80.5219
22	7	taVNS	78.9117
22	8	taVNS	79.8433
22	9	taVNS	77.3059
22	10	taVNS	74.1332
22	11	taVNS	74.0653
22	12	taVNS	72.2559
22	13	taVNS	71.9364
22	14	taVNS	71.3277
22	15	taVNS	69.8764
22	16	taVNS	70.0262
22	17	taVNS	69.1988
22	18	taVNS	65.7586
22	19	taVNS	65.7799
22	20	taVNS	63.3465
22	21	taVNS	62.6149
22	22	taVNS	63.9998
22	23	taVNS	64.4325
22	24	taVNS	66.5879
22	25	taVNS	67.6284
22	26	taVNS	64.6024
22	27	taVNS	64.1149
22	28	taVNS	61.6691
22	29	taVNS	59.328
22	30	taVNS	55.7367
23	1	taVNS	26.5958
23	2	taVNS	67.2172
23	3	taVNS	77.0652
23	4	taVNS	75.223
23	5	taVNS	75.7575
23	6	taVNS	73.0366
23	7	taVNS	73.4471
23	8	taVNS	73.58
23	9	taVNS	71.3712
23	10	taVNS	71.4697
23	11	taVNS	71.7587
23	12	taVNS	69.9524
23	13	taVNS	67.3324
23	14	taVNS	67.9704
23	15	taVNS	67.424
23	16	taVNS	65.0142
23	17	taVNS	63.1244
23	18	taVNS	64.6799
23	19	taVNS	66.259
23	20	taVNS	64.7956
23	21	taVNS	62.6145
23	22	taVNS	64.1391
23	23	taVNS	63.679
23	24	taVNS	63.6149
23	25	taVNS	62.8679
23	26	taVNS	59.5382
23	27	taVNS	58.7972
23	28	taVNS	59.748
23	29	taVNS	58.0746
23	30	taVNS	56.6775
24	1	taVNS	26.9362
24	2	taVNS	69.3064
24	3	taVNS	79.2242
24	4	taVNS	81.0558
24	5	taVNS	82.1023
24	6	taVNS	82.8304
24	7	taVNS	79.9661
24	8	taVNS	78.7397
24	9	taVNS	77.2905
24	10	taVNS	72.8116
24	11	taVNS	71.6018
24	12	taVNS	69.6572
24	13	taVNS	71.1774
24	14	taVNS	71.4158
24	15	taVNS	68.8492
24	16	taVNS	67.9589
24	17	taVNS	67.1761
24	18	taVNS	66.3397
24	19	taVNS	64.9127
24	20	taVNS	65.6244
24	21	taVNS	63.8516
24	22	taVNS	61.71
24	23	taVNS	62.6735
24	24	taVNS	61.4895
24	25	taVNS	61.9352
24	26	taVNS	60.6633
24	27	taVNS	59.9813
24	28	taVNS	59.2082
24	29	taVNS	58.6595
24	30	taVNS	57.9436
25	1	taVNS	26.4593
25	2	taVNS	69.8982
25	3	taVNS	77.2204
25	4	taVNS	80.2037
25	5	taVNS	82.3106
25	6	taVNS	80.3216
25	7	taVNS	78.7806
25	8	taVNS	80.5177
25	9	taVNS	79.4133
25	10	taVNS	79.0328
25	11	taVNS	77.0165
25	12	taVNS	77.0371
25	13	taVNS	75.8642
25	14	taVNS	75.3839
25	15	taVNS	75.3122
25	16	taVNS	73.2431
25	17	taVNS	70.6002
25	18	taVNS	72.6423
25	19	taVNS	71.6632
25	20	taVNS	72.4279
25	21	taVNS	71.0957
25	22	taVNS	70.5781
25	23	taVNS	70.9285
25	24	taVNS	68.3665
25	25	taVNS	68.4791
25	26	taVNS	67.7238
25	27	taVNS	67.1492
25	28	taVNS	64.5783
25	29	taVNS	64.2988
25	30	taVNS	63.0008
26	1	taVNS	30.4381
26	2	taVNS	73.2905
26	3	taVNS	82.6041
26	4	taVNS	83.5207
26	5	taVNS	82.6422
26	6	taVNS	81.8718
26	7	taVNS	79.5803
26	8	taVNS	80.7765
26	9	taVNS	77.8771
26	10	taVNS	77.395
26	11	taVNS	78.2665
26	12	taVNS	77.2892
26	13	taVNS	74.4682
26	14	taVNS	73.5458
26	15	taVNS	72.7035
26	16	taVNS	71.6347
26	17	taVNS	71.8728
26	18	taVNS	73.506
26	19	taVNS	73.7488
26	20	taVNS	70.4824
26	21	taVNS	68.7564
26	22	taVNS	69.5958
26	23	taVNS	67.1427
26	24	taVNS	68.4257
26	25	taVNS	70.055
26	26	taVNS	69.3538
26	27	taVNS	66.5598
26	28	taVNS	63.5588
26	29	taVNS	64.7419
26	30	taVNS	65.3555
27	1	taVNS	31.3626
27	2	taVNS	73.3689
27	3	taVNS	80.1421
27	4	taVNS	81.9911
27	5	taVNS	81.9591
27	6	taVNS	81.655
27	7	taVNS	79.497
27	8	taVNS	79.0451
27	9	taVNS	76.9195
27	10	taVNS	76.2393
27	11	taVNS	74.5771
27	12	taVNS	73.1789
27	13	taVNS	70.2662
27	14	taVNS	68.389
27	15	taVNS	67.878
27	16	taVNS	67.002
27	17	taVNS	67.6923
27	18	taVNS	69.0523
27	19	taVNS	68.29
27	20	taVNS	68.9556
27	21	taVNS	69.44
27	22	taVNS	68.6644
27	23	taVNS	67.8483
27	24	taVNS	65.8337
27	25	taVNS	65.1043
27	26	taVNS	67.3608
27	27	taVNS	64.4396
27	28	taVNS	62.4144
27	29	taVNS	66.0738
27	30	taVNS	64.5811
28	1	taVNS	31.7894
28	2	taVNS	75.3695
28	3	taVNS	84.4002
28	4	taVNS	84.8202
28	5	taVNS	84.3235
28	6	taVNS	83.1571
28	7	taVNS	80.9176
28	8	taVNS	78.1265
28	9	taVNS	78.2558
28	10	taVNS	77.0124
28	11	taVNS	73.9196
28	12	taVNS	74.7902
28	13	taVNS	73.4382
28	14	taVNS	72.3644
28	15	taVNS	70.8528
28	16	taVNS	69.7679
28	17	taVNS	72.3194
28	18	taVNS	70.715
28	19	taVNS	70.1427
28	20	taVNS	70.4141
28	21	taVNS	69.6253
28	22	taVNS	68.8495
28	23	taVNS	67.1788
28	24	taVNS	66.2667
28	25	taVNS	66.1513
28	26	taVNS	65.2396
28	27	taVNS	64.9517
28	28	taVNS	66.529
28	29	taVNS	64.8879
28	30	taVNS	65.511
29	1	taVNS	28.8283
29	2	taVNS	66.0586
29	3	taVNS	75.8044
29	4	taVNS	77.9801
29	5	taVNS	77.5559
29	6	taVNS	75.664
29	7	taVNS	71.845
29	8	taVNS	72.47
29	9	taVNS	71.9567
29	10	taVNS	71.8523
29	11	taVNS	70.847
29	12	taVNS	67.1003
29	13	taVNS	66.3409
29	14	taVNS	64.9264
29	15	taVNS	64.9679
29	16	taVNS	66.8627
29	17	taVNS	67.0753
29	18	taVNS	66.5601
29	19	taVNS	66.4732
29	20	taVNS	66.0767
29	21	taVNS	65.9569
29	22	taVNS	65.2773
29	23	taVNS	64.2764
29	24	taVNS	66.0518
29	25	taVNS	64.492
29	26	taVNS	63.6674
29	27	taVNS	60.784
29	28	taVNS	60.4392
29	29	taVNS	61.4862
29	30	taVNS	60.1796
30	1	taVNS	32.0366
30	2	taVNS	73.0415
30	3	taVNS	79.4677
30	4	taVNS	82.6109
30	5	taVNS	81.8849
30	6	taVNS	80.3456
30	7	taVNS	80.0696
30	8	taVNS	78.4636
30	9	taVNS	76.7955
30	10	taVNS	75.6249
30	11	taVNS	73.6121
30	12	taVNS	72.5529
30	13	taVNS	70.6801
30	14	taVNS	70.8595
30	15	taVNS	71.4636
30	16	taVNS	69.4847
30	17	taVNS	66.8927
30	18	taVNS	67.2276
30	19	taVNS	67.3384
30	20	taVNS	67.3982
30	21	taVNS	65.7515
30	22	taVNS	66.3561
30	23	taVNS	67.3425
30	24	taVNS	68.059
30	25	taVNS	69.4928
30	26	taVNS	67.347
30	27	taVNS	67.0972
30	28	taVNS	66.9805
30	29	taVNS	64.8379
30	30	taVNS	63.7617
31	1	taVNS	28.9101
31	2	taVNS	66.4306
31	3	taVNS	76.3821
31	4	taVNS	78.6466
31	5	taVNS	76.7204
31	6	taVNS	74.8632
31	7	taVNS	73.6919
31	8	taVNS	70.0636
31	9	taVNS	70.3661
31	10	taVNS	69.8572
31	11	taVNS	68.1023
31	12	taVNS	69.2771
31	13	taVNS	66.8732
31	14	taVNS	65.1942
31	15	taVNS	63.8311
31	16	taVNS	64.037
31	17	taVNS	64.8823
31	18	taVNS	64.5142
31	19	taVNS	61.9413
31	20	taVNS	61.4564
31	21	taVNS	61.4397
31	22	taVNS	62.6387
31	23	taVNS	60.9271
31	24	taVNS	62.8688
31	25	taVNS	63.3233
31	26	taVNS	62.9055
31	27	taVNS	59.5571
31	28	taVNS	60.147
31	29	taVNS	60.7233
31	30	taVNS	60.2401
32	1	taVNS	31.4341
32	2	taVNS	71.7806
32	3	taVNS	80.9966
32	4	taVNS	83.8056
32	5	taVNS	82.3774
32	6	taVNS	82.7814
32	7	taVNS	79.1886
32	8	taVNS	75.7976
32	9	taVNS	76.0092
32	10	taVNS	76.7659
32	11	taVNS	74.9942
32	12	taVNS	73.8838
32	13	taVNS	73.3881
32	14	taVNS	72.0764
32	15	taVNS	70.1424
32	16	taVNS	69.9044
32	17	taVNS	71.0789
32	18	taVNS	68.5421
32	19	taVNS	66.6556
32	20	taVNS	66.2059
32	21	taVNS	64.9389
32	22	taVNS	67.1928
32	23	taVNS	67.3255
32	24	taVNS	65.1822
32	25	taVNS	65.3295
32	26	taVNS	63.8493
32	27	taVNS	64.0744
32	28	taVNS	63.7958
32	29	taVNS	64.1152
32	30	taVNS	63.4466
33	1	taVNS	29.3932
33	2	taVNS	67.9094
33	3	taVNS	75.858
33	4	taVNS	78.0522
33	5	taVNS	79.0251
33	6	taVNS	76.7771
33	7	taVNS	75.4412
33	8	taVNS	77.2334
33	9	taVNS	75.4936
33	10	taVNS	72.4593
33	11	taVNS	70.9478
33	12	taVNS	70.6427
33	13	taVNS	70.5231
33	14	taVNS	69.3301
33	15	taVNS	67.2672
33	16	taVNS	67.8039
33	17	taVNS	67.0159
33	18	taVNS	66.132
33	19	taVNS	66.1424
33	20	taVNS	64.1058
33	21	taVNS	63.6814
33	22	taVNS	63.8473
33	23	taVNS	64.3462
33	24	taVNS	61.6395
33	25	taVNS	60.7723
33	26	taVNS	60.8476
33	27	taVNS	61.3076
33	28	taVNS	61.3058
33	29	taVNS	59.3215
33	30	taVNS	58.5877
34	1	taVNS	29.491
34	2	taVNS	66.1416
34	3	taVNS	75.9469
34	4	taVNS	78.6613
34	5	taVNS	77.896
34	6	taVNS	76.7514
34	7	taVNS	73.9808
34	8	taVNS	71.7366
34	9	taVNS	70.9138
34	10	taVNS	71.836
34	11	taVNS	70.925
34	12	taVNS	70.5399
34	13	taVNS	68.4233
34	14	taVNS	67.542
34	15	taVNS	65.6774
34	16	taVNS	61.6949
34	17	taVNS	62.0997
34	18	taVNS	64.7213
34	19	taVNS	63.6912
34	20	taVNS	63.0442
34	21	taVNS	62.3597
34	22	taVNS	61.17
34	23	taVNS	60.9353
34	24	taVNS	60.674
34	25	taVNS	61.7845
34	26	taVNS	60.9954
34	27	taVNS	61.4284
34	28	taVNS	57.7474
34	29	taVNS	57.907
34	30	taVNS	57.3273
35	1	taVNS	27.1463
35	2	taVNS	64.5221
35	3	taVNS	73.8613
35	4	taVNS	79.2774
35	5	taVNS	78.6125
35	6	taVNS	76.9971
35	7	taVNS	77.7572
35	8	taVNS	77.8535
35	9	taVNS	76.6309
35	10	taVNS	76.6076
35	11	taVNS	74.7507
35	12	taVNS	74.9785
35	13	taVNS	72.703
35	14	taVNS	69.9002
35	15	taVNS	68.8613
35	16	taVNS	67.7291
35	17	taVNS	69.318
35	18	taVNS	68.3015
35	19	taVNS	67.3084
35	20	taVNS	66.1753
35	21	taVNS	65.2003
35	22	taVNS	64.6451
35	23	taVNS	63.7928
35	24	taVNS	65.7423
35	25	taVNS	66.1861
35	26	taVNS	65.86
35	27	taVNS	64.0089
35	28	taVNS	62.0601
35	29	taVNS	59.3081
35	30	taVNS	59.7841
36	1	taVNS	32.2757
36	2	taVNS	73.442
36	3	taVNS	82.0468
36	4	taVNS	82.0088
36	5	taVNS	83.4924
36	6	taVNS	81.0921
36	7	taVNS	76.2446
36	8	taVNS	77.0344
36	9	taVNS	77.4654
36	10	taVNS	73.8699
36	11	taVNS	74.5353
36	12	taVNS	75.5641
36	13	taVNS	76.2454
36	14	taVNS	72.8998
36	15	taVNS	70.5315
36	16	taVNS	70.3096
36	17	taVNS	68.6704
36	18	taVNS	70.1192
36	19	taVNS	71.083
36	20	taVNS	69.811
36	21	taVNS	69.9048
36	22	taVNS	68.3569
36	23	taVNS	64.9466
36	24	taVNS	64.3829
36	25	taVNS	63.9434
36	26	taVNS	66.2285
36	27	taVNS	66.3976
36	28	taVNS	67.154
36	29	taVNS	67.4592
36	30	taVNS	65.5237
37	1	taVNS	28.9938
37	2	taVNS	67.4258
37	3	taVNS	78.0003
37	4	taVNS	79.4188
37	5	taVNS	78.7302
37	6	taVNS	77.7851
37	7	taVNS	74.9103
37	8	taVNS	75.5497
37	9	taVNS	74.5622
37	10	taVNS	73.2656
37	11	taVNS	72.3125
37	12	taVNS	72.5463
37	13	taVNS	68.9396
37	14	taVNS	70.8271
37	15	taVNS	68.6451
37	16	taVNS	67.1993
37	17	taVNS	62.9472
37	18	taVNS	63.997
37	19	taVNS	65.8005
37	20	taVNS	67.732
37	21	taVNS	66.7195
37	22	taVNS	66.077
37	23	taVNS	63.861
37	24	taVNS	62.0252
37	25	taVNS	62.773
37	26	taVNS	60.0268
37	27	taVNS	58.8545
37	28	taVNS	59.228
37	29	taVNS	58.4252
37	30	taVNS	58.198
38	1	taVNS	29.3133
38	2	taVNS	65.8798
38	3	taVNS	75.8998
38	4	taVNS	80.7883
38	5	taVNS	81.344
38	6	taVNS	79.634
38	7	taVNS	76.2421
38	8	taVNS	74.0957
38	9	taVNS	74.1195
38	10	taVNS	73.3197
38	11	taVNS	73.039
38	12	taVNS	71.6258
38	13	taVNS	69.2861
38	14	taVNS	69.8708
38	15	taVNS	72.4437
38	16	taVNS	69.6225
38	17	taVNS	69.5469
38	18	taVNS	69.7553
38	19	taVNS	66.7267
38	20	taVNS	65.6681
38	21	taVNS	65.4493
38	22	taVNS	63.9342
38	23	taVNS	64.1593
38	24	taVNS	61.5035
38	25	taVNS	63.5405
38	26	taVNS	65.0448
38	27	taVNS	64.0841
38	28	taVNS	61.2619
38	29	taVNS	59.659
38	30	taVNS	60.0646
39	1	taVNS	29.352
39	2	taVNS	64.4802
39	3	taVNS	74.2087
39	4	taVNS	78.1043
39	5	taVNS	78.3175
39	6	taVNS	77.1095
39	7	taVNS	75.8516
39	8	taVNS	76.8673
39	9	taVNS	74.9231
39	10	taVNS	73.4455
39	11	taVNS	74.786
39	12	taVNS	72.2189
39	13	taVNS	70.7477
39	14	taVNS	71.3708
39	15	taVNS	72.1583
39	16	taVNS	71.8746
39	17	taVNS	69.1395
39	18	taVNS	68.0647
39	19	taVNS	65.7747
39	20	taVNS	65.2829
39	21	taVNS	65.2132
39	22	taVNS	64.2266
39	23	taVNS	63.7993
39	24	taVNS	63.8414
39	25	taVNS	62.4175
39	26	taVNS	61.7516
39	27	taVNS	60.0567
39	28	taVNS	59.817
39	29	taVNS	58.0724
39	30	taVNS	58.3256
40	1	taVNS	30.8437
40	2	taVNS	69.1491
40	3	taVNS	80.1063
40	4	taVNS	82.2172
40	5	taVNS	80.7532
40	6	taVNS	82.261
40	7	taVNS	81.7154
40	8	taVNS	79.0377
40	9	taVNS	76.6735
40	10	taVNS	78.4935
40	11	taVNS	76.7041
40	12	taVNS	74.1041
40	13	taVNS	73.5917
40	14	taVNS	72.7833
40	15	taVNS	71.4154
40	16	taVNS	71.6402
40	17	taVNS	70.279
40	18	taVNS	68.5661
40	19	taVNS	68.0087
40	20	taVNS	68.8153
40	21	taVNS	68.5983
40	22	taVNS	68.3151
40	23	taVNS	67.4093
40	24	taVNS	65.4378
40	25	taVNS	63.8859
40	26	taVNS	65.8061
40	27	taVNS	64.5618
40	28	taVNS	64.0854
40	29	taVNS	63.8229
40	30	taVNS	62.9031
41	1	taVNS	29.2141
41	2	taVNS	64.5365
41	3	taVNS	73.4829
41	4	taVNS	75.7815
41	5	taVNS	75.6662
41	6	taVNS	72.8492
41	7	taVNS	71.8062
41	8	taVNS	69.6683
41	9	taVNS	69.8444
41	10	taVNS	69.986
41	11	taVNS	70.9896
41	12	taVNS	67.0579
41	13	taVNS	66.5566
41	14	taVNS	65.9513
41	15	taVNS	65.1664
41	16	taVNS	65.0286
41	17	taVNS	63.424
41	18	taVNS	64.5569
41	19	taVNS	64.4097
41	20	taVNS	62.5848
41	21	taVNS	62.955
41	22	taVNS	60.1575
41	23	taVNS	59.4085
41	24	taVNS	58.0547
41	25	taVNS	56.496
41	26	taVNS	57.3585
41	27	taVNS	57.0527
41	28	taVNS	55.7945
41	29	taVNS	56.4866
41	30	taVNS	55.3389
42	1	taVNS	31.2444
42	2	taVNS	67.6998
42	3	taVNS	78.475
42	4	taVNS	80.5454
42	5	taVNS	80.7863
42	6	taVNS	78.7665
42	7	taVNS	78.4783
42	8	taVNS	77.7235
42	9	taVNS	77.2762
42	10	taVNS	74.6971
42	11	taVNS	75.2905
42	12	taVNS	74.9516
42	13	taVNS	73.9127
42	14	taVNS	70.8089
42	15	taVNS	70.288
42	16	taVNS	70.0918
42	17	taVNS	67.2248
42	18	taVNS	63.6324
42	19	taVNS	64.5327
42	20	taVNS	65.7012
42	21	taVNS	67.2517
42	22	taVNS	65.4007
42	23	taVNS	64.1006
42	24	taVNS	64.0915
42	25	taVNS	62.8966
42	26	taVNS	61.4897
42	27	taVNS	59.7409
42	28	taVNS	60.5352
42	29	taVNS	58.1519
42	30	taVNS	56.4645
43	1	taVNS	31.2031
43	2	taVNS	67.296
43	3	taVNS	76.9661
43	4	taVNS	75.9646
43	5	taVNS	75.5753
43	6	taVNS	72.9107
43	7	taVNS	71.5946
43	8	taVNS	71.6789
43	9	taVNS	71.35
43	10	taVNS	71.477
43	11	taVNS	71.2011
43	12	taVNS	68.7291
43	13	taVNS	65.5577
43	14	taVNS	64.0977
43	15	taVNS	63.7813
43	16	taVNS	65.0579
43	17	taVNS	64.7601
43	18	taVNS	65.6517
43	19	taVNS	64.2409
43	20	taVNS	64.7599
43	21	taVNS	65.5373
43	22	taVNS	65.4855
43	23	taVNS	62.8158
43	24	taVNS	60.0445
43	25	taVNS	61.2726
43	26	taVNS	60.4472
43	27	taVNS	58.4114
43	28	taVNS	60.2203
43	29	taVNS	59.2325
43	30	taVNS	58.3459
44	1	taVNS	31.6176
44	2	taVNS	71.4334
44	3	taVNS	78.3075
44	4	taVNS	80.4537
44	5	taVNS	79.2581
44	6	taVNS	78.0183
44	7	taVNS	77.0367
44	8	taVNS	75.6465
44	9	taVNS	74.6443
44	10	taVNS	75.2613
44	11	taVNS	73.9692
44	12	taVNS	70.3241
44	13	taVNS	69.5577
44	14	taVNS	71.3779
44	15	taVNS	70.9824
44	16	taVNS	72.8886
44	17	taVNS	68.6129
44	18	taVNS	66.6769
44	19	taVNS	67.3654
44	20	taVNS	65.2309
44	21	taVNS	64.3161
44	22	taVNS	66.8536
44	23	taVNS	66.6127
44	24	taVNS	63.8059
44	25	taVNS	63.6186
44	26	taVNS	63.9766
44	27	taVNS	63.9259
44	28	taVNS	62.7192
44	29	taVNS	63.7283
44	30	taVNS	62.5031
45	1	taVNS	31.9419
45	2	taVNS	70.2912
45	3	taVNS	78.9459
45	4	taVNS	80.8623
45	5	taVNS	79.3772
45	6	taVNS	77.9249
45	7	taVNS	76.882
45	8	taVNS	76.9875
45	9	taVNS	76.9185
45	10	taVNS	73.6151
45	11	taVNS	73.3105
45	12	taVNS	71.6819
45	13	taVNS	68.8979
45	14	taVNS	68.7104
45	15	taVNS	68.8648
45	16	taVNS	69.6058
45	17	taVNS	68.6878
45	18	taVNS	63.9636
45	19	taVNS	64.184
45	20	taVNS	63.4369
45	21	taVNS	65.0376
45	22	taVNS	64.1187
45	23	taVNS	60.6422
45	24	taVNS	59.9331
45	25	taVNS	60.258
45	26	taVNS	59.7919
45	27	taVNS	61.4184
45	28	taVNS	60.3024
45	29	taVNS	58.4385
45	30	taVNS	56.1798
46	1	taVNS	29.9895
46	2	taVNS	68.2529
46	3	taVNS	76.8072
46	4	taVNS	78.2432
46	5	taVNS	76.2519
46	6	taVNS	77.4872
46	7	taVNS	74.7293
46	8	taVNS	74.1254
46	9	taVNS	73.2804
46	10	taVNS	71.7046
46	11	taVNS	71.7088
46	12	taVNS	71.7137
46	13	taVNS	70.3134
46	14	taVNS	70.2912
46	15	taVNS	68.1638
46	16	taVNS	65.8031
46	17	taVNS	68.8208
46	18	taVNS	69.0357
46	19	taVNS	66.7399
46	20	taVNS	63.922
46	21	taVNS	65.9638
46	22	taVNS	66.0406
46	23	taVNS	64.8951
46	24	taVNS	63.5134
46	25	taVNS	63.9421
46	26	taVNS	63.8306
46	27	taVNS	63.0969
46	28	taVNS	62.4624
46	29	taVNS	62.9281
46	30	taVNS	59.0243
47	1	taVNS	29.789
47	2	taVNS	67.0545
47	3	taVNS	78.8153
47	4	taVNS	80.6051
47	5	taVNS	77.8379
47	6	taVNS	78.6239
47	7	taVNS	78.0884
47	8	taVNS	75.5382
47	9	taVNS	74.1588
47	10	taVNS	72.5499
47	11	taVNS	71.1528
47	12	taVNS	70.2945
47	13	taVNS	69.8966
47	14	taVNS	69.1085
47	15	taVNS	67.7543
47	16	taVNS	67.6578
47	17	taVNS	66.5145
47	18	taVNS	66.2895
47	19	taVNS	65.9048
47	20	taVNS	62.6644
47	21	taVNS	64.1016
47	22	taVNS	65.5828
47	23	taVNS	66.8165
47	24	taVNS	62.9167
47	25	taVNS	62.1575
47	26	taVNS	62.7045
47	27	taVNS	63.7562
47	28	taVNS	63.0136
47	29	taVNS	63.2387
47	30	taVNS	61.4505
48	1	taVNS	29.4874
48	2	taVNS	66.5105
48	3	taVNS	76.241
48	4	taVNS	76.8748
48	5	taVNS	79.3167
48	6	taVNS	77.1115
48	7	taVNS	76.4131
48	8	taVNS	74.0193
48	9	taVNS	74.1647
48	10	taVNS	73.54
48	11	taVNS	69.512
48	12	taVNS	66.8016
48	13	taVNS	67.7207
48	14	taVNS	67.2557
48	15	taVNS	64.3754
48	16	taVNS	64.6986
48	17	taVNS	64.9804
48	18	taVNS	65.4705
48	19	taVNS	64.3415
48	20	taVNS	64.6344
48	21	taVNS	64.535
48	22	taVNS	62.9882
48	23	taVNS	62.7711
48	24	taVNS	60.5166
48	25	taVNS	61.469
48	26	taVNS	61.7234
48	27	taVNS	62.4898
48	28	taVNS	60.6115
48	29	taVNS	57.8587
48	30	taVNS	54.7849
1	1	sham	20.6355
1	2	sham	63.8402
1	3	sham	76.6795
1	4	sham	81.0343
1	5	sham	81.3574
1	6	sham	79.9457
1	7	sham	78.5605
1	8	sham	78.1133
1	9	sham	76.7193
1	10	sham	75.597
1	11	sham	72.5919
1	12	sham	72.3355
1	13	sham	72.3401
1	14	sham	73.4327
1	15	sham	72.1263
1	16	sham	69.5191
1	17	sham	67.5242
1	18	sham	68.5532
1	19	sham	69.2555
1	20	sham	68.5568
1	21	sham	64.592
1	22	sham	62.4668
1	23	sham	60.7791
1	24	sham	62.1879
1	25	sham	63.7423
1	26	sham	63.995
1	27	sham	62.5963
1	28	sham	59.8388
1	29	sham	58.3859
1	30	sham	57.7213
2	1	sham	21.8303
2	2	sham	65.8428
2	3	sham	77.7923
2	4	sham	78.6857
2	5	sham	77.8576
2	6	sham	76.125
2	7	sham	75.1329
2	8	sham	74.3341
2	9	sham	72.2082
2	10	sham	74.1416
2	11	sham	70.2849
2	12	sham	67.9535
2	13	sham	67.3829
2	14	sham	65.8002
2	15	sham	63.6042
2	16	sham	63.6965
2	17	sham	62.6807
2	18	sham	61.9147
2	19	sham	62.0239
2	20	sham	63.567
2	21	sham	62.7372
2	22	sham	62.1763
2	23	sham	60.4774
2	24	sham	59.5731
2	25	sham	59.0068
2	26	sham	59.3824
2	27	sham	55.5761
2	28	sham	53.8281
2	29	sham	54.8087
2	30	sham	54.7092
3	1	sham	23.7478
3	2	sham	64.7434
3	3	sham	75.1717
3	4	sham	78.8869
3	5	sham	77.093
3	6	sham	75.6321
3	7	sham	71.5567
3	8	sham	71.3366
3	9	sham	70.3262
3	10	sham	69.1637
3	11	sham	69.1381
3	12	sham	67.1826
3	13	sham	66.2332
3	14	sham	67.8838
3	15	sham	66.9048
3	16	sham	66.6796
3	17	sham	62.5554
3	18	sham	65.3167
3	19	sham	62.2984
3	20	sham	59.624
3	21	sham	56.9912
3	22	sham	57.2914
3	23	sham	58.5655
3	24	sham	56.2601
3	25	sham	56.9731
3	26	sham	55.8418
3	27	sham	55.3976
3	28	sham	56.0502
3	29	sham	56.8499
3	30	sham	56.5777
4	1	sham	23.3596
4	2	sham	65.0126
4	3	sham	75.555
4	4	sham	75.773
4	5	sham	75.9788
4	6	sham	73.5594
4	7	sham	74.4862
4	8	sham	72.5955
4	9	sham	69.8166
4	10	sham	71.6419
4	11	sham	70.1762
4	12	sham	67.3432
4	13	sham	67.4255
4	14	sham	65.863
4	15	sham	64.3655
4	16	sham	62.6069
4	17	sham	62.777
4	18	sham	62.3965
4	19	sham	60.9417
4	20	sham	61.0792
4	21	sham	60.3381
4	22	sham	59.7844
4	23	sham	58.6709
4	24	sham	58.522
4	25	sham	58.3202
4	26	sham	56.4447
4	27	sham	55.0288
4	28	sham	56.0389
4	29	sham	54.4839
4	30	sham	53.775
5	1	sham	21.6635
5	2	sham	62.169
5	3	sham	73.4862
5	4	sham	76.5751
5	5	sham	75.6585
5	6	sham	73.422
5	7	sham	72.4341
5	8	sham	73.234
5	9	sham	71.3924
5	10	sham	70.3877
5	11	sham	66.9602
5	12	sham	65.14
5	13	sham	65.1301
5	14	sham	65.1653
5	15	sham	62.8304
5	16	sham	62.6162
5	17	sham	61.2766
5	18	sham	58.837
5	19	sham	58.0552
5	20	sham	58.9996
5	21	sham	56.8624
5	22	sham	55.6058
5	23	sham	57.0124
5	24	sham	56.0069
5	25	sham	55.7237
5	26	sham	56.3136
5	27	sham	53.4402
5	28	sham	52.321
5	29	sham	52.6173
5	30	sham	56.0892
6	1	sham	24.5231
6	2	sham	63.5927
6	3	sham	75.9759
6	4	sham	75.7245
6	5	sham	74.9338
6	6	sham	74.6076
6	7	sham	73.5576
6	8	sham	71.7062
6	9	sham	72.4016
6	10	sham	67.3406
6	11	sham	69.2105
6	12	sham	69.9768
6	13	sham	69.064
6	14	sham	66.2687
6	15	sham	62.4172
6	16	sham	60.9879
6	17	sham	60.9368
6	18	sham	62.9258
6	19	sham	64.1895
6	20	sham	63.0296
6	21	sham	61.1748
6	22	sham	61.4975
6	23	sham	60.3711
6	24	sham	58.793
6	25	sham	58.9775
6	26	sham	55.6516
6	27	sham	54.4806
6	28	sham	55.856
6	29	sham	55.0488
6	30	sham	54.0556
7	1	sham	23.9055
7	2	sham	61.7034
7	3	sham	73.7963
7	4	sham	74.8447
7	5	sham	75.4383
7	6	sham	73.5316
7	7	sham	72.5324
7	8	sham	71.9829
7	9	sham	72.1417
7	10	sham	70.7218
7	11	sham	68.1247
7	12	sham	65.8169
7	13	sham	64.996
7	14	sham	64.7588
7	15	sham	65.2146
7	16	sham	63.2583
7	17	sham	63.8933
7	18	sham	63.1303
7	19	sham	62.2148
7	20	sham	61.8805
7	21	sham	61.904
7	22	sham	62.2228
7	23	sham	60.1051
7	24	sham	60.128
7	25	sham	58.7721
7	26	sham	58.1501
7	27	sham	56.4015
7	28	sham	57.3455
7	29	sham	58.4651
7	30	sham	56.8691
8	1	sham	23.5143
8	2	sham	63.7421
8	3	sham	76.2883
8	4	sham	77.5933
8	5	sham	76.8954
8	6	sham	75.5513
8	7	sham	74.0189
8	8	sham	72.1414
8	9	sham	71.8457
8	10	sham	69.6536
8	11	sham	67.8677
8	12	sham	66.2149
8	13	sham	67.1165
8	14	sham	65.693
8	15	sham	64.662
8	16	sham	61.9594
8	17	sham	63.6707
8	18	sham	64.0751
8	19	sham	63.5928
8	20	sham	63.7889
8	21	sham	62.2027
8	22	sham	61.1028
8	23	sham	61.7783
8	24	sham	62.256
8	25	sham	60.8734
8	26	sham	61.3427
8	27	sham	57.8705
8	28	sham	57.3999
8	29	sham	57.8521
8	30	sham	55.3461
9	1	sham	22.6888
9	2	sham	63.3393
9	3	sham	73.9086
9	4	sham	75.8943
9	5	sham	73.7064
9	6	sham	72.3969
9	7	sham	69.3545
9	8	sham	67.8589
9	9	sham	64.7108
9	10	sham	65.5604
9	11	sham	66.84
9	12	sham	65.8525
9	13	sham	66.022
9	14	sham	60.3105
9	15	sham	58.8581
9	16	sham	58.4645
9	17	sham	60.3136
9	18	sham	62.3405
9	19	sham	61.7591
9	20	sham	61.6512
9	21	sham	63.9297
9	22	sham	63.0949
9	23	sham	61.6569
9	24	sham	58.6224
9	25	sham	58.1958
9	26	sham	58.0947
9	27	sham	59.1288
9	28	sham	57.7509
9	29	sham	57.1223
9	30	sham	55.8313
10	1	sham	24.313
10	2	sham	65.0176
10	3	sham	75.5584
10	4	sham	79.6875
10	5	sham	78.0202
10	6	sham	77.4349
10	7	sham	74.6798
10	8	sham	73.2735
10	9	sham	73.3466
10	10	sham	71.7292
10	11	sham	70.0916
10	12	sham	67.1139
10	13	sham	66.2694
10	14	sham	65.3467
10	15	sham	66.1756
10	16	sham	64.4676
10	17	sham	62.5647
10	18	sham	62.4648
10	19	sham	62.5699
10	20	sham	65.486
10	21	sham	63.8266
10	22	sham	60.8209
10	23	sham	59.2037
10	24	sham	58.2959
10	25	sham	57.0103
10	26	sham	56.7781
10	27	sham	57.2371
10	28	sham	56.3166
10	29	sham	53.2249
10	30	sham	53.8869
11	1	sham	22.0461
11	2	sham	63.5668
11	3	sham	74.1103
11	4	sham	76.8068
11	5	sham	75.6998
11	6	sham	75.2079
11	7	sham	75.1406
11	8	sham	74.9769
11	9	sham	73.1351
11	10	sham	73.6301
11	11	sham	70.7288
11	12	sham	67.9737
11	13	sham	67.047
11	14	sham	67.9941
11	15	sham	66.5937
11	16	sham	67.4613
11	17	sham	66.3712
11	18	sham	67.1234
11	19	sham	68.2267
11	20	sham	64.9888
11	21	sham	64.3121
11	22	sham	65.0429
11	23	sham	63.7499
11	24	sham	63.4567
11	25	sham	62.9215
11	26	sham	61.45
11	27	sham	62.4443
11	28	sham	60.4295
11	29	sham	57.6883
11	30	sham	56.9828
12	1	sham	27.0093
12	2	sham	68.7325
12	3	sham	78.4071
12	4	sham	79.3119
12	5	sham	78.7154
12	6	sham	79.3354
12	7	sham	77.8934
12	8	sham	77.2252
12	9	sham	76.2817
12	10	sham	72.6199
12	11	sham	71.6293
12	12	sham	72.1672
12	13	sham	70.8254
12	14	sham	68.5815
12	15	sham	68.2951
12	16	sham	66.0786
12	17	sham	64.4174
12	18	sham	68.1714
12	19	sham	68.1879
12	20	sham	65.8891
12	21	sham	66.7071
12	22	sham	64.0394
12	23	sham	63.7117
12	24	sham	63.1646
12	25	sham	61.4575
12	26	sham	61.4879
12	27	sham	58.9941
12	28	sham	59.2158
12	29	sham	55.8788
12	30	sham	54.6111
13	1	sham	23.8696
13	2	sham	63.6783
13	3	sham	74.3385
13	4	sham	76.598
13	5	sham	78.0236
13	6	sham	76.1608
13	7	sham	73.6162
13	8	sham	72.6871
13	9	sham	71.7594
13	10	sham	71.3842
13	11	sham	69.4806
13	12	sham	69.5984
13	13	sham	69.1637
13	14	sham	67.074
13	15	sham	62.6791
13	16	sham	64.1128
13	17	sham	64.4792
13	18	sham	63.9701
13	19	sham	63.3415
13	20	sham	63.8066
13	21	sham	62.9732
13	22	sham	62.4471
13	23	sham	64.6945
13	24	sham	64.6034
13	25	sham	62.8791
13	26	sham	58.5138
13	27	sham	55.7201
13	28	sham	55.2464
13	29	sham	57.3229
13	30	sham	56.4824
14	1	sham	25.5997
14	2	sham	67.9882
14	3	sham	77.3859
14	4	sham	80.7811
14	5	sham	80.3124
14	6	sham	76.3296
14	7	sham	74.8655
14	8	sham	74.7019
14	9	sham	73.0194
14	10	sham	71.9577
14	11	sham	70.1796
14	12	sham	69.061
14	13	sham	67.5299
14	14	sham	63.1454
14	15	sham	64.8047
14	16	sham	62.7749
14	17	sham	63.2857
14	18	sham	64.2581
14	19	sham	61.8848
14	20	sham	59.6161
14	21	sham	59.0053
14	22	sham	58.8919
14	23	sham	61.4359
14	24	sham	58.4548
14	25	sham	58.0319
14	26	sham	56.6047
14	27	sham	55.3237
14	28	sham	57.0963
14	29	sham	56.1462
14	30	sham	56.7793
15	1	sham	24.9629
15	2	sham	64.8603
15	3	sham	76.1428
15	4	sham	79.6769
15	5	sham	76.9219
15	6	sham	77.4624
15	7	sham	75.6666
15	8	sham	74.1026
15	9	sham	74.6446
15	10	sham	74.026
15	11	sham	71.0424
15	12	sham	67.1814
15	13	sham	67.3536
15	14	sham	66.2338
15	15	sham	68.756
15	16	sham	67.7606
15	17	sham	65.6338
15	18	sham	66.873
15	19	sham	64.7662
15	20	sham	64.0764
15	21	sham	65.0071
15	22	sham	68.3925
15	23	sham	67.2333
15	24	sham	66.2119
15	25	sham	66.3364
15	26	sham	63.2095
15	27	sham	63.0011
15	28	sham	60.9611
15	29	sham	59.4863
15	30	sham	58.595
16	1	sham	26.0423
16	2	sham	64.471
16	3	sham	77.7375
16	4	sham	77.1065
16	5	sham	74.7667
16	6	sham	73.8511
16	7	sham	73.7017
16	8	sham	71.8838
16	9	sham	70.4157
16	10	sham	68.53
16	11	sham	68.0621
16	12	sham	68.1443
16	13	sham	67.346
16	14	sham	66.1105
16	15	sham	65.448
16	16	sham	64.7388
16	17	sham	64.6303
16	18	sham	65.0664
16	19	sham	62.7758
16	20	sham	58.6724
16	21	sham	58.1188
16	22	sham	57.775
16	23	sham	58.2487
16	24	sham	57.9137
16	25	sham	56.1361
16	26	sham	58.1572
16	27	sham	58.578
16	28	sham	57.2174
16	29	sham	55.5729
16	30	sham	54.9013
17	1	sham	27.0594
17	2	sham	66.1509
17	3	sham	78.4753
17	4	sham	80.5301
17	5	sham	78.48
17	6	sham	77.0798
17	7	sham	78.0859
17	8	sham	78.0841
17	9	sham	76.088
17	10	sham	73.7945
17	11	sham	71.0136
17	12	sham	72.0218
17	13	sham	71.5035
17	14	sham	69.8216
17	15	sham	69.7516
17	16	sham	69.9107
17	17	sham	69.4603
17	18	sham	70.9772
17	19	sham	68.9743
17	20	sham	68.9139
17	21	sham	67.8016
17	22	sham	66.2928
17	23	sham	65.0122
17	24	sham	65.6861
17	25	sham	65.1143
17	26	sham	63.7409
17	27	sham	64.0394
17	28	sham	62.9234
17	29	sham	61.153
17	30	sham	60.6019
18	1	sham	27.82
18	2	sham	67.9398
18	3	sham	80.0788
18	4	sham	82.8019
18	5	sham	81.5017
18	6	sham	78.4869
18	7	sham	79.587
18	8	sham	78.1773
18	9	sham	75.207
18	10	sham	73.5642
18	11	sham	73.9929
18	12	sham	74.6956
18	13	sham	71.4329
18	14	sham	70.3494
18	15	sham	67.8183
18	16	sham	68.8282
18	17	sham	68.8134
18	18	sham	68.6694
18	19	sham	67.8907
18	20	sham	68.3419
18	21	sham	67.5661
18	22	sham	65.5002
18	23	sham	61.2936
18	24	sham	60.324
18	25	sham	61.2384
18	26	sham	62.9145
18	27	sham	62.3136
18	28	sham	58.5376
18	29	sham	58.6566
18	30	sham	59.4944
19	1	sham	24.488
19	2	sham	61.7539
19	3	sham	72.8275
19	4	sham	74.9377
19	5	sham	75.2306
19	6	sham	73.1461
19	7	sham	71.1037
19	8	sham	71.2109
19	9	sham	68.7691
19	10	sham	68.1473
19	11	sham	68.3422
19	12	sham	66.6456
19	13	sham	64.1678
19	14	sham	64.6067
19	15	sham	62.6774
19	16	sham	62.1518
19	17	sham	61.9354
19	18	sham	59.5167
19	19	sham	60.2542
[truncated: 881 more rows]

## Sheet: Suppl. Table 1
ID	cMale	Order	BMI	StimSide	StimCond	Food	RewM	cDiff	S_InvSlope
1	-0.5	1	22.5031	0	1	1	0	0	76.9398
1	-0.5	1	22.5031	0	1	0	1	1	42.4328
1	-0.5	1	22.5031	0	1	0	0	0	52.8408
1	-0.5	1	22.5031	0	1	0	1	1	120.803
1	-0.5	1	22.5031	0	1	0	1	0	102.17
1	-0.5	1	22.5031	0	1	1	1	1	60.1857
1	-0.5	1	22.5031	0	1	0	0	0	62.5375
1	-0.5	1	22.5031	0	1	0	0	1	51.6763
1	-0.5	1	22.5031	0	1	0	0	0	51.0476
1	-0.5	1	22.5031	0	1	0	1	1	53.313
1	-0.5	1	22.5031	0	1	1	0	0	59.2607
1	-0.5	1	22.5031	0	1	1	0	1	65.399
1	-0.5	1	22.5031	0	1	1	1	0	66.6494
1	-0.5	1	22.5031	0	1	0	1	1	62.4388
1	-0.5	1	22.5031	0	1	1	1	0	64.3471
1	-0.5	1	22.5031	0	1	0	1	1	112.76
1	-0.5	1	22.5031	0	1	0	1	0	44.9264
1	-0.5	1	22.5031	0	1	0	0	1	47.667
1	-0.5	1	22.5031	0	1	1	0	0	117.103
1	-0.5	1	22.5031	0	1	0	0	1	48.9391
1	-0.5	1	22.5031	0	1	0	0	0	67.8993
1	-0.5	1	22.5031	0	1	1	1	1	64.3389
1	-0.5	1	22.5031	0	1	1	1	0	64.2473
1	-0.5	1	22.5031	0	1	1	0	1	47.4088
1	-0.5	1	22.5031	0	1	1	0	0	32.4757
1	-0.5	1	22.5031	0	1	0	0	1	76.9319
1	-0.5	1	22.5031	0	1	0	1	0	46.4622
1	-0.5	1	22.5031	0	1	1	1	1	48.2216
1	-0.5	1	22.5031	0	1	0	1	0	41.0974
1	-0.5	1	22.5031	0	1	1	1	1	64.6145
1	-0.5	1	22.5031	0	1	1	0	0	46.0328
1	-0.5	1	22.5031	0	1	1	1	1	67.2604
1	-0.5	1	22.5031	0	1	1	1	0	55.0567
1	-0.5	1	22.5031	0	1	0	0	1	44.9176
1	-0.5	1	22.5031	0	1	0	0	0	81.3683
1	-0.5	1	22.5031	0	1	1	0	1	97.3042
1	-0.5	1	22.5031	0	1	1	1	0	50.3834
1	-0.5	1	22.5031	0	1	0	1	1	55.8843
1	-0.5	1	22.5031	0	1	0	1	0	45.4892
1	-0.5	1	22.5031	0	1	1	0	1	56.9942
1	-0.5	1	22.5031	0	1	0	1	0	34.2609
1	-0.5	1	22.5031	0	1	1	0	1	55.1433
1	-0.5	1	22.5031	0	1	0	0	0	57.7378
1	-0.5	1	22.5031	0	1	1	1	1	162.69
1	-0.5	1	22.5031	0	1	1	0	0	150.721
1	-0.5	1	22.5031	0	1	1	0	1	53.6938
1	-0.5	1	22.5031	0	1	1	1	0	54.2868
1	-0.5	1	22.5031	0	1	0	0	1	77.8383
1	-0.5	1	22.5031	0	0	1	0	0	48.4584
1	-0.5	1	22.5031	0	0	0	1	1	48.2832
1	-0.5	1	22.5031	0	0	0	0	0	44.1256
1	-0.5	1	22.5031	0	0	0	1	1	41.205
1	-0.5	1	22.5031	0	0	0	1	0	54.6481
1	-0.5	1	22.5031	0	0	1	1	1	49.2946
1	-0.5	1	22.5031	0	0	0	0	0	62.9999
1	-0.5	1	22.5031	0	0	0	0	1	57.5737
1	-0.5	1	22.5031	0	0	0	0	0	56.542
1	-0.5	1	22.5031	0	0	0	1	1	58.4759
1	-0.5	1	22.5031	0	0	1	0	0	57.1356
1	-0.5	1	22.5031	0	0	1	0	1	52.6862
1	-0.5	1	22.5031	0	0	1	1	0	49.0675
1	-0.5	1	22.5031	0	0	0	1	1	61.7647
1	-0.5	1	22.5031	0	0	1	1	0	88.3985
1	-0.5	1	22.5031	0	0	0	1	1	50.661
1	-0.5	1	22.5031	0	0	0	1	0	45.9642
1	-0.5	1	22.5031	0	0	0	0	1	53.192
1	-0.5	1	22.5031	0	0	1	0	0	33.3424
1	-0.5	1	22.5031	0	0	0	0	1	46.8973
1	-0.5	1	22.5031	0	0	0	0	0	45.7459
1	-0.5	1	22.5031	0	0	1	1	1	62.6287
1	-0.5	1	22.5031	0	0	1	1	0	46.966
1	-0.5	1	22.5031	0	0	1	0	1	51.7337
1	-0.5	1	22.5031	0	0	1	0	0	60.6358
1	-0.5	1	22.5031	0	0	0	0	1	54.5924
1	-0.5	1	22.5031	0	0	0	1	0	56.0322
1	-0.5	1	22.5031	0	0	1	1	1	68.9338
1	-0.5	1	22.5031	0	0	0	1	0	44.457
1	-0.5	1	22.5031	0	0	1	1	1	49.6473
1	-0.5	1	22.5031	0	0	1	0	0	34.7989
1	-0.5	1	22.5031	0	0	1	1	1	62.8815
1	-0.5	1	22.5031	0	0	1	1	0	57.1346
1	-0.5	1	22.5031	0	0	0	0	1	57.4503
1	-0.5	1	22.5031	0	0	0	0	0	37.2353
1	-0.5	1	22.5031	0	0	1	0	1	43.0338
1	-0.5	1	22.5031	0	0	1	1	0	44.0893
1	-0.5	1	22.5031	0	0	0	1	1	55.254
1	-0.5	1	22.5031	0	0	0	1	0	138.862
1	-0.5	1	22.5031	0	0	1	0	1	48.4211
1	-0.5	1	22.5031	0	0	0	1	0	50.8353
1	-0.5	1	22.5031	0	0	1	0	1	58.9106
1	-0.5	1	22.5031	0	0	0	0	0	40.7874
1	-0.5	1	22.5031	0	0	1	1	1	46.086
1	-0.5	1	22.5031	0	0	1	0	0	78.2379
1	-0.5	1	22.5031	0	0	1	0	1	64.7766
1	-0.5	1	22.5031	0	0	1	1	0	47.6286
1	-0.5	1	22.5031	0	0	0	0	1	51.9032
2	0.5	1	30.9246	0	1	1	0	1	38.4205
2	0.5	1	30.9246	0	1	1	0	0	86.7908
2	0.5	1	30.9246	0	1	1	1	1	33.1444
2	0.5	1	30.9246	0	1	1	1	0	48.1004
2	0.5	1	30.9246	0	1	1	1	1	68.0728
2	0.5	1	30.9246	0	1	0	0	0	41.1585
2	0.5	1	30.9246	0	1	0	1	1	73.6741
2	0.5	1	30.9246	0	1	0	1	0	39.5689
2	0.5	1	30.9246	0	1	0	0	1	105.179
2	0.5	1	30.9246	0	1	1	0	0	39.5453
2	0.5	1	30.9246	0	1	1	1	1	81.2379
2	0.5	1	30.9246	0	1	0	1	0	49.1129
2	0.5	1	30.9246	0	1	1	0	1	63.0341
2	0.5	1	30.9246	0	1	0	0	0	42.9588
2	0.5	1	30.9246	0	1	1	0	1	48.3306
2	0.5	1	30.9246	0	1	1	0	0	39.1289
2	0.5	1	30.9246	0	1	0	0	1	86.4891
2	0.5	1	30.9246	0	1	0	1	0	54.7366
2	0.5	1	30.9246	0	1	0	1	1	129.969
2	0.5	1	30.9246	0	1	1	1	0	48.8051
2	0.5	1	30.9246	0	1	1	1	1	50.6539
2	0.5	1	30.9246	0	1	1	1	0	58.3135
2	0.5	1	30.9246	0	1	0	0	1	95.2353
2	0.5	1	30.9246	0	1	1	0	0	85.8835
2	0.5	1	30.9246	0	1	0	1	1	78.3916
2	0.5	1	30.9246	0	1	0	1	0	103.741
2	0.5	1	30.9246	0	1	1	1	1	41.4296
2	0.5	1	30.9246	0	1	1	1	0	50.9034
2	0.5	1	30.9246	0	1	1	0	1	57.3874
2	0.5	1	30.9246	0	1	0	0	0	51.0021
2	0.5	1	30.9246	0	1	0	0	1	0
2	0.5	1	30.9246	0	1	1	1	0	85.7995
2	0.5	1	30.9246	0	1	0	0	1	68.3027
2	0.5	1	30.9246	0	1	0	0	0	56.96
2	0.5	1	30.9246	0	1	0	1	1	111.431
2	0.5	1	30.9246	0	1	0	1	0	26.2458
2	0.5	1	30.9246	0	1	0	0	1	0
2	0.5	1	30.9246	0	1	1	0	0	54.9921
2	0.5	1	30.9246	0	1	0	1	1	55.3027
2	0.5	1	30.9246	0	1	1	1	0	66.9868
2	0.5	1	30.9246	0	1	1	0	1	188.319
2	0.5	1	30.9246	0	1	0	1	0	61.343
2	0.5	1	30.9246	0	1	1	1	1	103.321
2	0.5	1	30.9246	0	1	0	0	0	60.9065
2	0.5	1	30.9246	0	1	1	0	1	0
2	0.5	1	30.9246	0	1	0	0	0	60.6701
2	0.5	1	30.9246	0	1	0	1	1	60.2299
2	0.5	1	30.9246	0	1	1	0	0	54.2307
2	0.5	1	30.9246	0	0	1	0	1	51.0765
2	0.5	1	30.9246	0	0	1	0	0	72.1987
2	0.5	1	30.9246	0	0	1	1	1	70.8157
2	0.5	1	30.9246	0	0	1	1	0	76.7703
2	0.5	1	30.9246	0	0	1	1	1	185.19
2	0.5	1	30.9246	0	0	0	0	0	70.6059
2	0.5	1	30.9246	0	0	0	1	1	49.3651
2	0.5	1	30.9246	0	0	0	1	0	73.8426
2	0.5	1	30.9246	0	0	0	0	1	52.7796
2	0.5	1	30.9246	0	0	1	0	0	73.4591
2	0.5	1	30.9246	0	0	1	1	1	104.542
2	0.5	1	30.9246	0	0	0	1	0	71.8787
2	0.5	1	30.9246	0	0	1	0	1	85.4702
2	0.5	1	30.9246	0	0	0	0	0	47.1823
2	0.5	1	30.9246	0	0	1	0	1	54.4447
2	0.5	1	30.9246	0	0	1	0	0	58.5233
2	0.5	1	30.9246	0	0	0	0	1	48.2093
2	0.5	1	30.9246	0	0	0	1	0	53.5283
2	0.5	1	30.9246	0	0	0	1	1	50.1019
2	0.5	1	30.9246	0	0	1	1	0	40.1739
2	0.5	1	30.9246	0	0	1	1	1	46.8162
2	0.5	1	30.9246	0	0	1	1	0	45.5314
2	0.5	1	30.9246	0	0	0	0	1	37.2611
2	0.5	1	30.9246	0	0	1	0	0	51.96
2	0.5	1	30.9246	0	0	0	1	1	53.5746
2	0.5	1	30.9246	0	0	0	1	0	62.9009
2	0.5	1	30.9246	0	0	1	1	1	68.8575
2	0.5	1	30.9246	0	0	1	1	0	47.7392
2	0.5	1	30.9246	0	0	1	0	1	66.7863
2	0.5	1	30.9246	0	0	0	0	0	76.0942
2	0.5	1	30.9246	0	0	0	0	1	51.2683
2	0.5	1	30.9246	0	0	1	1	0	52.1962
2	0.5	1	30.9246	0	0	0	0	1	135.973
2	0.5	1	30.9246	0	0	0	0	0	108.637
2	0.5	1	30.9246	0	0	0	1	1	46.0532
2	0.5	1	30.9246	0	0	0	1	0	48.1098
2	0.5	1	30.9246	0	0	0	0	1	0
2	0.5	1	30.9246	0	0	1	0	0	56.2235
2	0.5	1	30.9246	0	0	0	1	1	56.4978
2	0.5	1	30.9246	0	0	1	1	0	60.4953
2	0.5	1	30.9246	0	0	1	0	1	69.298
2	0.5	1	30.9246	0	0	0	1	0	55.3741
2	0.5	1	30.9246	0	0	1	1	1	106.065
2	0.5	1	30.9246	0	0	0	0	0	53.6412
2	0.5	1	30.9246	0	0	1	0	1	57.1029
2	0.5	1	30.9246	0	0	0	0	0	75.4545
2	0.5	1	30.9246	0	0	0	1	1	52.9319
2	0.5	1	30.9246	0	0	1	0	0	63.8533
3	-0.5	0	20.0208	0	0	0	1	0	52.4599
3	-0.5	0	20.0208	0	0	1	1	1	46.1659
3	-0.5	0	20.0208	0	0	0	1	0	68.4694
3	-0.5	0	20.0208	0	0	0	0	1	39.7322
3	-0.5	0	20.0208	0	0	1	1	0	84.2708
3	-0.5	0	20.0208	0	0	1	1	1	51.7817
3	-0.5	0	20.0208	0	0	1	1	0	59.6216
3	-0.5	0	20.0208	0	0	1	0	1	49.7557
3	-0.5	0	20.0208	0	0	0	1	0	48.6026
3	-0.5	0	20.0208	0	0	0	1	1	45.1364
3	-0.5	0	20.0208	0	0	0	0	0	35.5564
3	-0.5	0	20.0208	0	0	1	0	1	45.6528
3	-0.5	0	20.0208	0	0	1	1	0	91.7878
3	-0.5	0	20.0208	0	0	1	1	1	58.9288
3	-0.5	0	20.0208	0	0	1	0	0	50.6653
3	-0.5	0	20.0208	0	0	0	1	1	69.5182
3	-0.5	0	20.0208	0	0	1	1	0	77.0344
3	-0.5	0	20.0208	0	0	0	0	1	83.4114
3	-0.5	0	20.0208	0	0	1	1	0	56.5914
3	-0.5	0	20.0208	0	0	1	0	1	49.9289
3	-0.5	0	20.0208	0	0	1	0	0	47.5698
3	-0.5	0	20.0208	0	0	1	1	1	59.8407
3	-0.5	0	20.0208	0	0	1	0	0	53.5916
3	-0.5	0	20.0208	0	0	0	1	1	46.4987
3	-0.5	0	20.0208	0	0	0	0	0	58.9981
3	-0.5	0	20.0208	0	0	0	1	1	67.2026
3	-0.5	0	20.0208	0	0	0	1	0	54.0151
3	-0.5	0	20.0208	0	0	1	0	1	56.0102
3	-0.5	0	20.0208	0	0	0	1	0	58.152
3	-0.5	0	20.0208	0	0	0	0	1	54.5239
3	-0.5	0	20.0208	0	0	0	1	0	81.4476
3	-0.5	0	20.0208	0	0	0	1	1	56.2459
3	-0.5	0	20.0208	0	0	0	0	0	55.4768
3	-0.5	0	20.0208	0	0	0	0	1	74.961
3	-0.5	0	20.0208	0	0	1	0	0	70.8704
3	-0.5	0	20.0208	0	0	0	1	1	68.827
3	-0.5	0	20.0208	0	0	1	0	0	83.1087
3	-0.5	0	20.0208	0	0	0	0	1	55.8293
3	-0.5	0	20.0208	0	0	0	0	0	42.8567
3	-0.5	0	20.0208	0	0	1	0	1	50.5494
3	-0.5	0	20.0208	0	0	1	1	0	67.571
3	-0.5	0	20.0208	0	0	1	1	1	92.2707
3	-0.5	0	20.0208	0	0	0	0	0	41.4861
3	-0.5	0	20.0208	0	0	1	0	1	37.2028
3	-0.5	0	20.0208	0	0	1	0	0	44.5382
3	-0.5	0	20.0208	0	0	1	1	1	51.1105
3	-0.5	0	20.0208	0	0	0	0	0	39.009
3	-0.5	0	20.0208	0	0	0	0	1	94.3374
3	-0.5	0	20.0208	0	1	0	1	0	36.2283
3	-0.5	0	20.0208	0	1	1	1	1	69.8966
3	-0.5	0	20.0208	0	1	0	1	0	91.9356
3	-0.5	0	20.0208	0	1	0	0	1	49.0705
3	-0.5	0	20.0208	0	1	1	1	0	54.5131
3	-0.5	0	20.0208	0	1	1	1	1	51.7615
3	-0.5	0	20.0208	0	1	1	1	0	60.5642
3	-0.5	0	20.0208	0	1	1	0	1	54.6339
3	-0.5	0	20.0208	0	1	0	1	0	38.3676
3	-0.5	0	20.0208	0	1	0	1	1	71.848
3	-0.5	0	20.0208	0	1	0	0	0	92.3545
3	-0.5	0	20.0208	0	1	1	0	1	54.3133
3	-0.5	0	20.0208	0	1	1	1	0	52.3628
3	-0.5	0	20.0208	0	1	1	1	1	82.4133
3	-0.5	0	20.0208	0	1	1	0	0	102.887
3	-0.5	0	20.0208	0	1	0	1	1	61.8144
3	-0.5	0	20.0208	0	1	1	1	0	55.1161
3	-0.5	0	20.0208	0	1	0	0	1	70.958
3	-0.5	0	20.0208	0	1	1	1	0	57.2104
3	-0.5	0	20.0208	0	1	1	0	1	43.4186
3	-0.5	0	20.0208	0	1	1	0	0	83.0811
3	-0.5	0	20.0208	0	1	1	1	1	47.1457
3	-0.5	0	20.0208	0	1	1	0	0	47.1232
3	-0.5	0	20.0208	0	1	0	1	1	49.0727
3	-0.5	0	20.0208	0	1	0	0	0	33.1787
3	-0.5	0	20.0208	0	1	0	1	1	52.4931
3	-0.5	0	20.0208	0	1	0	1	0	43.1451
3	-0.5	0	20.0208	0	1	1	0	1	45.7917
3	-0.5	0	20.0208	0	1	0	1	0	56.2023
3	-0.5	0	20.0208	0	1	0	0	1	46.6527
3	-0.5	0	20.0208	0	1	0	1	0	58.6081
3	-0.5	0	20.0208	0	1	0	1	1	69.8159
3	-0.5	0	20.0208	0	1	0	0	0	55.7761
3	-0.5	0	20.0208	0	1	0	0	1	53.7102
3	-0.5	0	20.0208	0	1	1	0	0	70.9629
3	-0.5	0	20.0208	0	1	0	1	1	73.3948
3	-0.5	0	20.0208	0	1	1	0	0	68.9518
3	-0.5	0	20.0208	0	1	0	0	1	75.0857
3	-0.5	0	20.0208	0	1	0	0	0	35.3836
3	-0.5	0	20.0208	0	1	1	0	1	36.91
3	-0.5	0	20.0208	0	1	1	1	0	58.9312
3	-0.5	0	20.0208	0	1	1	1	1	53.076
3	-0.5	0	20.0208	0	1	0	0	0	65.6639
3	-0.5	0	20.0208	0	1	1	0	1	49.5364
3	-0.5	0	20.0208	0	1	1	0	0	112.884
3	-0.5	0	20.0208	0	1	1	1	1	90.5031
3	-0.5	0	20.0208	0	1	0	0	0	104.144
3	-0.5	0	20.0208	0	1	0	0	1	143.007
4	-0.5	0	24.5739	0	0	1	1	1	56.7613
4	-0.5	0	24.5739	0	0	1	1	0	61.2834
4	-0.5	0	24.5739	0	0	1	1	1	43.9524
4	-0.5	0	24.5739	0	0	0	0	0	56.1231
4	-0.5	0	24.5739	0	0	1	1	1	66.2435
4	-0.5	0	24.5739	0	0	0	1	0	38.4331
4	-0.5	0	24.5739	0	0	0	1	1	50.9115
4	-0.5	0	24.5739	0	0	0	0	0	42.6018
4	-0.5	0	24.5739	0	0	1	0	1	44.5618
4	-0.5	0	24.5739	0	0	1	1	0	63.1276
4	-0.5	0	24.5739	0	0	0	0	1	46.8562
4	-0.5	0	24.5739	0	0	0	0	0	48.2402
4	-0.5	0	24.5739	0	0	1	1	1	52.7273
4	-0.5	0	24.5739	0	0	0	1	0	62.2419
4	-0.5	0	24.5739	0	0	0	0	1	46.9173
4	-0.5	0	24.5739	0	0	0	1	0	57.8489
4	-0.5	0	24.5739	0	0	0	1	1	48.609
4	-0.5	0	24.5739	0	0	1	0	0	41.2577
4	-0.5	0	24.5739	0	0	0	1	1	79.8035
4	-0.5	0	24.5739	0	0	0	1	0	69.5886
4	-0.5	0	24.5739	0	0	1	0	1	40.7484
4	-0.5	0	24.5739	0	0	1	1	0	43.7544
4	-0.5	0	24.5739	0	0	1	0	1	45.7851
4	-0.5	0	24.5739	0	0	1	0	0	65.3109
4	-0.5	0	24.5739	0	0	1	1	1	79.2533
4	-0.5	0	24.5739	0	0	1	0	0	48.9813
4	-0.5	0	24.5739	0	0	0	1	1	53.2975
4	-0.5	0	24.5739	0	0	0	1	0	90.6894
4	-0.5	0	24.5739	0	0	1	1	1	54.0673
4	-0.5	0	24.5739	0	0	1	1	0	93.2049
4	-0.5	0	24.5739	0	0	0	1	1	52.805
4	-0.5	0	24.5739	0	0	0	0	0	51.0518
4	-0.5	0	24.5739	0	0	1	0	1	40.1098
4	-0.5	0	24.5739	0	0	1	0	0	48.7514
4	-0.5	0	24.5739	0	0	0	0	1	34.7227
4	-0.5	0	24.5739	0	0	1	0	0	74.8791
4	-0.5	0	24.5739	0	0	1	0	1	59.3674
4	-0.5	0	24.5739	0	0	1	1	0	52.4084
4	-0.5	0	24.5739	0	0	0	0	1	52.1389
4	-0.5	0	24.5739	0	0	0	0	0	95.7999
4	-0.5	0	24.5739	0	0	0	0	1	76.4457
4	-0.5	0	24.5739	0	0	1	0	0	32.4919
4	-0.5	0	24.5739	0	0	0	0	1	53.2762
4	-0.5	0	24.5739	0	0	0	1	0	55.6674
4	-0.5	0	24.5739	0	0	1	0	1	46.0448
4	-0.5	0	24.5739	0	0	0	0	0	44.313
4	-0.5	0	24.5739	0	0	0	1	1	47.9178
4	-0.5	0	24.5739	0	0	1	1	0	44.1655
4	-0.5	0	24.5739	0	1	1	1	1	57.6164
4	-0.5	0	24.5739	0	1	1	1	0	124.147
4	-0.5	0	24.5739	0	1	1	1	1	42.374
4	-0.5	0	24.5739	0	1	0	0	0	35.7642
4	-0.5	0	24.5739	0	1	1	1	1	42.5505
4	-0.5	0	24.5739	0	1	0	1	0	43.7063
4	-0.5	0	24.5739	0	1	0	1	1	40.3034
4	-0.5	0	24.5739	0	1	0	0	0	56.7507
4	-0.5	0	24.5739	0	1	1	0	1	45.9351
4	-0.5	0	24.5739	0	1	1	1	0	63.0252
4	-0.5	0	24.5739	0	1	0	0	1	44.1921
4	-0.5	0	24.5739	0	1	0	0	0	51.2732
4	-0.5	0	24.5739	0	1	1	1	1	60.6732
4	-0.5	0	24.5739	0	1	0	1	0	61.168
4	-0.5	0	24.5739	0	1	0	0	1	50.362
4	-0.5	0	24.5739	0	1	0	1	0	58.8371
4	-0.5	0	24.5739	0	1	0	1	1	50.0394
4	-0.5	0	24.5739	0	1	1	0	0	51.0909
4	-0.5	0	24.5739	0	1	0	1	1	47.9194
4	-0.5	0	24.5739	0	1	0	1	0	56.4515
4	-0.5	0	24.5739	0	1	1	0	1	44.7672
4	-0.5	0	24.5739	0	1	1	1	0	80.3481
4	-0.5	0	24.5739	0	1	1	0	1	55.9973
4	-0.5	0	24.5739	0	1	1	0	0	85.0127
4	-0.5	0	24.5739	0	1	1	1	1	48.9708
4	-0.5	0	24.5739	0	1	1	0	0	68.0015
4	-0.5	0	24.5739	0	1	0	1	1	41.0044
4	-0.5	0	24.5739	0	1	0	1	0	78.8319
4	-0.5	0	24.5739	0	1	1	1	1	86.9259
4	-0.5	0	24.5739	0	1	1	1	0	78.3354
4	-0.5	0	24.5739	0	1	0	1	1	165.742
4	-0.5	0	24.5739	0	1	0	0	0	74.6786
4	-0.5	0	24.5739	0	1	1	0	1	40.7557
4	-0.5	0	24.5739	0	1	1	0	0	68.478
4	-0.5	0	24.5739	0	1	0	0	1	41.5578
4	-0.5	0	24.5739	0	1	1	0	0	55.4451
4	-0.5	0	24.5739	0	1	1	0	1	42.1928
4	-0.5	0	24.5739	0	1	1	1	0	73.4798
4	-0.5	0	24.5739	0	1	0	0	1	47.6111
4	-0.5	0	24.5739	0	1	0	0	0	52.9926
4	-0.5	0	24.5739	0	1	0	0	1	61.0012
4	-0.5	0	24.5739	0	1	1	0	0	97.9259
4	-0.5	0	24.5739	0	1	0	0	1	47.3847
4	-0.5	0	24.5739	0	1	0	1	0	60.0446
4	-0.5	0	24.5739	0	1	1	0	1	43.2482
4	-0.5	0	24.5739	0	1	0	0	0	72.0525
4	-0.5	0	24.5739	0	1	0	1	1	76.5769
4	-0.5	0	24.5739	0	1	1	1	0	70.9757
5	-0.5	1	22.9544	0	1	0	1	0	68.2283
5	-0.5	1	22.9544	0	1	1	1	1	71.5033
5	-0.5	1	22.9544	0	1	0	1	0	24.8453
5	-0.5	1	22.9544	0	1	1	1	1	43.6013
5	-0.5	1	22.9544	0	1	1	1	0	54.529
5	-0.5	1	22.9544	0	1	0	0	1	42.6791
5	-0.5	1	22.9544	0	1	1	0	0	39.3255
5	-0.5	1	22.9544	0	1	1	0	1	76.2529
5	-0.5	1	22.9544	0	1	0	0	0	41.4044
5	-0.5	1	22.9544	0	1	0	0	1	53.8962
5	-0.5	1	22.9544	0	1	0	0	0	81.5396
5	-0.5	1	22.9544	0	1	0	0	1	55.1876
5	-0.5	1	22.9544	0	1	1	1	0	62.905
5	-0.5	1	22.9544	0	1	1	0	1	87.2621
5	-0.5	1	22.9544	0	1	0	1	0	56.0306
5	-0.5	1	22.9544	0	1	0	1	1	56.5101
5	-0.5	1	22.9544	0	1	1	0	0	61.3835
5	-0.5	1	22.9544	0	1	1	1	1	57.997
5	-0.5	1	22.9544	0	1	1	0	0	63.0808
5	-0.5	1	22.9544	0	1	1	0	1	55.614
5	-0.5	1	22.9544	0	1	1	0	0	52.4754
5	-0.5	1	22.9544	0	1	0	1	1	90.8239
5	-0.5	1	22.9544	0	1	0	1	0	51.8333
5	-0.5	1	22.9544	0	1	0	1	1	33.3487
5	-0.5	1	22.9544	0	1	0	0	0	61.0183
5	-0.5	1	22.9544	0	1	0	0	1	44.6155
5	-0.5	1	22.9544	0	1	1	1	0	58.0043
5	-0.5	1	22.9544	0	1	0	1	1	59.8926
5	-0.5	1	22.9544	0	1	0	0	0	74.2805
5	-0.5	1	22.9544	0	1	1	0	1	46.3702
5	-0.5	1	22.9544	0	1	1	1	0	38.6559
5	-0.5	1	22.9544	0	1	1	1	1	61.3294
5	-0.5	1	22.9544	0	1	0	1	0	44.1393
5	-0.5	1	22.9544	0	1	1	1	1	60.7925
5	-0.5	1	22.9544	0	1	1	0	0	61.2092
5	-0.5	1	22.9544	0	1	0	1	1	74.6863
5	-0.5	1	22.9544	0	1	1	1	0	59.7086
5	-0.5	1	22.9544	0	1	0	1	1	51.6887
5	-0.5	1	22.9544	0	1	0	0	0	50.165
5	-0.5	1	22.9544	0	1	0	0	1	38.1712
5	-0.5	1	22.9544	0	1	0	1	0	44.4805
5	-0.5	1	22.9544	0	1	1	1	1	46.1824
5	-0.5	1	22.9544	0	1	1	0	0	75.4642
5	-0.5	1	22.9544	0	1	1	0	1	55.6288
5	-0.5	1	22.9544	0	1	1	1	0	54.967
5	-0.5	1	22.9544	0	1	0	0	1	69.319
5	-0.5	1	22.9544	0	1	0	0	0	78.6154
5	-0.5	1	22.9544	0	1	1	0	1	48.5516
5	-0.5	1	22.9544	0	0	0	1	0	45.2005
5	-0.5	1	22.9544	0	0	1	1	1	62.3919
5	-0.5	1	22.9544	0	0	0	1	0	69.609
5	-0.5	1	22.9544	0	0	1	1	1	38.7956
5	-0.5	1	22.9544	0	0	1	1	0	104.051
5	-0.5	1	22.9544	0	0	0	0	1	46.0673
5	-0.5	1	22.9544	0	0	1	0	0	57.5231
5	-0.5	1	22.9544	0	0	1	0	1	52.3922
5	-0.5	1	22.9544	0	0	0	0	0	64.465
5	-0.5	1	22.9544	0	0	0	0	1	48.0246
5	-0.5	1	22.9544	0	0	0	0	0	85.1993
5	-0.5	1	22.9544	0	0	0	0	1	49.3757
5	-0.5	1	22.9544	0	0	1	1	0	44.6716
5	-0.5	1	22.9544	0	0	1	0	1	60.6929
5	-0.5	1	22.9544	0	0	0	1	0	70.9214
5	-0.5	1	22.9544	0	0	0	1	1	51.7777
5	-0.5	1	22.9544	0	0	1	0	0	52.5961
5	-0.5	1	22.9544	0	0	1	1	1	54.8733
5	-0.5	1	22.9544	0	0	1	0	0	50.7637
5	-0.5	1	22.9544	0	0	1	0	1	60.0284
5	-0.5	1	22.9544	0	0	1	0	0	69.5158
5	-0.5	1	22.9544	0	0	0	1	1	50.8783
5	-0.5	1	22.9544	0	0	0	1	0	40.0494
5	-0.5	1	22.9544	0	0	0	1	1	43.9803
5	-0.5	1	22.9544	0	0	0	0	0	26.3057
5	-0.5	1	22.9544	0	0	0	0	1	102.292
5	-0.5	1	22.9544	0	0	1	1	0	114.151
5	-0.5	1	22.9544	0	0	0	1	1	55.5564
5	-0.5	1	22.9544	0	0	0	0	0	48.8608
5	-0.5	1	22.9544	0	0	1	0	1	56.0449
5	-0.5	1	22.9544	0	0	1	1	0	50.7168
5	-0.5	1	22.9544	0	0	1	1	1	59.9338
5	-0.5	1	22.9544	0	0	0	1	0	78.2289
5	-0.5	1	22.9544	0	0	1	1	1	51.4154
5	-0.5	1	22.9544	0	0	1	0	0	60.5978
5	-0.5	1	22.9544	0	0	0	1	1	49.1054
5	-0.5	1	22.9544	0	0	1	1	0	51.4189
5	-0.5	1	22.9544	0	0	0	1	1	87.5433
5	-0.5	1	22.9544	0	0	0	0	0	70.1424
5	-0.5	1	22.9544	0	0	0	0	1	61.6921
5	-0.5	1	22.9544	0	0	0	1	0	119.285
5	-0.5	1	22.9544	0	0	1	1	1	93.3555
5	-0.5	1	22.9544	0	0	1	0	0	93.6003
5	-0.5	1	22.9544	0	0	1	0	1	48.167
5	-0.5	1	22.9544	0	0	1	1	0	37.4282
5	-0.5	1	22.9544	0	0	0	0	1	108.217
5	-0.5	1	22.9544	0	0	0	0	0	48.6401
5	-0.5	1	22.9544	0	0	1	0	1	69.6196
6	-0.5	1	22.9481	0	1	0	0	1	53.9596
6	-0.5	1	22.9481	0	1	0	1	0	31.4236
6	-0.5	1	22.9481	0	1	1	0	1	50.8413
6	-0.5	1	22.9481	0	1	0	0	0	42.1813
6	-0.5	1	22.9481	0	1	0	0	1	32.1496
6	-0.5	1	22.9481	0	1	0	1	0	29.717
6	-0.5	1	22.9481	0	1	0	1	1	40.7246
6	-0.5	1	22.9481	0	1	1	0	0	52.7294
6	-0.5	1	22.9481	0	1	1	0	1	51.2287
6	-0.5	1	22.9481	0	1	1	0	0	48.2851
6	-0.5	1	22.9481	0	1	0	1	1	42.4944
6	-0.5	1	22.9481	0	1	0	1	0	83.2144
6	-0.5	1	22.9481	0	1	1	1	1	27.8145
6	-0.5	1	22.9481	0	1	1	1	0	74.434
6	-0.5	1	22.9481	0	1	0	1	1	39.1334
6	-0.5	1	22.9481	0	1	1	1	0	61.8732
6	-0.5	1	22.9481	0	1	1	1	1	46.8982
6	-0.5	1	22.9481	0	1	0	0	0	57.0419
6	-0.5	1	22.9481	0	1	0	0	1	105.81
6	-0.5	1	22.9481	0	1	1	0	0	52.1132
6	-0.5	1	22.9481	0	1	1	0	1	68.9776
6	-0.5	1	22.9481	0	1	1	1	0	56.585
6	-0.5	1	22.9481	0	1	0	0	1	38.6633
6	-0.5	1	22.9481	0	1	1	0	0	91.2288
6	-0.5	1	22.9481	0	1	1	1	1	53.0979
6	-0.5	1	22.9481	0	1	0	1	0	54.497
6	-0.5	1	22.9481	0	1	1	0	1	41.7714
6	-0.5	1	22.9481	0	1	0	1	0	47.1808
6	-0.5	1	22.9481	0	1	1	0	1	54.2494
6	-0.5	1	22.9481	0	1	0	0	0	42.1639
6	-0.5	1	22.9481	0	1	0	0	1	37.4643
6	-0.5	1	22.9481	0	1	1	1	0	46.7187
6	-0.5	1	22.9481	0	1	0	1	1	37.186
6	-0.5	1	22.9481	0	1	1	0	0	59.4839
6	-0.5	1	22.9481	0	1	0	1	1	39.2363
6	-0.5	1	22.9481	0	1	0	0	0	38.8296
6	-0.5	1	22.9481	0	1	0	0	1	52.6415
6	-0.5	1	22.9481	0	1	1	1	0	48.2766
6	-0.5	1	22.9481	0	1	1	1	1	56.7766
6	-0.5	1	22.9481	0	1	0	1	0	47.5966
6	-0.5	1	22.9481	0	1	0	1	1	51.4532
6	-0.5	1	22.9481	0	1	1	1	0	45.0755
6	-0.5	1	22.9481	0	1	1	1	1	54.2138
6	-0.5	1	22.9481	0	1	0	0	0	71.3245
6	-0.5	1	22.9481	0	1	1	0	1	51.3365
6	-0.5	1	22.9481	0	1	1	0	0	34.4563
6	-0.5	1	22.9481	0	1	1	1	1	53.259
6	-0.5	1	22.9481	0	1	0	0	0	50.4731
6	-0.5	1	22.9481	0	0	0	0	1	38.3596
6	-0.5	1	22.9481	0	0	0	1	0	75.1824
6	-0.5	1	22.9481	0	0	1	0	1	61.2881
6	-0.5	1	22.9481	0	0	0	0	0	66.0727
6	-0.5	1	22.9481	0	0	0	0	1	45.7471
6	-0.5	1	22.9481	0	0	0	1	0	54.6013
6	-0.5	1	22.9481	0	0	0	1	1	33.2581
6	-0.5	1	22.9481	0	0	1	0	0	58.3617
6	-0.5	1	22.9481	0	0	1	0	1	37.7908
6	-0.5	1	22.9481	0	0	1	0	0	57.9636
6	-0.5	1	22.9481	0	0	0	1	1	53.9348
6	-0.5	1	22.9481	0	0	0	1	0	45.1788
6	-0.5	1	22.9481	0	0	1	1	1	40.068
6	-0.5	1	22.9481	0	0	1	1	0	58.2433
6	-0.5	1	22.9481	0	0	0	1	1	38.4127
6	-0.5	1	22.9481	0	0	1	1	0	81.5489
6	-0.5	1	22.9481	0	0	1	1	1	47.884
6	-0.5	1	22.9481	0	0	0	0	0	46.0929
6	-0.5	1	22.9481	0	0	0	0	1	42.6019
6	-0.5	1	22.9481	0	0	1	0	0	56.2945
6	-0.5	1	22.9481	0	0	1	0	1	31.3758
6	-0.5	1	22.9481	0	0	1	1	0	102.082
6	-0.5	1	22.9481	0	0	0	0	1	31.9628
6	-0.5	1	22.9481	0	0	1	0	0	63.4655
6	-0.5	1	22.9481	0	0	1	1	1	46.0021
6	-0.5	1	22.9481	0	0	0	1	0	46.0116
6	-0.5	1	22.9481	0	0	1	0	1	50.611
6	-0.5	1	22.9481	0	0	0	1	0	45.6219
6	-0.5	1	22.9481	0	0	1	0	1	56.5287
6	-0.5	1	22.9481	0	0	0	0	0	42.4477
6	-0.5	1	22.9481	0	0	0	0	1	50.5567
6	-0.5	1	22.9481	0	0	1	1	0	49.449
6	-0.5	1	22.9481	0	0	0	1	1	43.7009
6	-0.5	1	22.9481	0	0	1	0	0	83.0106
6	-0.5	1	22.9481	0	0	0	1	1	45.3851
6	-0.5	1	22.9481	0	0	0	0	0	59.4926
6	-0.5	1	22.9481	0	0	0	0	1	74.15
6	-0.5	1	22.9481	0	0	1	1	0	54.962
6	-0.5	1	22.9481	0	0	1	1	1	55.443
6	-0.5	1	22.9481	0	0	0	1	0	67.8998
6	-0.5	1	22.9481	0	0	0	1	1	66.68
6	-0.5	1	22.9481	0	0	1	1	0	45.945
6	-0.5	1	22.9481	0	0	1	1	1	68.9157
6	-0.5	1	22.9481	0	0	0	0	0	50.3424
6	-0.5	1	22.9481	0	0	1	0	1	62.3172
6	-0.5	1	22.9481	0	0	1	0	0	29.7842
6	-0.5	1	22.9481	0	0	1	1	1	69.3825
6	-0.5	1	22.9481	0	0	0	0	0	40.1302
7	-0.5	1	21.1553	0	1	1	1	0	83.603
7	-0.5	1	21.1553	0	1	1	0	1	45.5151
7	-0.5	1	21.1553	0	1	1	1	0	63.2061
7	-0.5	1	21.1553	0	1	1	1	1	40.51
7	-0.5	1	21.1553	0	1	1	1	0	72.0342
7	-0.5	1	21.1553	0	1	1	0	1	43.3515
7	-0.5	1	21.1553	0	1	1	0	0	54.1795
7	-0.5	1	21.1553	0	1	1	1	1	69.1307
7	-0.5	1	21.1553	0	1	1	0	0	79.3546
7	-0.5	1	21.1553	0	1	1	0	1	75.5816
7	-0.5	1	21.1553	0	1	0	1	0	110.033
7	-0.5	1	21.1553	0	1	0	0	1	39.4905
7	-0.5	1	21.1553	0	1	1	0	0	78.4977
7	-0.5	1	21.1553	0	1	0	1	1	79.9347
7	-0.5	1	21.1553	0	1	1	0	0	58.8828
7	-0.5	1	21.1553	0	1	0	0	1	45.1106
7	-0.5	1	21.1553	0	1	0	0	0	45.5881
7	-0.5	1	21.1553	0	1	1	0	1	76.866
7	-0.5	1	21.1553	0	1	0	1	0	82.1455
7	-0.5	1	21.1553	0	1	1	1	1	61.0301
7	-0.5	1	21.1553	0	1	0	0	0	60.7061
7	-0.5	1	21.1553	0	1	0	1	1	124.478
7	-0.5	1	21.1553	0	1	0	1	0	81.9155
7	-0.5	1	21.1553	0	1	1	1	1	81.1536
7	-0.5	1	21.1553	0	1	0	1	0	117.087
7	-0.5	1	21.1553	0	1	0	1	1	85.1428
7	-0.5	1	21.1553	0	1	0	1	0	66.7328
7	-0.5	1	21.1553	0	1	0	1	1	32.8234
7	-0.5	1	21.1553	0	1	1	0	0	113.543
7	-0.5	1	21.1553	0	1	0	0	1	45.9499
7	-0.5	1	21.1553	0	1	1	1	0	79.192
7	-0.5	1	21.1553	0	1	1	0	1	42.045
7	-0.5	1	21.1553	0	1	0	0	0	62.4263
7	-0.5	1	21.1553	0	1	1	0	1	76.333
7	-0.5	1	21.1553	0	1	0	1	0	79.4511
7	-0.5	1	21.1553	0	1	0	1	1	94.5099
7	-0.5	1	21.1553	0	1	1	0	0	99.2446
7	-0.5	1	21.1553	0	1	0	0	1	100.882
7	-0.5	1	21.1553	0	1	0	0	0	100.31
7	-0.5	1	21.1553	0	1	0	0	1	43.7368
7	-0.5	1	21.1553	0	1	1	1	0	68.0867
7	-0.5	1	21.1553	0	1	1	1	1	66.2413
7	-0.5	1	21.1553	0	1	0	0	0	53.3733
7	-0.5	1	21.1553	0	1	1	1	1	108.035
7	-0.5	1	21.1553	0	1	0	0	0	96.3555
7	-0.5	1	21.1553	0	1	0	1	1	39.5707
7	-0.5	1	21.1553	0	1	1	1	0	125.367
7	-0.5	1	21.1553	0	1	0	0	1	43.4039
7	-0.5	1	21.1553	0	0	1	1	0	73.9763
7	-0.5	1	21.1553	0	0	1	0	1	48.2102
7	-0.5	1	21.1553	0	0	1	1	0	61.768
7	-0.5	1	21.1553	0	0	1	1	1	52.7385
7	-0.5	1	21.1553	0	0	1	1	0	32.412
7	-0.5	1	21.1553	0	0	1	0	1	28.6779
7	-0.5	1	21.1553	0	0	1	0	0	48.9998
7	-0.5	1	21.1553	0	0	1	1	1	51.7608
7	-0.5	1	21.1553	0	0	1	0	0	78.4094
7	-0.5	1	21.1553	0	0	1	0	1	48.2028
7	-0.5	1	21.1553	0	0	0	1	0	73.7556
7	-0.5	1	21.1553	0	0	0	0	1	73.2815
7	-0.5	1	21.1553	0	0	1	0	0	65.928
7	-0.5	1	21.1553	0	0	0	1	1	61.4021
7	-0.5	1	21.1553	0	0	1	0	0	31.7701
7	-0.5	1	21.1553	0	0	0	0	1	57.8884
7	-0.5	1	21.1553	0	0	0	0	0	81.1049
7	-0.5	1	21.1553	0	0	1	0	1	51.7584
7	-0.5	1	21.1553	0	0	0	1	0	50.3682
7	-0.5	1	21.1553	0	0	1	1	1	59.3701
7	-0.5	1	21.1553	0	0	0	0	0	155.009
7	-0.5	1	21.1553	0	0	0	1	1	49.1704
7	-0.5	1	21.1553	0	0	0	1	0	53.098
7	-0.5	1	21.1553	0	0	1	1	1	62.079
7	-0.5	1	21.1553	0	0	0	1	0	100.126
7	-0.5	1	21.1553	0	0	0	1	1	86.4551
7	-0.5	1	21.1553	0	0	0	1	0	103.2
7	-0.5	1	21.1553	0	0	0	1	1	96.698
7	-0.5	1	21.1553	0	0	1	0	0	158.421
7	-0.5	1	21.1553	0	0	0	0	1	55.9028
7	-0.5	1	21.1553	0	0	1	1	0	78.5486
7	-0.5	1	21.1553	0	0	1	0	1	79.0442
7	-0.5	1	21.1553	0	0	0	0	0	82.8659
7	-0.5	1	21.1553	0	0	1	0	1	78.0676
7	-0.5	1	21.1553	0	0	0	1	0	45.5702
7	-0.5	1	21.1553	0	0	0	1	1	70.7142
7	-0.5	1	21.1553	0	0	1	0	0	78.7023
7	-0.5	1	21.1553	0	0	0	0	1	30.9138
7	-0.5	1	21.1553	0	0	0	0	0	66.636
7	-0.5	1	21.1553	0	0	0	0	1	51.9309
7	-0.5	1	21.1553	0	0	1	1	0	59.8322
7	-0.5	1	21.1553	0	0	1	1	1	64.1926
7	-0.5	1	21.1553	0	0	0	0	0	121.274
7	-0.5	1	21.1553	0	0	1	1	1	95.0648
7	-0.5	1	21.1553	0	0	0	0	0	97.1739
7	-0.5	1	21.1553	0	0	0	1	1	56.88
7	-0.5	1	21.1553	0	0	1	1	0	70.4529
7	-0.5	1	21.1553	0	0	0	0	1	61.6898
8	0.5	0	24.2031	0	0	0	0	1	69.8105
8	0.5	0	24.2031	0	0	1	0	0	101.371
8	0.5	0	24.2031	0	0	1	0	1	57.5011
8	0.5	0	24.2031	0	0	1	0	0	60.3759
8	0.5	0	24.2031	0	0	1	1	1	65.1294
8	0.5	0	24.2031	0	0	0	1	0	56.5668
8	0.5	0	24.2031	0	0	0	0	1	57.2663
8	0.5	0	24.2031	0	0	1	1	0	119.362
8	0.5	0	24.2031	0	0	1	0	1	71.2505
8	0.5	0	24.2031	0	0	1	0	0	111.737
8	0.5	0	24.2031	0	0	0	0	1	73.1426
8	0.5	0	24.2031	0	0	0	0	0	72.0907
8	0.5	0	24.2031	0	0	1	1	1	95.9268
8	0.5	0	24.2031	0	0	1	1	0	75.5665
8	0.5	0	24.2031	0	0	1	0	1	49.2504
8	0.5	0	24.2031	0	0	1	0	0	87.6436
8	0.5	0	24.2031	0	0	0	1	1	75.7885
8	0.5	0	24.2031	0	0	0	1	0	67.008
8	0.5	0	24.2031	0	0	0	0	1	79.2781
8	0.5	0	24.2031	0	0	1	0	0	65.0381
8	0.5	0	24.2031	0	0	0	1	1	65.2221
8	0.5	0	24.2031	0	0	0	1	0	51.127
8	0.5	0	24.2031	0	0	1	0	1	50.6338
8	0.5	0	24.2031	0	0	1	1	0	59.428
8	0.5	0	24.2031	0	0	0	1	1	56.6718
8	0.5	0	24.2031	0	0	1	0	0	58.8201
8	0.5	0	24.2031	0	0	1	1	1	47.4471
8	0.5	0	24.2031	0	0	0	0	0	63.2098
8	0.5	0	24.2031	0	0	0	1	1	57.4822
8	0.5	0	24.2031	0	0	0	1	0	69.6388
8	0.5	0	24.2031	0	0	0	0	1	60.5495
8	0.5	0	24.2031	0	0	0	0	0	120.855
8	0.5	0	24.2031	0	0	1	1	1	39.0779
8	0.5	0	24.2031	0	0	1	1	0	51.9735
8	0.5	0	24.2031	0	0	0	0	1	77.2679
8	0.5	0	24.2031	0	0	0	0	0	42.2441
8	0.5	0	24.2031	0	0	1	1	1	57.3394
8	0.5	0	24.2031	0	0	0	0	0	60.2586
8	0.5	0	24.2031	0	0	1	0	1	57.7926
8	0.5	0	24.2031	0	0	1	1	0	35.7736
8	0.5	0	24.2031	0	0	0	1	1	58.2081
8	0.5	0	24.2031	0	0	0	1	0	67.8624
8	0.5	0	24.2031	0	0	1	1	1	75.0112
8	0.5	0	24.2031	0	0	0	1	0	58.0176
8	0.5	0	24.2031	0	0	0	1	1	69.7465
8	0.5	0	24.2031	0	0	1	1	0	76.7306
8	0.5	0	24.2031	0	0	1	0	1	54.4079
8	0.5	0	24.2031	0	0	0	0	0	82.8244
8	0.5	0	24.2031	0	1	0	0	1	39.1667
8	0.5	0	24.2031	0	1	1	0	0	50.4711
8	0.5	0	24.2031	0	1	1	0	1	35.1549
8	0.5	0	24.2031	0	1	1	0	0	40.1947
8	0.5	0	24.2031	0	1	1	1	1	63.9117
8	0.5	0	24.2031	0	1	0	1	0	122.938
8	0.5	0	24.2031	0	1	0	0	1	54.8195
8	0.5	0	24.2031	0	1	1	1	0	58.0381
8	0.5	0	24.2031	0	1	1	0	1	49.1285
8	0.5	0	24.2031	0	1	1	0	0	63.7215
8	0.5	0	24.2031	0	1	0	0	1	42.9385
8	0.5	0	24.2031	0	1	0	0	0	48.7381
8	0.5	0	24.2031	0	1	1	1	1	109.182
8	0.5	0	24.2031	0	1	1	1	0	208.791
8	0.5	0	24.2031	0	1	1	0	1	62.1913
8	0.5	0	24.2031	0	1	1	0	0	68.3422
8	0.5	0	24.2031	0	1	0	1	1	64.8745
8	0.5	0	24.2031	0	1	0	1	0	139.31
8	0.5	0	24.2031	0	1	0	0	1	75.5596
8	0.5	0	24.2031	0	1	1	0	0	77.2126
8	0.5	0	24.2031	0	1	0	1	1	108.075
8	0.5	0	24.2031	0	1	0	1	0	62.8719
8	0.5	0	24.2031	0	1	1	0	1	86.7862
8	0.5	0	24.2031	0	1	1	1	0	122.25
8	0.5	0	24.2031	0	1	0	1	1	105.636
8	0.5	0	24.2031	0	1	1	0	0	65.0721
8	0.5	0	24.2031	0	1	1	1	1	48.1242
8	0.5	0	24.2031	0	1	0	0	0	66.3277
8	0.5	0	24.2031	0	1	0	1	1	159.509
8	0.5	0	24.2031	0	1	0	1	0	182.243
8	0.5	0	24.2031	0	1	0	0	1	71.3296
8	0.5	0	24.2031	0	1	0	0	0	93.487
8	0.5	0	24.2031	0	1	1	1	1	48.9212
8	0.5	0	24.2031	0	1	1	1	0	69.4552
8	0.5	0	24.2031	0	1	0	0	1	39.7396
8	0.5	0	24.2031	0	1	0	0	0	49.4291
8	0.5	0	24.2031	0	1	1	1	1	51.4078
8	0.5	0	24.2031	0	1	0	0	0	104.003
8	0.5	0	24.2031	0	1	1	0	1	40.5921
8	0.5	0	24.2031	0	1	1	1	0	113.639
8	0.5	0	24.2031	0	1	0	1	1	90.7955
8	0.5	0	24.2031	0	1	0	1	0	80.0604
8	0.5	0	24.2031	0	1	1	1	1	55.1277
8	0.5	0	24.2031	0	1	0	1	0	91.872
8	0.5	0	24.2031	0	1	0	1	1	62.3424
8	0.5	0	24.2031	0	1	1	1	0	244.852
8	0.5	0	24.2031	0	1	1	0	1	72.5193
8	0.5	0	24.2031	0	1	0	0	0	73.1824
9	-0.5	0	19.1674	0	0	1	1	0	108.022
9	-0.5	0	19.1674	0	0	0	1	1	44.0427
9	-0.5	0	19.1674	0	0	1	0	0	49.5389
9	-0.5	0	19.1674	0	0	1	1	1	39.7859
9	-0.5	0	19.1674	0	0	0	1	0	46.0508
9	-0.5	0	19.1674	0	0	1	1	1	55.1688
9	-0.5	0	19.1674	0	0	0	0	0	50.1858
9	-0.5	0	19.1674	0	0	0	0	1	40.0481
9	-0.5	0	19.1674	0	0	1	1	0	52.3775
9	-0.5	0	19.1674	0	0	0	0	1	48.3096
9	-0.5	0	19.1674	0	0	0	1	0	42.7396
9	-0.5	0	19.1674	0	0	0	0	1	44.2543
9	-0.5	0	19.1674	0	0	0	0	0	40.7937
9	-0.5	0	19.1674	0	0	1	0	1	48.0469
9	-0.5	0	19.1674	0	0	1	1	0	63.9318
9	-0.5	0	19.1674	0	0	0	1	1	56.8252
9	-0.5	0	19.1674	0	0	0	0	0	38.6456
9	-0.5	0	19.1674	0	0	1	1	1	43.5656
9	-0.5	0	19.1674	0	0	0	1	0	59.7087
9	-0.5	0	19.1674	0	0	0	0	1	55.3853
9	-0.5	0	19.1674	0	0	1	0	0	41.6803
9	-0.5	0	19.1674	0	0	0	0	1	40.0559
9	-0.5	0	19.1674	0	0	1	1	0	50.9879
9	-0.5	0	19.1674	0	0	0	1	1	53.214
9	-0.5	0	19.1674	0	0	1	1	0	66.8211
9	-0.5	0	19.1674	0	0	1	1	1	53.6667
9	-0.5	0	19.1674	0	0	1	0	0	51.0744
9	-0.5	0	19.1674	0	0	1	1	1	55.0269
9	-0.5	0	19.1674	0	0	0	1	0	56.7051
9	-0.5	0	19.1674	0	0	1	0	1	72.8778
9	-0.5	0	19.1674	0	0	1	0	0	74.3748
9	-0.5	0	19.1674	0	0	1	1	1	72.2166
9	-0.5	0	19.1674	0	0	0	0	0	73.1941
9	-0.5	0	19.1674	0	0	0	1	1	64.0992
9	-0.5	0	19.1674	0	0	1	0	0	70.018
9	-0.5	0	19.1674	0	0	0	1	1	69.8405
9	-0.5	0	19.1674	0	0	1	0	0	61.3108
9	-0.5	0	19.1674	0	0	1	0	1	61.616
9	-0.5	0	19.1674	0	0	0	1	0	51.9499
9	-0.5	0	19.1674	0	0	0	0	1	61.6535
9	-0.5	0	19.1674	0	0	0	0	0	77.5245
9	-0.5	0	19.1674	0	0	1	0	1	44.8158
9	-0.5	0	19.1674	0	0	1	1	0	58.2851
9	-0.5	0	19.1674	0	0	1	0	1	51.5381
9	-0.5	0	19.1674	0	0	0	0	0	42.58
9	-0.5	0	19.1674	0	0	0	1	1	64.4205
9	-0.5	0	19.1674	0	0	0	1	0	69.9884
9	-0.5	0	19.1674	0	0	1	0	1	50.4278
9	-0.5	0	19.1674	0	1	1	1	0	70.7976
9	-0.5	0	19.1674	0	1	0	1	1	52.0101
9	-0.5	0	19.1674	0	1	1	0	0	41.6046
9	-0.5	0	19.1674	0	1	1	1	1	52.1999
9	-0.5	0	19.1674	0	1	0	1	0	65.4816
9	-0.5	0	19.1674	0	1	1	1	1	44.2107
9	-0.5	0	19.1674	0	1	0	0	0	67.6487
9	-0.5	0	19.1674	0	1	0	0	1	78.4498
9	-0.5	0	19.1674	0	1	1	1	0	62.6927
9	-0.5	0	19.1674	0	1	0	0	1	52.3752
9	-0.5	0	19.1674	0	1	0	1	0	70.8188
9	-0.5	0	19.1674	0	1	0	0	1	49.9571
9	-0.5	0	19.1674	0	1	0	0	0	67.07
9	-0.5	0	19.1674	0	1	1	0	1	87.928
9	-0.5	0	19.1674	0	1	1	1	0	73.0808
9	-0.5	0	19.1674	0	1	0	1	1	98.1995
9	-0.5	0	19.1674	0	1	0	0	0	50.3036
9	-0.5	0	19.1674	0	1	1	1	1	61.7739
9	-0.5	0	19.1674	0	1	0	1	0	64.1527
9	-0.5	0	19.1674	0	1	0	0	1	73.2961
9	-0.5	0	19.1674	0	1	1	0	0	54.4754
9	-0.5	0	19.1674	0	1	0	0	1	67.6814
9	-0.5	0	19.1674	0	1	1	1	0	52.7907
9	-0.5	0	19.1674	0	1	0	1	1	66.0582
9	-0.5	0	19.1674	0	1	1	1	0	75.6093
9	-0.5	0	19.1674	0	1	1	1	1	64.9518
9	-0.5	0	19.1674	0	1	1	0	0	63.9138
9	-0.5	0	19.1674	0	1	1	1	1	83.9396
9	-0.5	0	19.1674	0	1	0	1	0	77.2878
9	-0.5	0	19.1674	0	1	1	0	1	98.95
9	-0.5	0	19.1674	0	1	1	0	0	62.5788
9	-0.5	0	19.1674	0	1	1	1	1	73.2886
9	-0.5	0	19.1674	0	1	0	0	0	64.0839
9	-0.5	0	19.1674	0	1	0	1	1	87.2638
9	-0.5	0	19.1674	0	1	1	0	0	63.3843
9	-0.5	0	19.1674	0	1	0	1	1	62.4444
9	-0.5	0	19.1674	0	1	1	0	0	56.0361
9	-0.5	0	19.1674	0	1	1	0	1	51.6952
9	-0.5	0	19.1674	0	1	0	1	0	63.1958
9	-0.5	0	19.1674	0	1	0	0	1	50.1331
9	-0.5	0	19.1674	0	1	0	0	0	61.9532
9	-0.5	0	19.1674	0	1	1	0	1	70.0325
9	-0.5	0	19.1674	0	1	1	1	0	54.0079
9	-0.5	0	19.1674	0	1	1	0	1	78.8853
9	-0.5	0	19.1674	0	1	0	0	0	46.0384
9	-0.5	0	19.1674	0	1	0	1	1	61.943
9	-0.5	0	19.1674	0	1	0	1	0	54.255
9	-0.5	0	19.1674	0	1	1	0	1	78.0664
10	-0.5	1	19.5721	0	1	1	0	1	81.5555
10	-0.5	1	19.5721	0	1	1	1	0	34.4563
10	-0.5	1	19.5721	0	1	1	0	1	50.2338
10	-0.5	1	19.5721	0	1	0	0	0	60.2205
10	-0.5	1	19.5721	0	1	0	1	1	38.9892
10	-0.5	1	19.5721	0	1	0	1	0	43.4917
10	-0.5	1	19.5721	0	1	0	0	1	43.8798
10	-0.5	1	19.5721	0	1	1	0	0	51.7901
10	-0.5	1	19.5721	0	1	0	0	1	41.795
10	-0.5	1	19.5721	0	1	0	0	0	61.7643
10	-0.5	1	19.5721	0	1	1	0	1	49.9614
10	-0.5	1	19.5721	0	1	1	0	0	43.759
10	-0.5	1	19.5721	0	1	1	1	1	44.7036
10	-0.5	1	19.5721	0	1	0	0	0	48.3801
10	-0.5	1	19.5721	0	1	1	1	1	55.9461
10	-0.5	1	19.5721	0	1	1	1	0	51.0571
10	-0.5	1	19.5721	0	1	1	0	1	37.9428
10	-0.5	1	19.5721	0	1	1	0	0	45.1491
10	-0.5	1	19.5721	0	1	1	1	1	47.8092
10	-0.5	1	19.5721	0	1	1	0	0	43.7799
10	-0.5	1	19.5721	0	1	0	1	1	45.036
10	-0.5	1	19.5721	0	1	1	1	0	47.4845
10	-0.5	1	19.5721	0	1	1	0	1	45.3172
10	-0.5	1	19.5721	0	1	0	0	0	44.3664
10	-0.5	1	19.5721	0	1	0	0	1	56.7182
10	-0.5	1	19.5721	0	1	1	1	0	42.5849
10	-0.5	1	19.5721	0	1	0	1	1	48.2478
10	-0.5	1	19.5721	0	1	0	1	0	56.0319
10	-0.5	1	19.5721	0	1	0	0	1	53.5191
10	-0.5	1	19.5721	0	1	0	1	0	52.9178
10	-0.5	1	19.5721	0	1	1	1	1	62.9471
10	-0.5	1	19.5721	0	1	1	1	0	43.1511
10	-0.5	1	19.5721	0	1	0	1	1	30.0564
10	-0.5	1	19.5721	0	1	1	0	0	54.9311
10	-0.5	1	19.5721	0	1	1	0	1	36.3405
10	-0.5	1	19.5721	0	1	0	0	0	50.1703
10	-0.5	1	19.5721	0	1	0	1	1	38.5025
10	-0.5	1	19.5721	0	1	1	0	0	195.108
10	-0.5	1	19.5721	0	1	0	0	1	45.3945
10	-0.5	1	19.5721	0	1	0	1	0	55.8039
10	-0.5	1	19.5721	0	1	0	1	1	52.1402
10	-0.5	1	19.5721	0	1	0	1	0	41.7407
10	-0.5	1	19.5721	0	1	1	1	1	52.9709
10	-0.5	1	19.5721	0	1	1	1	0	38.0001
10	-0.5	1	19.5721	0	1	0	0	1	36.4313
10	-0.5	1	19.5721	0	1	0	0	0	65.8079
10	-0.5	1	19.5721	0	1	1	1	1	39.7596
10	-0.5	1	19.5721	0	1	0	1	0	43.3022
10	-0.5	1	19.5721	0	0	1	0	1	60.0865
10	-0.5	1	19.5721	0	0	1	1	0	35.8771
10	-0.5	1	19.5721	0	0	1	0	1	38.1861
10	-0.5	1	19.5721	0	0	0	0	0	39.7098
10	-0.5	1	19.5721	0	0	0	1	1	75.0685
10	-0.5	1	19.5721	0	0	0	1	0	44.5448
10	-0.5	1	19.5721	0	0	0	0	1	57.281
10	-0.5	1	19.5721	0	0	1	0	0	33.7098
10	-0.5	1	19.5721	0	0	0	0	1	33.0329
10	-0.5	1	19.5721	0	0	0	0	0	39.7327
10	-0.5	1	19.5721	0	0	1	0	1	57.1351
10	-0.5	1	19.5721	0	0	1	0	0	50.6296
10	-0.5	1	19.5721	0	0	1	1	1	41.5884
10	-0.5	1	19.5721	0	0	0	0	0	29.8275
10	-0.5	1	19.5721	0	0	1	1	1	40.5318
10	-0.5	1	19.5721	0	0	1	1	0	36.8776
10	-0.5	1	19.5721	0	0	1	0	1	31.5581
10	-0.5	1	19.5721	0	0	1	0	0	58.9773
10	-0.5	1	19.5721	0	0	1	1	1	53.9185
10	-0.5	1	19.5721	0	0	1	0	0	41.8563
10	-0.5	1	19.5721	0	0	0	1	1	70.8829
10	-0.5	1	19.5721	0	0	1	1	0	53.6323
10	-0.5	1	19.5721	0	0	1	0	1	58.2275
10	-0.5	1	19.5721	0	0	0	0	0	42.8337
10	-0.5	1	19.5721	0	0	0	0	1	36.4355
10	-0.5	1	19.5721	0	0	1	1	0	49.865
10	-0.5	1	19.5721	0	0	0	1	1	56.5943
10	-0.5	1	19.5721	0	0	0	1	0	52.0174
10	-0.5	1	19.5721	0	0	0	0	1	49.1311
10	-0.5	1	19.5721	0	0	0	1	0	60.7252
10	-0.5	1	19.5721	0	0	1	1	1	58.7607
10	-0.5	1	19.5721	0	0	1	1	0	97.7987
10	-0.5	1	19.5721	0	0	0	1	1	119.708
10	-0.5	1	19.5721	0	0	1	0	0	39.2818
10	-0.5	1	19.5721	0	0	1	0	1	71.9138
10	-0.5	1	19.5721	0	0	0	0	0	40.3175
10	-0.5	1	19.5721	0	0	0	1	1	38.8282
10	-0.5	1	19.5721	0	0	1	0	0	35.4992
10	-0.5	1	19.5721	0	0	0	0	1	48.4974
10	-0.5	1	19.5721	0	0	0	1	0	101.673
10	-0.5	1	19.5721	0	0	0	1	1	59.8405
10	-0.5	1	19.5721	0	0	0	1	0	45.0854
10	-0.5	1	19.5721	0	0	1	1	1	53.3599
10	-0.5	1	19.5721	0	0	1	1	0	52.7613
10	-0.5	1	19.5721	0	0	0	0	1	74.9879
10	-0.5	1	19.5721	0	0	0	0	0	48.3646
10	-0.5	1	19.5721	0	0	1	1	1	42.8066
10	-0.5	1	19.5721	0	0	0	1	0	56.0077
11	-0.5	0	18.1055	0	0	1	1	0	48.3203
11	-0.5	0	18.1055	0	0	1	0	1	49.0424
11	-0.5	0	18.1055	0	0	1	1	0	53.9178
11	-0.5	0	18.1055	0	0	1	0	1	33.7866
11	-0.5	0	18.1055	0	0	1	0	0	36.9607
11	-0.5	0	18.1055	0	0	0	1	1	47.0472
11	-0.5	0	18.1055	0	0	1	0	0	41.5542
11	-0.5	0	18.1055	0	0	0	1	1	45.1236
11	-0.5	0	18.1055	0	0	0	1	0	49.6566
11	-0.5	0	18.1055	0	0	0	0	1	40.8665
11	-0.5	0	18.1055	0	0	0	0	0	57.1192
11	-0.5	0	18.1055	0	0	1	1	1	62.6546
11	-0.5	0	18.1055	0	0	1	1	0	48.7772
11	-0.5	0	18.1055	0	0	1	1	1	63.0135
11	-0.5	0	18.1055	0	0	0	1	0	67.6256
11	-0.5	0	18.1055	0	0	1	0	1	57.5544
11	-0.5	0	18.1055	0	0	0	0	0	73.1515
11	-0.5	0	18.1055	0	0	0	0	1	61.3046
11	-0.5	0	18.1055	0	0	0	1	0	52.5358
11	-0.5	0	18.1055	0	0	0	0	1	80.5691
11	-0.5	0	18.1055	0	0	1	0	0	58.5198
11	-0.5	0	18.1055	0	0	1	0	1	71.2748
11	-0.5	0	18.1055	0	0	0	0	0	44.7856
11	-0.5	0	18.1055	0	0	1	1	1	75.4135
11	-0.5	0	18.1055	0	0	1	0	0	58.5949
11	-0.5	0	18.1055	0	0	1	0	1	51.9583
11	-0.5	0	18.1055	0	0	0	1	0	52.0884
11	-0.5	0	18.1055	0	0	0	0	1	47.9776
11	-0.5	0	18.1055	0	0	1	1	0	75.0919
11	-0.5	0	18.1055	0	0	1	0	1	41.4718
11	-0.5	0	18.1055	0	0	0	0	0	69.2057
11	-0.5	0	18.1055	0	0	1	1	1	78.4304
11	-0.5	0	18.1055	0	0	1	0	0	43.0653
11	-0.5	0	18.1055	0	0	1	1	1	63.8
11	-0.5	0	18.1055	0	0	0	0	0	66.5037
11	-0.5	0	18.1055	0	0	0	1	1	60.7812
11	-0.5	0	18.1055	0	0	0	0	0	39.2275
11	-0.5	0	18.1055	0	0	0	0	1	50.123
11	-0.5	0	18.1055	0	0	0	1	0	72.338
11	-0.5	0	18.1055	0	0	0	1	1	145.874
11	-0.5	0	18.1055	0	0	1	1	0	65.8982
11	-0.5	0	18.1055	0	0	0	1	1	62.2863
11	-0.5	0	18.1055	0	0	0	1	0	63.0363
11	-0.5	0	18.1055	0	0	0	0	1	31.8743
11	-0.5	0	18.1055	0	0	1	1	0	45.0356
11	-0.5	0	18.1055	0	0	0	1	1	45.8397
11	-0.5	0	18.1055	0	0	1	0	0	37.9465
11	-0.5	0	18.1055	0	0	1	1	1	54.6316
11	-0.5	0	18.1055	0	1	1	1	0	77.977
11	-0.5	0	18.1055	0	1	1	0	1	45.1945
11	-0.5	0	18.1055	0	1	1	1	0	44.5045
11	-0.5	0	18.1055	0	1	1	0	1	39.7382
11	-0.5	0	18.1055	0	1	1	0	0	47.1988
11	-0.5	0	18.1055	0	1	0	1	1	58.7982
11	-0.5	0	18.1055	0	1	1	0	0	45.4166
11	-0.5	0	18.1055	0	1	0	1	1	75.0904
11	-0.5	0	18.1055	0	1	0	1	0	57.5522
11	-0.5	0	18.1055	0	1	0	0	1	175.327
11	-0.5	0	18.1055	0	1	0	0	0	49.0522
11	-0.5	0	18.1055	0	1	1	1	1	45.9289
11	-0.5	0	18.1055	0	1	1	1	0	143.582
11	-0.5	0	18.1055	0	1	1	1	1	63.6035
11	-0.5	0	18.1055	0	1	0	1	0	52.3189
11	-0.5	0	18.1055	0	1	1	0	1	65.0039
11	-0.5	0	18.1055	0	1	0	0	0	45.5649
11	-0.5	0	18.1055	0	1	0	0	1	56.8927
11	-0.5	0	18.1055	0	1	0	1	0	76.304
11	-0.5	0	18.1055	0	1	0	0	1	58.2722
11	-0.5	0	18.1055	0	1	1	0	0	55.6366
11	-0.5	0	18.1055	0	1	1	0	1	49.4778
11	-0.5	0	18.1055	0	1	0	0	0	88.2367
11	-0.5	0	18.1055	0	1	1	1	1	84.6567
11	-0.5	0	18.1055	0	1	1	0	0	68.6961
11	-0.5	0	18.1055	0	1	1	0	1	48.5707
11	-0.5	0	18.1055	0	1	0	1	0	67.5849
11	-0.5	0	18.1055	0	1	0	0	1	50.5268
11	-0.5	0	18.1055	0	1	1	1	0	49.03
11	-0.5	0	18.1055	0	1	1	0	1	63.2461
11	-0.5	0	18.1055	0	1	0	0	0	111.896
11	-0.5	0	18.1055	0	1	1	1	1	56.077
11	-0.5	0	18.1055	0	1	1	0	0	47.604
11	-0.5	0	18.1055	0	1	1	1	1	53.2941
11	-0.5	0	18.1055	0	1	0	0	0	69.8139
11	-0.5	0	18.1055	0	1	0	1	1	38.3569
11	-0.5	0	18.1055	0	1	0	0	0	50.641
11	-0.5	0	18.1055	0	1	0	0	1	56.9247
11	-0.5	0	18.1055	0	1	0	1	0	60.4469
11	-0.5	0	18.1055	0	1	0	1	1	64.0391
11	-0.5	0	18.1055	0	1	1	1	0	66.5029
11	-0.5	0	18.1055	0	1	0	1	1	63.0602
11	-0.5	0	18.1055	0	1	0	1	0	59.5071
11	-0.5	0	18.1055	0	1	0	0	1	104.307
11	-0.5	0	18.1055	0	1	1	1	0	87.8216
11	-0.5	0	18.1055	0	1	0	1	1	69.5893
11	-0.5	0	18.1055	0	1	1	0	0	161.822
11	-0.5	0	18.1055	0	1	1	1	1	78.0564
12	-0.5	1	21.3119	0	1	1	1	1	90.0235
12	-0.5	1	21.3119	0	1	0	1	0	67.2072
12	-0.5	1	21.3119	0	1	1	0	1	75.0472
12	-0.5	1	21.3119	0	1	1	0	0	62.1081
12	-0.5	1	21.3119	0	1	1	0	1	24.5879
12	-0.5	1	21.3119	0	1	0	1	0	20.6779
12	-0.5	1	21.3119	0	1	0	0	1	23.7228
12	-0.5	1	21.3119	0	1	0	1	0	43.6471
12	-0.5	1	21.3119	0	1	0	0	1	34.9021
12	-0.5	1	21.3119	0	1	0	0	0	27.677
12	-0.5	1	21.3119	0	1	0	0	1	51.4666
12	-0.5	1	21.3119	0	1	0	1	0	63.4171
12	-0.5	1	21.3119	0	1	1	1	1	76.1778
12	-0.5	1	21.3119	0	1	1	1	0	49.6552
12	-0.5	1	21.3119	0	1	0	0	1	46.6891
12	-0.5	1	21.3119	0	1	1	0	0	58.2074
12	-0.5	1	21.3119	0	1	1	0	1	45.7787
12	-0.5	1	21.3119	0	1	0	1	0	51.3302
12	-0.5	1	21.3119	0	1	0	0	1	36.3971
12	-0.5	1	21.3119	0	1	0	0	0	57.6254
12	-0.5	1	21.3119	0	1	0	1	1	43.6441
12	-0.5	1	21.3119	0	1	1	0	0	65.5147
12	-0.5	1	21.3119	0	1	0	0	1	69.6823
12	-0.5	1	21.3119	0	1	0	0	0	49.5509
12	-0.5	1	21.3119	0	1	1	0	1	50.5118
12	-0.5	1	21.3119	0	1	1	1	0	78.7295
12	-0.5	1	21.3119	0	1	0	1	1	46.1649
12	-0.5	1	21.3119	0	1	0	1	0	66.5264
12	-0.5	1	21.3119	0	1	0	1	1	92.2255
12	-0.5	1	21.3119	0	1	1	1	0	94.7287
12	-0.5	1	21.3119	0	1	0	1	1	45.3636
12	-0.5	1	21.3119	0	1	1	1	0	67.6854
12	-0.5	1	21.3119	0	1	1	1	1	51.4896
12	-0.5	1	21.3119	0	1	1	0	0	68.5921
12	-0.5	1	21.3119	0	1	0	1	1	99.1481
12	-0.5	1	21.3119	0	1	1	0	0	66.5548
12	-0.5	1	21.3119	0	1	1	1	1	30.9942
12	-0.5	1	21.3119	0	1	1	1	0	42.8576
12	-0.5	1	21.3119	0	1	1	0	1	409.674
12	-0.5	1	21.3119	0	1	0	0	0	67.1749
12	-0.5	1	21.3119	0	1	1	1	1	102.8
12	-0.5	1	21.3119	0	1	1	0	0	50.0197
12	-0.5	1	21.3119	0	1	1	0	1	47.8149
12	-0.5	1	21.3119	0	1	1	1	0	41.3809
12	-0.5	1	21.3119	0	1	0	1	1	35.4687
12	-0.5	1	21.3119	0	1	0	0	0	81.7558
12	-0.5	1	21.3119	0	1	1	1	1	109.267
12	-0.5	1	21.3119	0	1	0	0	0	31.5226
12	-0.5	1	21.3119	0	0	1	1	1	73.9481
12	-0.5	1	21.3119	0	0	0	1	0	49.2881
12	-0.5	1	21.3119	0	0	1	0	1	65.077
12	-0.5	1	21.3119	0	0	1	0	0	59.0291
12	-0.5	1	21.3119	0	0	1	0	1	57.1901
12	-0.5	1	21.3119	0	0	0	1	0	44.9846
12	-0.5	1	21.3119	0	0	0	0	1	107.417
12	-0.5	1	21.3119	0	0	0	1	0	74.5432
12	-0.5	1	21.3119	0	0	0	0	1	111.627
12	-0.5	1	21.3119	0	0	0	0	0	137.845
12	-0.5	1	21.3119	0	0	0	0	1	90.2245
12	-0.5	1	21.3119	0	0	0	1	0	69.3796
12	-0.5	1	21.3119	0	0	1	1	1	51.3477
12	-0.5	1	21.3119	0	0	1	1	0	100.277
12	-0.5	1	21.3119	0	0	0	0	1	77.1514
12	-0.5	1	21.3119	0	0	1	0	0	38.1219
12	-0.5	1	21.3119	0	0	1	0	1	100.569
12	-0.5	1	21.3119	0	0	0	1	0	60.2328
12	-0.5	1	21.3119	0	0	0	0	1	51.5943
12	-0.5	1	21.3119	0	0	0	0	0	67.0927
12	-0.5	1	21.3119	0	0	0	1	1	57.2664
12	-0.5	1	21.3119	0	0	1	0	0	58.0906
12	-0.5	1	21.3119	0	0	0	0	1	115.571
12	-0.5	1	21.3119	0	0	0	0	0	73.1161
12	-0.5	1	21.3119	0	0	1	0	1	49.248
12	-0.5	1	21.3119	0	0	1	1	0	44.0388
12	-0.5	1	21.3119	0	0	0	1	1	28.9922
12	-0.5	1	21.3119	0	0	0	1	0	88.3053
12	-0.5	1	21.3119	0	0	0	1	1	69.8878
12	-0.5	1	21.3119	0	0	1	1	0	47.3823
12	-0.5	1	21.3119	0	0	0	1	1	38.287
12	-0.5	1	21.3119	0	0	1	1	0	111.626
12	-0.5	1	21.3119	0	0	1	1	1	88.0307
12	-0.5	1	21.3119	0	0	1	0	0	114.238
12	-0.5	1	21.3119	0	0	0	1	1	45.4364
12	-0.5	1	21.3119	0	0	1	0	0	78.7554
12	-0.5	1	21.3119	0	0	1	1	1	47.2511
12	-0.5	1	21.3119	0	0	1	1	0	58.167
12	-0.5	1	21.3119	0	0	1	0	1	49.3652
12	-0.5	1	21.3119	0	0	0	0	0	35.2664
12	-0.5	1	21.3119	0	0	1	1	1	91.0851
12	-0.5	1	21.3119	0	0	1	0	0	48.7103
12	-0.5	1	21.3119	0	0	1	0	1	45.1541
12	-0.5	1	21.3119	0	0	1	1	0	80.2799
12	-0.5	1	21.3119	0	0	0	1	1	62.1161
12	-0.5	1	21.3119	0	0	0	0	0	61.7945
12	-0.5	1	21.3119	0	0	1	1	1	53.3379
12	-0.5	1	21.3119	0	0	0	0	0	50.0799
13	0.5	0	24.9372	0	0	0	0	0	31.4008
13	0.5	0	24.9372	0	0	0	1	1	38.2592
13	0.5	0	24.9372	0	0	1	1	0	31.2381
13	0.5	0	24.9372	0	0	1	1	1	39.6315
13	0.5	0	24.9372	0	0	0	0	0	28.6717
13	0.5	0	24.9372	0	0	1	1	1	33.3947
13	0.5	0	24.9372	0	0	0	1	0	31.1228
13	0.5	0	24.9372	0	0	1	0	1	39.5914
13	0.5	0	24.9372	0	0	1	1	0	35.7327
13	0.5	0	24.9372	0	0	1	0	1	28.9252
13	0.5	0	24.9372	0	0	0	1	0	67.3745
13	0.5	0	24.9372	0	0	1	0	1	96.1357
13	0.5	0	24.9372	0	0	0	1	0	110.598
13	0.5	0	24.9372	0	0	0	0	1	32.7074
13	0.5	0	24.9372	0	0	1	1	0	41.9023
13	0.5	0	24.9372	0	0	1	0	1	20.8552
13	0.5	0	24.9372	0	0	1	1	0	47.0265
13	0.5	0	24.9372	0	0	1	1	1	30.0218
13	0.5	0	24.9372	0	0	1	0	0	43.2956
13	0.5	0	24.9372	0	0	0	0	1	45.0994
13	0.5	0	24.9372	0	0	0	0	0	36.1551
13	0.5	0	24.9372	0	0	0	0	1	37.1547
13	0.5	0	24.9372	0	0	0	1	0	48.1228
13	0.5	0	24.9372	0	0	1	1	1	39.1749
13	0.5	0	24.9372	0	0	1	0	0	31.6679
13	0.5	0	24.9372	0	0	0	1	1	52.7192
13	0.5	0	24.9372	0	0	1	1	0	46.6859
13	0.5	0	24.9372	0	0	1	0	1	47.2531
13	0.5	0	24.9372	0	0	0	0	0	43.1439
13	0.5	0	24.9372	0	0	0	1	1	60.6933
13	0.5	0	24.9372	0	0	0	0	0	47.0525
13	0.5	0	24.9372	0	0	0	1	1	42.4102
13	0.5	0	24.9372	0	0	1	0	0	50.8341
13	0.5	0	24.9372	0	0	1	1	1	51.1376
13	0.5	0	24.9372	0	0	0	1	0	61.4618
13	0.5	0	24.9372	0	0	0	0	1	47.9606
13	0.5	0	24.9372	0	0	1	0	0	62.2921
13	0.5	0	24.9372	0	0	1	1	1	50.2496
13	0.5	0	24.9372	0	0	1	1	0	55.2475
13	0.5	0	24.9372	0	0	0	1	1	43.1255
13	0.5	0	24.9372	0	0	0	0	0	42.3078
13	0.5	0	24.9372	0	0	1	0	1	30.5709
13	0.5	0	24.9372	0	0	1	0	0	43.7416
13	0.5	0	24.9372	0	0	0	1	1	46.2916
13	0.5	0	24.9372	0	0	1	0	0	39.5113
13	0.5	0	24.9372	0	0	0	0	1	35.908
13	0.5	0	24.9372	0	0	0	1	0	39.2797
13	0.5	0	24.9372	0	0	0	0	1	35.1331
13	0.5	0	24.9372	0	1	0	0	0	34.9682
13	0.5	0	24.9372	0	1	0	1	1	37.03
13	0.5	0	24.9372	0	1	1	1	0	56.2408
13	0.5	0	24.9372	0	1	1	1	1	36.8591
13	0.5	0	24.9372	0	1	0	0	0	40.7341
13	0.5	0	24.9372	0	1	1	1	1	54.8194
13	0.5	0	24.9372	0	1	0	1	0	32.1508
13	0.5	0	24.9372	0	1	1	0	1	46.5099
13	0.5	0	24.9372	0	1	1	1	0	46.7243
13	0.5	0	24.9372	0	1	1	0	1	40.7457
13	0.5	0	24.9372	0	1	0	1	0	40.4904
13	0.5	0	24.9372	0	1	1	0	1	56.2428
13	0.5	0	24.9372	0	1	0	1	0	45.6857
13	0.5	0	24.9372	0	1	0	0	1	57.208
13	0.5	0	24.9372	0	1	1	1	0	51.2691
13	0.5	0	24.9372	0	1	1	0	1	48.0684
13	0.5	0	24.9372	0	1	1	1	0	52.6212
13	0.5	0	24.9372	0	1	1	1	1	88.6947
13	0.5	0	24.9372	0	1	1	0	0	47.7755
13	0.5	0	24.9372	0	1	0	0	1	55.6229
13	0.5	0	24.9372	0	1	0	0	0	45.2654
13	0.5	0	24.9372	0	1	0	0	1	53.3839
13	0.5	0	24.9372	0	1	0	1	0	51.8097
13	0.5	0	24.9372	0	1	1	1	1	51.4345
13	0.5	0	24.9372	0	1	1	0	0	51.319
13	0.5	0	24.9372	0	1	0	1	1	67.5211
13	0.5	0	24.9372	0	1	1	1	0	70.7009
13	0.5	0	24.9372	0	1	1	0	1	55.5029
13	0.5	0	24.9372	0	1	0	0	0	40.1404
13	0.5	0	24.9372	0	1	0	1	1	60.1388
13	0.5	0	24.9372	0	1	0	0	0	64.1934
13	0.5	0	24.9372	0	1	0	1	1	57.7551
13	0.5	0	24.9372	0	1	1	0	0	59.0256
13	0.5	0	24.9372	0	1	1	1	1	49.9575
13	0.5	0	24.9372	0	1	0	1	0	44.4289
13	0.5	0	24.9372	0	1	0	0	1	78.0311
13	0.5	0	24.9372	0	1	1	0	0	58.5118
13	0.5	0	24.9372	0	1	1	1	1	68.6784
13	0.5	0	24.9372	0	1	1	1	0	88.172
13	0.5	0	24.9372	0	1	0	1	1	54.1771
13	0.5	0	24.9372	0	1	0	0	0	45.0727
13	0.5	0	24.9372	0	1	1	0	1	61.0187
13	0.5	0	24.9372	0	1	1	0	0	62.4467
13	0.5	0	24.9372	0	1	0	1	1	71.7856
13	0.5	0	24.9372	0	1	1	0	0	66.1959
13	0.5	0	24.9372	0	1	0	0	1	61.7198
13	0.5	0	24.9372	0	1	0	1	0	60.5357
13	0.5	0	24.9372	0	1	0	0	1	57.0882
14	-0.5	0	22.4432	0	0	1	1	1	50.3186
14	-0.5	0	22.4432	0	0	1	0	0	33.0837
14	-0.5	0	22.4432	0	0	0	1	1	100.726
14	-0.5	0	22.4432	0	0	0	0	0	61.6638
14	-0.5	0	22.4432	0	0	0	0	1	33.663
14	-0.5	0	22.4432	0	0	0	1	0	63.4444
14	-0.5	0	22.4432	0	0	0	0	1	46.0385
14	-0.5	0	22.4432	0	0	1	1	0	44.8331
14	-0.5	0	22.4432	0	0	1	0	1	48.315
14	-0.5	0	22.4432	0	0	0	0	0	61.078
14	-0.5	0	22.4432	0	0	0	0	1	71.5001
14	-0.5	0	22.4432	0	0	0	1	0	130.575
14	-0.5	0	22.4432	0	0	1	0	1	41.0796
14	-0.5	0	22.4432	0	0	0	1	0	86.5559
14	-0.5	0	22.4432	0	0	1	1	1	88.5012
14	-0.5	0	22.4432	0	0	0	0	0	48.9023
14	-0.5	0	22.4432	0	0	0	0	1	37.0972
14	-0.5	0	22.4432	0	0	1	1	0	84.2063
14	-0.5	0	22.4432	0	0	0	1	1	42.065
14	-0.5	0	22.4432	0	0	0	1	0	37.7338
14	-0.5	0	22.4432	0	0	1	0	1	35.5141
14	-0.5	0	22.4432	0	0	1	1	0	36.5856
14	-0.5	0	22.4432	0	0	0	1	1	70.3655
14	-0.5	0	22.4432	0	0	1	1	0	54.1321
14	-0.5	0	22.4432	0	0	0	0	1	52.4876
14	-0.5	0	22.4432	0	0	1	0	0	38.6082
14	-0.5	0	22.4432	0	0	0	1	1	59.3716
14	-0.5	0	22.4432	0	0	1	0	0	66.6359
14	-0.5	0	22.4432	0	0	1	1	1	60.4938
14	-0.5	0	22.4432	0	0	0	0	0	61.1224
14	-0.5	0	22.4432	0	0	1	0	1	64.8031
14	-0.5	0	22.4432	0	0	1	0	0	57.7276
14	-0.5	0	22.4432	0	0	1	1	1	54.5844
14	-0.5	0	22.4432	0	0	1	1	0	77.9345
14	-0.5	0	22.4432	0	0	0	1	1	50.3946
14	-0.5	0	22.4432	0	0	1	0	0	40.8708
14	-0.5	0	22.4432	0	0	1	0	1	40.3971
14	-0.5	0	22.4432	0	0	0	0	0	89.6749
14	-0.5	0	22.4432	0	0	1	1	1	41.7972
14	-0.5	0	22.4432	0	0	1	1	0	59.933
14	-0.5	0	22.4432	0	0	1	0	1	48.8185
14	-0.5	0	22.4432	0	0	0	1	0	63.4015
14	-0.5	0	22.4432	0	0	0	1	1	56.3663
14	-0.5	0	22.4432	0	0	0	1	0	74.2385
14	-0.5	0	22.4432	0	0	1	1	1	35.0039
14	-0.5	0	22.4432	0	0	0	0	0	42.8164
14	-0.5	0	22.4432	0	0	0	0	1	48.6764
14	-0.5	0	22.4432	0	0	1	0	0	36.5141
14	-0.5	0	22.4432	0	1	1	1	1	90.5068
14	-0.5	0	22.4432	0	1	1	0	0	46.3679
14	-0.5	0	22.4432	0	1	0	1	1	93.491
14	-0.5	0	22.4432	0	1	0	0	0	32.0432
14	-0.5	0	22.4432	0	1	0	0	1	57.6359
14	-0.5	0	22.4432	0	1	0	1	0	104.587
14	-0.5	0	22.4432	0	1	0	0	1	66.6582
14	-0.5	0	22.4432	0	1	1	1	0	98.928
14	-0.5	0	22.4432	0	1	1	0	1	48.2711
14	-0.5	0	22.4432	0	1	0	0	0	59.1707
14	-0.5	0	22.4432	0	1	0	0	1	34.575
14	-0.5	0	22.4432	0	1	0	1	0	67.4324
14	-0.5	0	22.4432	0	1	1	0	1	74.0022
14	-0.5	0	22.4432	0	1	0	1	0	45.595
14	-0.5	0	22.4432	0	1	1	1	1	47.8919
14	-0.5	0	22.4432	0	1	0	0	0	61.7905
14	-0.5	0	22.4432	0	1	0	0	1	37.4961
14	-0.5	0	22.4432	0	1	1	1	0	34.2584
14	-0.5	0	22.4432	0	1	0	1	1	49.1263
14	-0.5	0	22.4432	0	1	0	1	0	42.7967
14	-0.5	0	22.4432	0	1	1	0	1	39.0808
14	-0.5	0	22.4432	0	1	1	1	0	64.8308
14	-0.5	0	22.4432	0	1	0	1	1	44.5231
14	-0.5	0	22.4432	0	1	1	1	0	54.2254
14	-0.5	0	22.4432	0	1	0	0	1	37.1126
14	-0.5	0	22.4432	0	1	1	0	0	38.9632
14	-0.5	0	22.4432	0	1	0	1	1	56.7207
14	-0.5	0	22.4432	0	1	1	0	0	64.8483
14	-0.5	0	22.4432	0	1	1	1	1	43.6489
14	-0.5	0	22.4432	0	1	0	0	0	67.2008
14	-0.5	0	22.4432	0	1	1	0	1	33.5649
14	-0.5	0	22.4432	0	1	1	0	0	46.5468
14	-0.5	0	22.4432	0	1	1	1	1	50.6724
14	-0.5	0	22.4432	0	1	1	1	0	42.3401
14	-0.5	0	22.4432	0	1	0	1	1	59.6489
14	-0.5	0	22.4432	0	1	1	0	0	40.2303
14	-0.5	0	22.4432	0	1	1	0	1	32.2459
14	-0.5	0	22.4432	0	1	0	0	0	85.6726
14	-0.5	0	22.4432	0	1	1	1	1	31.7887
14	-0.5	0	22.4432	0	1	1	1	0	85.3146
14	-0.5	0	22.4432	0	1	1	0	1	59.2456
14	-0.5	0	22.4432	0	1	0	1	0	57.7239
14	-0.5	0	22.4432	0	1	0	1	1	63.3052
14	-0.5	0	22.4432	0	1	0	1	0	54.0246
14	-0.5	0	22.4432	0	1	1	1	1	45.1083
14	-0.5	0	22.4432	0	1	0	0	0	47.6471
14	-0.5	0	22.4432	0	1	0	0	1	57.4624
14	-0.5	0	22.4432	0	1	1	0	0	39.9831
15	-0.5	1	24.1588	0	1	0	0	0	23.5543
15	-0.5	1	24.1588	0	1	1	0	1	26.317
15	-0.5	1	24.1588	0	1	1	0	0	41.3865
15	-0.5	1	24.1588	0	1	1	0	1	25.5393
15	-0.5	1	24.1588	0	1	0	1	0	52.1799
15	-0.5	1	24.1588	0	1	0	1	1	31.9475
15	-0.5	1	24.1588	0	1	0	0	0	40.6557
15	-0.5	1	24.1588	0	1	0	0	1	16.6934
15	-0.5	1	24.1588	0	1	1	0	0	35.3288
15	-0.5	1	24.1588	0	1	0	1	1	42.1805
15	-0.5	1	24.1588	0	1	0	0	0	46.4642
15	-0.5	1	24.1588	0	1	1	0	1	60.8577
15	-0.5	1	24.1588	0	1	0	1	0	42.2633
15	-0.5	1	24.1588	0	1	1	1	1	46.6622
15	-0.5	1	24.1588	0	1	1	1	0	43.4475
15	-0.5	1	24.1588	0	1	1	0	1	38.2899
15	-0.5	1	24.1588	0	1	0	1	0	43.0672
15	-0.5	1	24.1588	0	1	1	1	1	36.3053
15	-0.5	1	24.1588	0	1	0	0	0	17.1974
15	-0.5	1	24.1588	0	1	0	1	1	31.7996
15	-0.5	1	24.1588	0	1	0	0	0	29.6807
15	-0.5	1	24.1588	0	1	0	0	1	21.5803
15	-0.5	1	24.1588	0	1	0	1	0	50.7151
15	-0.5	1	24.1588	0	1	1	0	1	29.1622
15	-0.5	1	24.1588	0	1	1	1	0	63.8481
15	-0.5	1	24.1588	0	1	0	0	1	31.564
15	-0.5	1	24.1588	0	1	1	0	0	30.2095
15	-0.5	1	24.1588	0	1	0	0	1	14.8176
15	-0.5	1	24.1588	0	1	1	1	0	48.493
15	-0.5	1	24.1588	0	1	0	1	1	31.5252
15	-0.5	1	24.1588	0	1	1	1	0	76.8423
15	-0.5	1	24.1588	0	1	0	0	1	35.0925
15	-0.5	1	24.1588	0	1	0	1	0	71.7573
15	-0.5	1	24.1588	0	1	1	1	1	31.0927
15	-0.5	1	24.1588	0	1	1	0	0	41.2359
15	-0.5	1	24.1588	0	1	1	1	1	42.9789
15	-0.5	1	24.1588	0	1	0	0	0	38.7446
15	-0.5	1	24.1588	0	1	0	1	1	55.4329
15	-0.5	1	24.1588	0	1	1	0	0	30.6305
15	-0.5	1	24.1588	0	1	1	1	1	33.1057
15	-0.5	1	24.1588	0	1	0	1	0	42.6041
15	-0.5	1	24.1588	0	1	0	1	1	53.9409
15	-0.5	1	24.1588	0	1	1	0	0	62.5314
15	-0.5	1	24.1588	0	1	1	1	1	43.8145
15	-0.5	1	24.1588	0	1	1	1	0	69.0321
15	-0.5	1	24.1588	0	1	1	0	1	18.5234
15	-0.5	1	24.1588	0	1	1	1	0	38.2822
15	-0.5	1	24.1588	0	1	0	0	1	47.0367
15	-0.5	1	24.1588	0	0	0	0	0	43.8493
15	-0.5	1	24.1588	0	0	1	0	1	41.0308
15	-0.5	1	24.1588	0	0	1	0	0	47.4006
15	-0.5	1	24.1588	0	0	1	0	1	23.1114
15	-0.5	1	24.1588	0	0	0	1	0	42.0163
15	-0.5	1	24.1588	0	0	0	1	1	31.2773
15	-0.5	1	24.1588	0	0	0	0	0	37.128
15	-0.5	1	24.1588	0	0	0	0	1	29.0703
15	-0.5	1	24.1588	0	0	1	0	0	63.7203
15	-0.5	1	24.1588	0	0	0	1	1	39.0756
15	-0.5	1	24.1588	0	0	0	0	0	106.159
15	-0.5	1	24.1588	0	0	1	0	1	57.588
15	-0.5	1	24.1588	0	0	0	1	0	54.6125
15	-0.5	1	24.1588	0	0	1	1	1	38.2082
15	-0.5	1	24.1588	0	0	1	1	0	66.1165
15	-0.5	1	24.1588	0	0	1	0	1	30.3606
15	-0.5	1	24.1588	0	0	0	1	0	32.354
15	-0.5	1	24.1588	0	0	1	1	1	48.0874
15	-0.5	1	24.1588	0	0	0	0	0	42.4948
15	-0.5	1	24.1588	0	0	0	1	1	36.2088
15	-0.5	1	24.1588	0	0	0	0	0	27.7812
15	-0.5	1	24.1588	0	0	0	0	1	12.5754
15	-0.5	1	24.1588	0	0	0	1	0	83.0018
15	-0.5	1	24.1588	0	0	1	0	1	12.9365
15	-0.5	1	24.1588	0	0	1	1	0	61.0694
15	-0.5	1	24.1588	0	0	0	0	1	13.6058
15	-0.5	1	24.1588	0	0	1	0	0	51.5734
15	-0.5	1	24.1588	0	0	0	0	1	11.065
15	-0.5	1	24.1588	0	0	1	1	0	67.7599
15	-0.5	1	24.1588	0	0	0	1	1	33.8798
15	-0.5	1	24.1588	0	0	1	1	0	91.8211
15	-0.5	1	24.1588	0	0	0	0	1	20.7126
15	-0.5	1	24.1588	0	0	0	1	0	45.626
15	-0.5	1	24.1588	0	0	1	1	1	55.3931
15	-0.5	1	24.1588	0	0	1	0	0	51.5172
15	-0.5	1	24.1588	0	0	1	1	1	39.231
15	-0.5	1	24.1588	0	0	0	0	0	51.5086
15	-0.5	1	24.1588	0	0	0	1	1	31.4599
15	-0.5	1	24.1588	0	0	1	0	0	36.3148
15	-0.5	1	24.1588	0	0	1	1	1	36.6116
15	-0.5	1	24.1588	0	0	0	1	0	45.3578
15	-0.5	1	24.1588	0	0	0	1	1	55.0442
15	-0.5	1	24.1588	0	0	1	0	0	62.9208
15	-0.5	1	24.1588	0	0	1	1	1	41.6448
15	-0.5	1	24.1588	0	0	1	1	0	79.615
15	-0.5	1	24.1588	0	0	1	0	1	179.39
15	-0.5	1	24.1588	0	0	1	1	0	77.2689
15	-0.5	1	24.1588	0	0	0	0	1	31.2864
16	-0.5	0	20.2115	0	0	0	0	1	53.0556
16	-0.5	0	20.2115	0	0	0	0	0	44.5976
16	-0.5	0	20.2115	0	0	1	0	1	47.9595
16	-0.5	0	20.2115	0	0	1	1	0	42.9388
16	-0.5	0	20.2115	0	0	0	0	1	44.1466
16	-0.5	0	20.2115	0	0	0	0	0	41.6672
16	-0.5	0	20.2115	0	0	0	0	1	45.4314
16	-0.5	0	20.2115	0	0	1	0	0	38.5113
16	-0.5	0	20.2115	0	0	0	1	1	41.8173
16	-0.5	0	20.2115	0	0	1	0	0	46.8986
16	-0.5	0	20.2115	0	0	1	1	1	42.8032
16	-0.5	0	20.2115	0	0	1	1	0	63.1802
16	-0.5	0	20.2115	0	0	1	0	1	51.2777
16	-0.5	0	20.2115	0	0	0	1	0	53.2759
16	-0.5	0	20.2115	0	0	0	0	1	54.3231
16	-0.5	0	20.2115	0	0	1	1	0	36.0648
16	-0.5	0	20.2115	0	0	0	1	1	47.6049
16	-0.5	0	20.2115	0	0	1	0	0	80.8466
16	-0.5	0	20.2115	0	0	0	1	1	59.8623
16	-0.5	0	20.2115	0	0	1	1	0	79.6205
16	-0.5	0	20.2115	0	0	0	1	1	49.2596
16	-0.5	0	20.2115	0	0	0	0	0	51.4342
16	-0.5	0	20.2115	0	0	0	0	1	42.112
16	-0.5	0	20.2115	0	0	0	0	0	71.4846
16	-0.5	0	20.2115	0	0	1	1	1	48.2293
16	-0.5	0	20.2115	0	0	1	0	0	61.2219
16	-0.5	0	20.2115	0	0	1	1	1	51.7272
16	-0.5	0	20.2115	0	0	0	1	0	33.2213
16	-0.5	0	20.2115	0	0	0	1	1	47.917
16	-0.5	0	20.2115	0	0	0	1	0	47.6666
16	-0.5	0	20.2115	0	0	0	0	1	49.4481
16	-0.5	0	20.2115	0	0	1	1	0	49.8358
16	-0.5	0	20.2115	0	0	0	1	1	37.8918
16	-0.5	0	20.2115	0	0	0	0	0	57.5834
16	-0.5	0	20.2115	0	0	1	0	1	50.6439
16	-0.5	0	20.2115	0	0	0	1	0	50.3943
16	-0.5	0	20.2115	0	0	1	0	1	45.1208
16	-0.5	0	20.2115	0	0	1	1	0	51.0784
16	-0.5	0	20.2115	0	0	1	0	1	39.9047
16	-0.5	0	20.2115	0	0	0	1	0	56.9753
16	-0.5	0	20.2115	0	0	1	1	1	36.1565
16	-0.5	0	20.2115	0	0	0	1	0	65.1211
16	-0.5	0	20.2115	0	0	1	0	1	51.1105
16	-0.5	0	20.2115	0	0	1	0	0	51.3003
16	-0.5	0	20.2115	0	0	1	1	1	44.7551
16	-0.5	0	20.2115	0	0	1	0	0	73.4307
16	-0.5	0	20.2115	0	0	1	1	1	42.1468
16	-0.5	0	20.2115	0	0	0	0	0	56.0711
16	-0.5	0	20.2115	0	1	0	0	1	59.7994
16	-0.5	0	20.2115	0	1	0	0	0	43.9577
16	-0.5	0	20.2115	0	1	1	0	1	40.1658
16	-0.5	0	20.2115	0	1	1	1	0	46.1663
16	-0.5	0	20.2115	0	1	0	0	1	36.9116
16	-0.5	0	20.2115	0	1	0	0	0	59.4905
16	-0.5	0	20.2115	0	1	0	0	1	43.2428
16	-0.5	0	20.2115	0	1	1	0	0	66.4398
16	-0.5	0	20.2115	0	1	0	1	1	40.4247
16	-0.5	0	20.2115	0	1	1	0	0	34.9983
16	-0.5	0	20.2115	0	1	1	1	1	36.5294
16	-0.5	0	20.2115	0	1	1	1	0	50.0791
16	-0.5	0	20.2115	0	1	1	0	1	36.4377
16	-0.5	0	20.2115	0	1	0	1	0	68.9955
16	-0.5	0	20.2115	0	1	0	0	1	36.9713
16	-0.5	0	20.2115	0	1	1	1	0	54.6117
16	-0.5	0	20.2115	0	1	0	1	1	40.2831
16	-0.5	0	20.2115	0	1	1	0	0	60.0018
16	-0.5	0	20.2115	0	1	0	1	1	39.2318
16	-0.5	0	20.2115	0	1	1	1	0	47.7551
16	-0.5	0	20.2115	0	1	0	1	1	33.6337
16	-0.5	0	20.2115	0	1	0	0	0	51.2821
16	-0.5	0	20.2115	0	1	0	0	1	38.7459
16	-0.5	0	20.2115	0	1	0	0	0	55.9351
16	-0.5	0	20.2115	0	1	1	1	1	39.1455
16	-0.5	0	20.2115	0	1	1	0	0	63.395
16	-0.5	0	20.2115	0	1	1	1	1	44.459
16	-0.5	0	20.2115	0	1	0	1	0	65.116
16	-0.5	0	20.2115	0	1	0	1	1	41.5041
16	-0.5	0	20.2115	0	1	0	1	0	47.6132
16	-0.5	0	20.2115	0	1	0	0	1	47.04
16	-0.5	0	20.2115	0	1	1	1	0	56.3046
16	-0.5	0	20.2115	0	1	0	1	1	38.3287
16	-0.5	0	20.2115	0	1	0	0	0	85.4318
16	-0.5	0	20.2115	0	1	1	0	1	34.8978
16	-0.5	0	20.2115	0	1	0	1	0	46.5989
16	-0.5	0	20.2115	0	1	1	0	1	38.7263
16	-0.5	0	20.2115	0	1	1	1	0	72.6235
16	-0.5	0	20.2115	0	1	1	0	1	29.0836
16	-0.5	0	20.2115	0	1	0	1	0	113.522
16	-0.5	0	20.2115	0	1	1	1	1	40.2402
16	-0.5	0	20.2115	0	1	0	1	0	64.9796
16	-0.5	0	20.2115	0	1	1	0	1	28.8574
16	-0.5	0	20.2115	0	1	1	0	0	57.0397
16	-0.5	0	20.2115	0	1	1	1	1	41.1776
16	-0.5	0	20.2115	0	1	1	0	0	84.0102
16	-0.5	0	20.2115	0	1	1	1	1	39.7346
16	-0.5	0	20.2115	0	1	0	0	0	41.9491
17	0.5	1	23.2515	0	1	1	0	0	45.833
17	0.5	1	23.2515	0	1	0	1	1	54.4528
17	0.5	1	23.2515	0	1	1	0	0	24.5483
17	0.5	1	23.2515	0	1	1	0	1	32.4799
17	0.5	1	23.2515	0	1	1	1	0	47.9408
17	0.5	1	23.2515	0	1	1	0	1	27.9123
17	0.5	1	23.2515	0	1	0	0	0	34.9845
17	0.5	1	23.2515	0	1	1	1	1	45.025
17	0.5	1	23.2515	0	1	1	0	0	30.6969
17	0.5	1	23.2515	0	1	0	0	1	33.2417
17	0.5	1	23.2515	0	1	1	1	0	52.1223
17	0.5	1	23.2515	0	1	1	1	1	44.4785
17	0.5	1	23.2515	0	1	0	1	0	37.5677
17	0.5	1	23.2515	0	1	0	0	1	31.1739
17	0.5	1	23.2515	0	1	0	1	0	53.353
17	0.5	1	23.2515	0	1	0	1	1	43.2551
17	0.5	1	23.2515	0	1	0	1	0	41.1392
17	0.5	1	23.2515	0	1	1	0	1	27.05
17	0.5	1	23.2515	0	1	0	0	0	37.2456
17	0.5	1	23.2515	0	1	1	1	1	44.8716
17	0.5	1	23.2515	0	1	0	1	0	42.1735
17	0.5	1	23.2515	0	1	1	1	1	37.6059
17	0.5	1	23.2515	0	1	1	1	0	48.1423
17	0.5	1	23.2515	0	1	0	1	1	42.6707
17	0.5	1	23.2515	0	1	0	0	0	41.7595
17	0.5	1	23.2515	0	1	0	1	1	58.9813
17	0.5	1	23.2515	0	1	1	0	0	40.9823
17	0.5	1	23.2515	0	1	1	0	1	58.4583
17	0.5	1	23.2515	0	1	0	0	0	43.0644
17	0.5	1	23.2515	0	1	1	1	1	64.5014
17	0.5	1	23.2515	0	1	0	1	0	55.5754
17	0.5	1	23.2515	0	1	0	0	1	44.3881
17	0.5	1	23.2515	0	1	0	1	0	55.6499
17	0.5	1	23.2515	0	1	1	0	1	46.3275
17	0.5	1	23.2515	0	1	1	0	0	44.0074
17	0.5	1	23.2515	0	1	0	1	1	60.132
17	0.5	1	23.2515	0	1	1	1	0	65.3687
17	0.5	1	23.2515	0	1	0	0	1	30.399
17	0.5	1	23.2515	0	1	0	0	0	46.9638
17	0.5	1	23.2515	0	1	0	1	1	52.2527
17	0.5	1	23.2515	0	1	1	1	0	47.2394
17	0.5	1	23.2515	0	1	0	0	1	40.8518
17	0.5	1	23.2515	0	1	0	0	0	61.3862
17	0.5	1	23.2515	0	1	0	0	1	41.8934
17	0.5	1	23.2515	0	1	1	0	0	56.0626
17	0.5	1	23.2515	0	1	1	0	1	48.51
17	0.5	1	23.2515	0	1	1	1	0	49.1021
17	0.5	1	23.2515	0	1	1	1	1	46.6693
17	0.5	1	23.2515	0	0	1	0	0	35.1058
17	0.5	1	23.2515	0	0	0	1	1	41.0974
17	0.5	1	23.2515	0	0	1	0	0	54.198
17	0.5	1	23.2515	0	0	1	0	1	46.0298
17	0.5	1	23.2515	0	0	1	1	0	44.9349
17	0.5	1	23.2515	0	0	1	0	1	47.8652
17	0.5	1	23.2515	0	0	0	0	0	41.7767
17	0.5	1	23.2515	0	0	1	1	1	40.232
17	0.5	1	23.2515	0	0	1	0	0	56.8355
17	0.5	1	23.2515	0	0	0	0	1	59.5402
17	0.5	1	23.2515	0	0	1	1	0	51.6569
17	0.5	1	23.2515	0	0	1	1	1	36.5227
17	0.5	1	23.2515	0	0	0	1	0	36.5809
17	0.5	1	23.2515	0	0	0	0	1	0
17	0.5	1	23.2515	0	0	0	1	0	41.9602
17	0.5	1	23.2515	0	0	0	1	1	45.6488
17	0.5	1	23.2515	0	0	0	1	0	41.7007
17	0.5	1	23.2515	0	0	1	0	1	51.2191
17	0.5	1	23.2515	0	0	0	0	0	34.5105
17	0.5	1	23.2515	0	0	1	1	1	32.8334
17	0.5	1	23.2515	0	0	0	1	0	28.2478
17	0.5	1	23.2515	0	0	1	1	1	49.503
17	0.5	1	23.2515	0	0	1	1	0	67.5632
17	0.5	1	23.2515	0	0	0	1	1	48.5013
17	0.5	1	23.2515	0	0	0	0	0	30.9143
17	0.5	1	23.2515	0	0	0	1	1	52.7813
17	0.5	1	23.2515	0	0	1	0	0	75.4845
17	0.5	1	23.2515	0	0	1	0	1	58.8365
17	0.5	1	23.2515	0	0	0	0	0	63.4724
17	0.5	1	23.2515	0	0	1	1	1	59.112
17	0.5	1	23.2515	0	0	0	1	0	56.3549
17	0.5	1	23.2515	0	0	0	0	1	53.9175
17	0.5	1	23.2515	0	0	0	1	0	63.268
17	0.5	1	23.2515	0	0	1	0	1	48.7571
17	0.5	1	23.2515	0	0	1	0	0	48.5924
17	0.5	1	23.2515	0	0	0	1	1	45.1053
17	0.5	1	23.2515	0	0	1	1	0	47.804
17	0.5	1	23.2515	0	0	0	0	1	106.272
17	0.5	1	23.2515	0	0	0	0	0	59.9282
17	0.5	1	23.2515	0	0	0	1	1	49.8367
17	0.5	1	23.2515	0	0	1	1	0	44.9403
17	0.5	1	23.2515	0	0	0	0	1	56.4498
17	0.5	1	23.2515	0	0	0	0	0	45.9139
17	0.5	1	23.2515	0	0	0	0	1	52.2916
17	0.5	1	23.2515	0	0	1	0	0	62.8437
17	0.5	1	23.2515	0	0	1	0	1	53.8126
17	0.5	1	23.2515	0	0	1	1	0	42.7546
17	0.5	1	23.2515	0	0	1	1	1	58.5196
18	-0.5	0	23.0315	0	0	1	0	1	205.851
18	-0.5	0	23.0315	0	0	1	0	0	45.8819
18	-0.5	0	23.0315	0	0	0	0	1	54.6138
18	-0.5	0	23.0315	0	0	0	1	0	49.8823
18	-0.5	0	23.0315	0	0	0	0	1	58.8017
18	-0.5	0	23.0315	0	0	0	0	0	86.4639
18	-0.5	0	23.0315	0	0	0	0	1	59.8461
18	-0.5	0	23.0315	0	0	0	1	0	63.9171
18	-0.5	0	23.0315	0	0	0	1	1	71.8654
18	-0.5	0	23.0315	0	0	1	0	0	76.9986
18	-0.5	0	23.0315	0	0	1	0	1	78.9399
18	-0.5	0	23.0315	0	0	0	0	0	34.8046
18	-0.5	0	23.0315	0	0	1	1	1	44.2603
18	-0.5	0	23.0315	0	0	0	0	0	62.6576
18	-0.5	0	23.0315	0	0	1	1	1	50.0973
18	-0.5	0	23.0315	0	0	0	0	0	44.8065
18	-0.5	0	23.0315	0	0	1	0	1	90.4923
18	-0.5	0	23.0315	0	0	1	1	0	55.6047
18	-0.5	0	23.0315	0	0	1	1	1	96.4432
18	-0.5	0	23.0315	0	0	1	1	0	43.4439
18	-0.5	0	23.0315	0	0	0	1	1	116.03
18	-0.5	0	23.0315	0	0	1	0	0	36.9083
18	-0.5	0	23.0315	0	0	1	1	1	36.9643
18	-0.5	0	23.0315	0	0	1	1	0	64.3677
18	-0.5	0	23.0315	0	0	1	1	1	69.1894
18	-0.5	0	23.0315	0	0	1	1	0	50.694
18	-0.5	0	23.0315	0	0	0	1	1	75.5392
18	-0.5	0	23.0315	0	0	0	1	0	51.6603
18	-0.5	0	23.0315	0	0	1	0	1	41.8564
18	-0.5	0	23.0315	0	0	1	1	0	67.0056
18	-0.5	0	23.0315	0	0	0	0	1	52.038
18	-0.5	0	23.0315	0	0	1	0	0	60.3151
18	-0.5	0	23.0315	0	0	0	1	1	146.205
18	-0.5	0	23.0315	0	0	1	0	0	29.4534
18	-0.5	0	23.0315	0	0	0	1	1	81.3739
18	-0.5	0	23.0315	0	0	0	0	0	63.618
18	-0.5	0	23.0315	0	0	0	1	1	173.264
18	-0.5	0	23.0315	0	0	1	1	0	71.4435
18	-0.5	0	23.0315	0	0	1	0	1	33.2737
18	-0.5	0	23.0315	0	0	0	0	0	42.3126
18	-0.5	0	23.0315	0	0	0	0	1	37.9404
18	-0.5	0	23.0315	0	0	0	1	0	36.2256
18	-0.5	0	23.0315	0	0	1	1	1	116.024
18	-0.5	0	23.0315	0	0	0	1	0	35.351
18	-0.5	0	23.0315	0	0	1	0	1	84.3464
18	-0.5	0	23.0315	0	0	0	1	0	49.7287
18	-0.5	0	23.0315	0	0	0	0	1	73.6519
18	-0.5	0	23.0315	0	0	1	0	0	46.497
18	-0.5	0	23.0315	0	1	1	0	1	79.4721
18	-0.5	0	23.0315	0	1	1	0	0	85.667
18	-0.5	0	23.0315	0	1	0	0	1	53.6995
18	-0.5	0	23.0315	0	1	0	1	0	229.013
18	-0.5	0	23.0315	0	1	0	0	1	54.785
18	-0.5	0	23.0315	0	1	0	0	0	86.6939
18	-0.5	0	23.0315	0	1	0	0	1	50.7346
18	-0.5	0	23.0315	0	1	0	1	0	82.7681
18	-0.5	0	23.0315	0	1	0	1	1	84.9369
18	-0.5	0	23.0315	0	1	1	0	0	72.7113
18	-0.5	0	23.0315	0	1	1	0	1	50.3897
18	-0.5	0	23.0315	0	1	0	0	0	64.0553
18	-0.5	0	23.0315	0	1	1	1	1	90.3219
18	-0.5	0	23.0315	0	1	0	0	0	102.91
18	-0.5	0	23.0315	0	1	1	1	1	41.8889
18	-0.5	0	23.0315	0	1	0	0	0	65.2917
18	-0.5	0	23.0315	0	1	1	0	1	48.8321
18	-0.5	0	23.0315	0	1	1	1	0	83.6201
18	-0.5	0	23.0315	0	1	1	1	1	86.1644
18	-0.5	0	23.0315	0	1	1	1	0	144.27
18	-0.5	0	23.0315	0	1	0	1	1	128.397
18	-0.5	0	23.0315	0	1	1	0	0	85.9554
18	-0.5	0	23.0315	0	1	1	1	1	54.2696
18	-0.5	0	23.0315	0	1	1	1	0	92.7291
18	-0.5	0	23.0315	0	1	1	1	1	55.588
18	-0.5	0	23.0315	0	1	1	1	0	33.5809
18	-0.5	0	23.0315	0	1	0	1	1	89.474
18	-0.5	0	23.0315	0	1	0	1	0	208.109
18	-0.5	0	23.0315	0	1	1	0	1	90.9136
18	-0.5	0	23.0315	0	1	1	1	0	69.124
18	-0.5	0	23.0315	0	1	0	0	1	52.3647
18	-0.5	0	23.0315	0	1	1	0	0	43.7631
18	-0.5	0	23.0315	0	1	0	1	1	106.562
18	-0.5	0	23.0315	0	1	1	0	0	56.6381
18	-0.5	0	23.0315	0	1	0	1	1	61.5853
18	-0.5	0	23.0315	0	1	0	0	0	58.3154
18	-0.5	0	23.0315	0	1	0	1	1	34.4097
18	-0.5	0	23.0315	0	1	1	1	0	152.579
18	-0.5	0	23.0315	0	1	1	0	1	83.917
18	-0.5	0	23.0315	0	1	0	0	0	41.7266
18	-0.5	0	23.0315	0	1	0	0	1	48.0933
18	-0.5	0	23.0315	0	1	0	1	0	65.3119
18	-0.5	0	23.0315	0	1	1	1	1	54.3333
18	-0.5	0	23.0315	0	1	0	1	0	39.9167
18	-0.5	0	23.0315	0	1	1	0	1	60.1625
18	-0.5	0	23.0315	0	1	0	1	0	65.3156
18	-0.5	0	23.0315	0	1	0	0	1	58.7157
18	-0.5	0	23.0315	0	1	1	0	0	41.6544
19	0.5	1	24.1176	0	1	0	0	0	38.8872
19	0.5	1	24.1176	0	1	1	0	1	31.9361
19	0.5	1	24.1176	0	1	1	0	0	52.3345
19	0.5	1	24.1176	0	1	0	1	1	36.2954
19	0.5	1	24.1176	0	1	0	0	0	50.3036
19	0.5	1	24.1176	0	1	1	0	1	56.5935
19	0.5	1	24.1176	0	1	1	1	0	35.8245
19	0.5	1	24.1176	0	1	0	0	1	43.3802
19	0.5	1	24.1176	0	1	0	1	0	47.3754
19	0.5	1	24.1176	0	1	1	1	1	40.7464
19	0.5	1	24.1176	0	1	1	0	0	54.2271
19	0.5	1	24.1176	0	1	0	1	1	55.5818
19	0.5	1	24.1176	0	1	0	0	0	30.7325
19	0.5	1	24.1176	0	1	0	1	1	38.7803
19	0.5	1	24.1176	0	1	0	1	0	55.6002
19	0.5	1	24.1176	0	1	1	0	1	62.2018
19	0.5	1	24.1176	0	1	1	1	0	76.688
19	0.5	1	24.1176	0	1	1	0	1	54.9505
19	0.5	1	24.1176	0	1	0	1	0	40.2802
19	0.5	1	24.1176	0	1	0	1	1	54.9087
19	0.5	1	24.1176	0	1	1	0	0	48.5974
19	0.5	1	24.1176	0	1	1	1	1	48.5825
19	0.5	1	24.1176	0	1	0	0	0	93.4012
19	0.5	1	24.1176	0	1	1	1	1	53.0349
19	0.5	1	24.1176	0	1	1	1	0	66.4433
19	0.5	1	24.1176	0	1	0	0	1	58.3779
19	0.5	1	24.1176	0	1	0	1	0	57.4084
19	0.5	1	24.1176	0	1	1	0	1	48.4057
19	0.5	1	24.1176	0	1	1	1	0	67.0773
19	0.5	1	24.1176	0	1	1	1	1	66.6421
19	0.5	1	24.1176	0	1	0	1	0	47.3299
19	0.5	1	24.1176	0	1	0	1	1	59.491
19	0.5	1	24.1176	0	1	1	0	0	46.4798
19	0.5	1	24.1176	0	1	1	1	1	48.0518
19	0.5	1	24.1176	0	1	1	0	0	38.0809
19	0.5	1	24.1176	0	1	0	0	1	46.0221
19	0.5	1	24.1176	0	1	0	0	0	44.9716
19	0.5	1	24.1176	0	1	0	1	1	42.5927
19	0.5	1	24.1176	0	1	1	0	0	45.7738
19	0.5	1	24.1176	0	1	0	0	1	34.6705
19	0.5	1	24.1176	0	1	0	1	0	48.9055
19	0.5	1	24.1176	0	1	0	0	1	59.8675
19	0.5	1	24.1176	0	1	1	1	0	87.6294
19	0.5	1	24.1176	0	1	1	1	1	56.6766
19	0.5	1	24.1176	0	1	1	1	0	29.3079
19	0.5	1	24.1176	0	1	1	0	1	41.7389
19	0.5	1	24.1176	0	1	0	0	0	47.1927
19	0.5	1	24.1176	0	1	0	0	1	47.796
19	0.5	1	24.1176	0	0	0	0	0	52.8177
19	0.5	1	24.1176	0	0	1	0	1	48.3448
19	0.5	1	24.1176	0	0	1	0	0	44.7953
19	0.5	1	24.1176	0	0	0	1	1	45.8948
19	0.5	1	24.1176	0	0	0	0	0	40.1245
19	0.5	1	24.1176	0	0	1	0	1	38.2356
19	0.5	1	24.1176	0	0	1	1	0	62.8693
19	0.5	1	24.1176	0	0	0	0	1	42.3675
19	0.5	1	24.1176	0	0	0	1	0	50.2579
19	0.5	1	24.1176	0	0	1	1	1	37.2653
19	0.5	1	24.1176	0	0	1	0	0	48.0555
19	0.5	1	24.1176	0	0	0	1	1	44.298
19	0.5	1	24.1176	0	0	0	0	0	112.086
19	0.5	1	24.1176	0	0	0	1	1	58.8809
19	0.5	1	24.1176	0	0	0	1	0	69.2679
19	0.5	1	24.1176	0	0	1	0	1	47.7121
19	0.5	1	24.1176	0	0	1	1	0	77.1124
19	0.5	1	24.1176	0	0	1	0	1	30.6309
19	0.5	1	24.1176	0	0	0	1	0	71.3522
19	0.5	1	24.1176	0	0	0	1	1	84.1313
19	0.5	1	24.1176	0	0	1	0	0	87.2485
19	0.5	1	24.1176	0	0	1	1	1	47.5911
19	0.5	1	24.1176	0	0	0	0	0	36.6076
19	0.5	1	24.1176	0	0	1	1	1	61.3002
19	0.5	1	24.1176	0	0	1	1	0	44.0901
19	0.5	1	24.1176	0	0	0	0	1	34.6356
19	0.5	1	24.1176	0	0	0	1	0	64.6102
19	0.5	1	24.1176	0	0	1	0	1	51.75
19	0.5	1	24.1176	0	0	1	1	0	47.1868
19	0.5	1	24.1176	0	0	1	1	1	63.3586
19	0.5	1	24.1176	0	0	0	1	0	40.48
19	0.5	1	24.1176	0	0	0	1	1	54.5943
19	0.5	1	24.1176	0	0	1	0	0	41.9553
19	0.5	1	24.1176	0	0	1	1	1	63.353
19	0.5	1	24.1176	0	0	1	0	0	48.4337
19	0.5	1	24.1176	0	0	0	0	1	72.4359
19	0.5	1	24.1176	0	0	0	0	0	57.7129
19	0.5	1	24.1176	0	0	0	1	1	66.9853
19	0.5	1	24.1176	0	0	1	0	0	42.1328
19	0.5	1	24.1176	0	0	0	0	1	48.1606
19	0.5	1	24.1176	0	0	0	1	0	77.7363
19	0.5	1	24.1176	0	0	0	0	1	57.6699
19	0.5	1	24.1176	0	0	1	1	0	60.7692
19	0.5	1	24.1176	0	0	1	1	1	80.8238
19	0.5	1	24.1176	0	0	1	1	0	79.309
19	0.5	1	24.1176	0	0	1	0	1	47.0864
19	0.5	1	24.1176	0	0	0	0	0	42.1253
19	0.5	1	24.1176	0	0	0	0	1	61.7108
20	0.5	0	21.0758	0	0	0	1	1	101.21
20	0.5	0	21.0758	0	0	1	1	0	58.3023
20	0.5	0	21.0758	0	0	0	1	1	49.5583
20	0.5	0	21.0758	0	0	0	0	0	58.6816
20	0.5	0	21.0758	0	0	1	0	1	38.6759
20	0.5	0	21.0758	0	0	0	1	0	60.166
20	0.5	0	21.0758	0	0	1	0	1	54.158
20	0.5	0	21.0758	0	0	1	0	0	47.5559
20	0.5	0	21.0758	0	0	1	0	1	44.7905
20	0.5	0	21.0758	0	0	0	0	0	58.0228
20	0.5	0	21.0758	0	0	0	0	1	49.7943
20	0.5	0	21.0758	0	0	1	1	0	74.4447
20	0.5	0	21.0758	0	0	1	1	1	123.125
20	0.5	0	21.0758	0	0	0	0	0	49.7165
20	0.5	0	21.0758	0	0	1	1	1	55.2249
20	0.5	0	21.0758	0	0	1	0	0	82.3997
20	0.5	0	21.0758	0	0	1	0	1	45.1967
20	0.5	0	21.0758	0	0	0	1	0	67.1593
20	0.5	0	21.0758	0	0	0	0	1	53.6889
20	0.5	0	21.0758	0	0	1	1	0	56.3381
20	0.5	0	21.0758	0	0	1	1	1	66.7609
20	0.5	0	21.0758	0	0	1	1	0	47.5342
20	0.5	0	21.0758	0	0	1	0	1	48.8441
20	0.5	0	21.0758	0	0	1	0	0	74.7478
20	0.5	0	21.0758	0	0	0	0	1	52.8742
20	0.5	0	21.0758	0	0	0	1	0	83.187
20	0.5	0	21.0758	0	0	1	1	1	62.7577
20	0.5	0	21.0758	0	0	0	0	0	94.9828
20	0.5	0	21.0758	0	0	0	1	1	62.7417
20	0.5	0	21.0758	0	0	1	1	0	52.0954
20	0.5	0	21.0758	0	0	1	1	1	112.505
20	0.5	0	21.0758	0	0	0	1	0	47.6145
20	0.5	0	21.0758	0	0	0	0	1	81.3954
20	0.5	0	21.0758	0	0	1	0	0	67.2564
20	0.5	0	21.0758	0	0	0	1	1	82.8625
20	0.5	0	21.0758	0	0	0	1	0	43.7369
20	0.5	0	21.0758	0	0	1	1	1	58.0651
20	0.5	0	21.0758	0	0	0	0	0	24.9006
20	0.5	0	21.0758	0	0	0	1	1	64.3616
20	0.5	0	21.0758	0	0	1	0	0	43.856
20	0.5	0	21.0758	0	0	0	0	1	46.9376
20	0.5	0	21.0758	0	0	0	1	0	61.1498
20	0.5	0	21.0758	0	0	0	1	1	42.3563
20	0.5	0	21.0758	0	0	0	0	0	49.7406
20	0.5	0	21.0758	0	0	1	0	1	39.2897
20	0.5	0	21.0758	0	0	1	1	0	51.1165
20	0.5	0	21.0758	0	0	0	0	1	60.4858
20	0.5	0	21.0758	0	0	1	0	0	38.434
20	0.5	0	21.0758	0	1	0	1	1	71.73
20	0.5	0	21.0758	0	1	1	1	0	44.0693
20	0.5	0	21.0758	0	1	0	1	1	65.984
20	0.5	0	21.0758	0	1	0	0	0	46.0211
20	0.5	0	21.0758	0	1	1	0	1	57.541
20	0.5	0	21.0758	0	1	0	1	0	56.2307
20	0.5	0	21.0758	0	1	1	0	1	65.2456
20	0.5	0	21.0758	0	1	1	0	0	73.5448
20	0.5	0	21.0758	0	1	1	0	1	62.6979
20	0.5	0	21.0758	0	1	0	0	0	68.5776
20	0.5	0	21.0758	0	1	0	0	1	59.8648
20	0.5	0	21.0758	0	1	1	1	0	97.2721
20	0.5	0	21.0758	0	1	1	1	1	58.5246
20	0.5	0	21.0758	0	1	0	0	0	45.3487
20	0.5	0	21.0758	0	1	1	1	1	84.4728
20	0.5	0	21.0758	0	1	1	0	0	58.3692
20	0.5	0	21.0758	0	1	1	0	1	77.0085
20	0.5	0	21.0758	0	1	0	1	0	76.3832
20	0.5	0	21.0758	0	1	0	0	1	51.3717
20	0.5	0	21.0758	0	1	1	1	0	71.1451
20	0.5	0	21.0758	0	1	1	1	1	54.0427
20	0.5	0	21.0758	0	1	1	1	0	48.1659
20	0.5	0	21.0758	0	1	1	0	1	63.016
20	0.5	0	21.0758	0	1	1	0	0	56.2329
20	0.5	0	21.0758	0	1	0	0	1	190.222
20	0.5	0	21.0758	0	1	0	1	0	93.5094
20	0.5	0	21.0758	0	1	1	1	1	53.2737
20	0.5	0	21.0758	0	1	0	0	0	47.3701
20	0.5	0	21.0758	0	1	0	1	1	68.9104
20	0.5	0	21.0758	0	1	1	1	0	38.9689
20	0.5	0	21.0758	0	1	1	1	1	65.0433
20	0.5	0	21.0758	0	1	0	1	0	75.971
20	0.5	0	21.0758	0	1	0	0	1	66.5125
20	0.5	0	21.0758	0	1	1	0	0	51.2085
20	0.5	0	21.0758	0	1	0	1	1	80.6445
20	0.5	0	21.0758	0	1	0	1	0	56.6136
20	0.5	0	21.0758	0	1	1	1	1	36.8836
20	0.5	0	21.0758	0	1	0	0	0	39.3518
20	0.5	0	21.0758	0	1	0	1	1	79.6195
20	0.5	0	21.0758	0	1	1	0	0	22.3166
20	0.5	0	21.0758	0	1	0	0	1	76.974
20	0.5	0	21.0758	0	1	0	1	0	64.4897
20	0.5	0	21.0758	0	1	0	1	1	46.2194
20	0.5	0	21.0758	0	1	0	0	0	40.7229
20	0.5	0	21.0758	0	1	1	0	1	61.962
20	0.5	0	21.0758	0	1	1	1	0	58.5428
20	0.5	0	21.0758	0	1	0	0	1	43.3126
20	0.5	0	21.0758	0	1	1	0	0	127.512
22	0.5	0	25.3395	0	0	0	1	1	49.7211
22	0.5	0	25.3395	0	0	0	0	0	41.2473
22	0.5	0	25.3395	0	0	1	0	1	40.4233
22	0.5	0	25.3395	0	0	1	1	0	41.524
22	0.5	0	25.3395	0	0	0	0	1	42.7196
22	0.5	0	25.3395	0	0	1	0	0	48.1966
22	0.5	0	25.3395	0	0	1	1	1	54.2345
22	0.5	0	25.3395	0	0	1	1	0	38.7629
22	0.5	0	25.3395	0	0	0	1	1	70.2447
22	0.5	0	25.3395	0	0	0	1	0	58.8803
22	0.5	0	25.3395	0	0	1	0	1	43.804
22	0.5	0	25.3395	0	0	1	0	0	37.5137
22	0.5	0	25.3395	0	0	0	1	1	48.5725
22	0.5	0	25.3395	0	0	0	0	0	64.3643
22	0.5	0	25.3395	0	0	0	0	1	45.8415
22	0.5	0	25.3395	0	0	0	0	0	54.7946
22	0.5	0	25.3395	0	0	1	1	1	54.1368
22	0.5	0	25.3395	0	0	0	1	0	69.2977
22	0.5	0	25.3395	0	0	0	0	1	72.473
22	0.5	0	25.3395	0	0	1	1	0	53.8128
22	0.5	0	25.3395	0	0	0	1	1	44.5369
22	0.5	0	25.3395	0	0	1	0	0	34.7722
22	0.5	0	25.3395	0	0	0	0	1	47.2471
22	0.5	0	25.3395	0	0	0	1	0	48.2939
22	0.5	0	25.3395	0	0	1	0	1	107.404
22	0.5	0	25.3395	0	0	0	0	0	65.527
22	0.5	0	25.3395	0	0	0	0	1	48.3594
22	0.5	0	25.3395	0	0	1	0	0	45.2383
22	0.5	0	25.3395	0	0	1	1	1	65.6631
22	0.5	0	25.3395	0	0	1	1	0	62.4681
22	0.5	0	25.3395	0	0	0	0	1	60.546
22	0.5	0	25.3395	0	0	0	0	0	108.963
22	0.5	0	25.3395	0	0	1	0	1	60.7826
22	0.5	0	25.3395	0	0	0	1	0	88.9026
22	0.5	0	25.3395	0	0	1	0	1	35.0571
22	0.5	0	25.3395	0	0	1	1	0	36.4111
22	0.5	0	25.3395	0	0	1	1	1	38.1585
22	0.5	0	25.3395	0	0	0	0	0	58.2229
22	0.5	0	25.3395	0	0	0	1	1	61.0967
22	0.5	0	25.3395	0	0	1	0	0	46.9897
22	0.5	0	25.3395	0	0	1	1	1	60.7995
22	0.5	0	25.3395	0	0	0	1	0	70.1476
22	0.5	0	25.3395	0	0	1	0	1	32.8618
22	0.5	0	25.3395	0	0	1	0	0	46.5089
22	0.5	0	25.3395	0	0	1	1	1	39.1846
22	0.5	0	25.3395	0	0	1	1	0	47.4048
22	0.5	0	25.3395	0	0	0	1	1	37.967
22	0.5	0	25.3395	0	0	0	1	0	57.5939
22	0.5	0	25.3395	0	1	0	1	1	44.1371
22	0.5	0	25.3395	0	1	0	0	0	56.5586
22	0.5	0	25.3395	0	1	1	0	1	41.3698
22	0.5	0	25.3395	0	1	1	1	0	45.4392
22	0.5	0	25.3395	0	1	0	0	1	33.1717
22	0.5	0	25.3395	0	1	1	0	0	40.5961
22	0.5	0	25.3395	0	1	1	1	1	47.9437
22	0.5	0	25.3395	0	1	1	1	0	58.4618
22	0.5	0	25.3395	0	1	0	1	1	97.7101
22	0.5	0	25.3395	0	1	0	1	0	89.9472
22	0.5	0	25.3395	0	1	1	0	1	55.3688
22	0.5	0	25.3395	0	1	1	0	0	150.022
22	0.5	0	25.3395	0	1	0	1	1	56.3125
22	0.5	0	25.3395	0	1	0	0	0	48.9757
22	0.5	0	25.3395	0	1	0	0	1	110.903
22	0.5	0	25.3395	0	1	0	0	0	64.4836
22	0.5	0	25.3395	0	1	1	1	1	83.5002
22	0.5	0	25.3395	0	1	0	1	0	146.663
22	0.5	0	25.3395	0	1	0	0	1	56.9343
22	0.5	0	25.3395	0	1	1	1	0	56.0116
22	0.5	0	25.3395	0	1	0	1	1	52.8607
22	0.5	0	25.3395	0	1	1	0	0	79.013
22	0.5	0	25.3395	0	1	0	0	1	68.7122
22	0.5	0	25.3395	0	1	0	1	0	52.9494
22	0.5	0	25.3395	0	1	1	0	1	48.744
22	0.5	0	25.3395	0	1	0	0	0	75.7133
22	0.5	0	25.3395	0	1	0	0	1	49.0486
22	0.5	0	25.3395	0	1	1	0	0	36.2403
22	0.5	0	25.3395	0	1	1	1	1	91.4211
22	0.5	0	25.3395	0	1	1	1	0	76.3663
22	0.5	0	25.3395	0	1	0	0	1	74.5592
[truncated: 5,777 more rows]

## Sheet: Suppl. Table 2
ID	cMale	Order	BMI	StimSide	StimCond	Food	RewM	cDiff	RelFreq
1	-0.5	1	22.5031	0	1	1	0	0	87.8515
1	-0.5	1	22.5031	0	1	0	1	1	85.9655
1	-0.5	1	22.5031	0	1	0	0	0	78.6379
1	-0.5	1	22.5031	0	1	0	1	1	85.1135
1	-0.5	1	22.5031	0	1	0	1	0	79.539
1	-0.5	1	22.5031	0	1	1	1	1	79.9424
1	-0.5	1	22.5031	0	1	0	0	0	77.8481
1	-0.5	1	22.5031	0	1	0	0	1	80.4865
1	-0.5	1	22.5031	0	1	0	0	0	77.263
1	-0.5	1	22.5031	0	1	0	1	1	82.7357
1	-0.5	1	22.5031	0	1	1	0	0	78.3929
1	-0.5	1	22.5031	0	1	1	0	1	77.9808
1	-0.5	1	22.5031	0	1	1	1	0	80.1277
1	-0.5	1	22.5031	0	1	0	1	1	76.3126
1	-0.5	1	22.5031	0	1	1	1	0	78.3491
1	-0.5	1	22.5031	0	1	0	1	1	84.1368
1	-0.5	1	22.5031	0	1	0	1	0	77.7017
1	-0.5	1	22.5031	0	1	0	0	1	72.1182
1	-0.5	1	22.5031	0	1	1	0	0	76.0906
1	-0.5	1	22.5031	0	1	0	0	1	74.7057
1	-0.5	1	22.5031	0	1	0	0	0	77.193
1	-0.5	1	22.5031	0	1	1	1	1	88.2823
1	-0.5	1	22.5031	0	1	1	1	0	77.6348
1	-0.5	1	22.5031	0	1	1	0	1	77.2901
1	-0.5	1	22.5031	0	1	1	0	0	73.7322
1	-0.5	1	22.5031	0	1	0	0	1	77.6369
1	-0.5	1	22.5031	0	1	0	1	0	81.2746
1	-0.5	1	22.5031	0	1	1	1	1	79.8916
1	-0.5	1	22.5031	0	1	0	1	0	75.612
1	-0.5	1	22.5031	0	1	1	1	1	81.1957
1	-0.5	1	22.5031	0	1	1	0	0	74.6883
1	-0.5	1	22.5031	0	1	1	1	1	82.6896
1	-0.5	1	22.5031	0	1	1	1	0	79.9575
1	-0.5	1	22.5031	0	1	0	0	1	72.1049
1	-0.5	1	22.5031	0	1	0	0	0	77.1518
1	-0.5	1	22.5031	0	1	1	0	1	72.6479
1	-0.5	1	22.5031	0	1	1	1	0	81.6474
1	-0.5	1	22.5031	0	1	0	1	1	76.9167
1	-0.5	1	22.5031	0	1	0	1	0	80.8277
1	-0.5	1	22.5031	0	1	1	0	1	71.5937
1	-0.5	1	22.5031	0	1	0	1	0	79.6511
1	-0.5	1	22.5031	0	1	1	0	1	66.1585
1	-0.5	1	22.5031	0	1	0	0	0	72.6274
1	-0.5	1	22.5031	0	1	1	1	1	82.917
1	-0.5	1	22.5031	0	1	1	0	0	73.0842
1	-0.5	1	22.5031	0	1	1	0	1	70.3128
1	-0.5	1	22.5031	0	1	1	1	0	79.3384
1	-0.5	1	22.5031	0	1	0	0	1	75.2664
1	-0.5	1	22.5031	0	0	1	0	0	79.2268
1	-0.5	1	22.5031	0	0	0	1	1	79.0411
1	-0.5	1	22.5031	0	0	0	0	0	71.3454
1	-0.5	1	22.5031	0	0	0	1	1	75.525
1	-0.5	1	22.5031	0	0	0	1	0	73.7704
1	-0.5	1	22.5031	0	0	1	1	1	75.9426
1	-0.5	1	22.5031	0	0	0	0	0	75.3365
1	-0.5	1	22.5031	0	0	0	0	1	72.8468
1	-0.5	1	22.5031	0	0	0	0	0	71.7187
1	-0.5	1	22.5031	0	0	0	1	1	67.0464
1	-0.5	1	22.5031	0	0	1	0	0	81.3272
1	-0.5	1	22.5031	0	0	1	0	1	72.5186
1	-0.5	1	22.5031	0	0	1	1	0	76.7361
1	-0.5	1	22.5031	0	0	0	1	1	83.182
1	-0.5	1	22.5031	0	0	1	1	0	81.0165
1	-0.5	1	22.5031	0	0	0	1	1	74.8966
1	-0.5	1	22.5031	0	0	0	1	0	77.7637
1	-0.5	1	22.5031	0	0	0	0	1	72.8281
1	-0.5	1	22.5031	0	0	1	0	0	68.283
1	-0.5	1	22.5031	0	0	0	0	1	66.8653
1	-0.5	1	22.5031	0	0	0	0	0	66.9043
1	-0.5	1	22.5031	0	0	1	1	1	69.7849
1	-0.5	1	22.5031	0	0	1	1	0	73.0524
1	-0.5	1	22.5031	0	0	1	0	1	64.3742
1	-0.5	1	22.5031	0	0	1	0	0	70.4726
1	-0.5	1	22.5031	0	0	0	0	1	70.1719
1	-0.5	1	22.5031	0	0	0	1	0	78.0485
1	-0.5	1	22.5031	0	0	1	1	1	68.7359
1	-0.5	1	22.5031	0	0	0	1	0	76.6318
1	-0.5	1	22.5031	0	0	1	1	1	76.2537
1	-0.5	1	22.5031	0	0	1	0	0	74.1285
1	-0.5	1	22.5031	0	0	1	1	1	71.5782
1	-0.5	1	22.5031	0	0	1	1	0	70.0675
1	-0.5	1	22.5031	0	0	0	0	1	72.5169
1	-0.5	1	22.5031	0	0	0	0	0	68.1483
1	-0.5	1	22.5031	0	0	1	0	1	70.295
1	-0.5	1	22.5031	0	0	1	1	0	73.7387
1	-0.5	1	22.5031	0	0	0	1	1	73.2752
1	-0.5	1	22.5031	0	0	0	1	0	74.7897
1	-0.5	1	22.5031	0	0	1	0	1	62.5114
1	-0.5	1	22.5031	0	0	0	1	0	72.7015
1	-0.5	1	22.5031	0	0	1	0	1	69.9681
1	-0.5	1	22.5031	0	0	0	0	0	71.6549
1	-0.5	1	22.5031	0	0	1	1	1	70.8062
1	-0.5	1	22.5031	0	0	1	0	0	75.8063
1	-0.5	1	22.5031	0	0	1	0	1	71.5922
1	-0.5	1	22.5031	0	0	1	1	0	81.0622
1	-0.5	1	22.5031	0	0	0	0	1	64.3021
2	0.5	1	30.9246	0	1	1	0	1	34.0387
2	0.5	1	30.9246	0	1	1	0	0	69.2402
2	0.5	1	30.9246	0	1	1	1	1	50.7533
2	0.5	1	30.9246	0	1	1	1	0	77.8594
2	0.5	1	30.9246	0	1	1	1	1	8.42148
2	0.5	1	30.9246	0	1	0	0	0	79.7719
2	0.5	1	30.9246	0	1	0	1	1	47.4258
2	0.5	1	30.9246	0	1	0	1	0	81.3993
2	0.5	1	30.9246	0	1	0	0	1	5.22421
2	0.5	1	30.9246	0	1	1	0	0	76.1596
2	0.5	1	30.9246	0	1	1	1	1	73.2453
2	0.5	1	30.9246	0	1	0	1	0	78.0273
2	0.5	1	30.9246	0	1	1	0	1	14.1039
2	0.5	1	30.9246	0	1	0	0	0	77.5535
2	0.5	1	30.9246	0	1	1	0	1	19.8046
2	0.5	1	30.9246	0	1	1	0	0	77.9466
2	0.5	1	30.9246	0	1	0	0	1	49.1997
2	0.5	1	30.9246	0	1	0	1	0	81.8731
2	0.5	1	30.9246	0	1	0	1	1	57.6153
2	0.5	1	30.9246	0	1	1	1	0	82.892
2	0.5	1	30.9246	0	1	1	1	1	39.7892
2	0.5	1	30.9246	0	1	1	1	0	82.1804
2	0.5	1	30.9246	0	1	0	0	1	28.1178
2	0.5	1	30.9246	0	1	1	0	0	48.9365
2	0.5	1	30.9246	0	1	0	1	1	67.9308
2	0.5	1	30.9246	0	1	0	1	0	84.9592
2	0.5	1	30.9246	0	1	1	1	1	31.2679
2	0.5	1	30.9246	0	1	1	1	0	79.5434
2	0.5	1	30.9246	0	1	1	0	1	4.72546
2	0.5	1	30.9246	0	1	0	0	0	54.6666
2	0.5	1	30.9246	0	1	0	0	1	4.37255
2	0.5	1	30.9246	0	1	1	1	0	87.6052
2	0.5	1	30.9246	0	1	0	0	1	36.8699
2	0.5	1	30.9246	0	1	0	0	0	67.8141
2	0.5	1	30.9246	0	1	0	1	1	80.3878
2	0.5	1	30.9246	0	1	0	1	0	83.4657
2	0.5	1	30.9246	0	1	0	0	1	3.85504
2	0.5	1	30.9246	0	1	1	0	0	18.1915
2	0.5	1	30.9246	0	1	0	1	1	53.8631
2	0.5	1	30.9246	0	1	1	1	0	87.1313
2	0.5	1	30.9246	0	1	1	0	1	7.03526
2	0.5	1	30.9246	0	1	0	1	0	86.5202
2	0.5	1	30.9246	0	1	1	1	1	36.9195
2	0.5	1	30.9246	0	1	0	0	0	70.0403
2	0.5	1	30.9246	0	1	1	0	1	3.75283
2	0.5	1	30.9246	0	1	0	0	0	74.5913
2	0.5	1	30.9246	0	1	0	1	1	60.6299
2	0.5	1	30.9246	0	1	1	0	0	18.8799
2	0.5	1	30.9246	0	0	1	0	1	19.8662
2	0.5	1	30.9246	0	0	1	0	0	46.4956
2	0.5	1	30.9246	0	0	1	1	1	44.9828
2	0.5	1	30.9246	0	0	1	1	0	81.4485
2	0.5	1	30.9246	0	0	1	1	1	37.199
2	0.5	1	30.9246	0	0	0	0	0	38.0874
2	0.5	1	30.9246	0	0	0	1	1	48.7134
2	0.5	1	30.9246	0	0	0	1	0	82.3941
2	0.5	1	30.9246	0	0	0	0	1	15.683
2	0.5	1	30.9246	0	0	1	0	0	42.9428
2	0.5	1	30.9246	0	0	1	1	1	48.129
2	0.5	1	30.9246	0	0	0	1	0	84.8869
2	0.5	1	30.9246	0	0	1	0	1	17.6406
2	0.5	1	30.9246	0	0	0	0	0	35.5482
2	0.5	1	30.9246	0	0	1	0	1	16.0859
2	0.5	1	30.9246	0	0	1	0	0	53.7308
2	0.5	1	30.9246	0	0	0	0	1	29.0841
2	0.5	1	30.9246	0	0	0	1	0	84.9292
2	0.5	1	30.9246	0	0	0	1	1	79.3488
2	0.5	1	30.9246	0	0	1	1	0	75.8195
2	0.5	1	30.9246	0	0	1	1	1	40.252
2	0.5	1	30.9246	0	0	1	1	0	82.3291
2	0.5	1	30.9246	0	0	0	0	1	11.6155
2	0.5	1	30.9246	0	0	1	0	0	34.0971
2	0.5	1	30.9246	0	0	0	1	1	62.4395
2	0.5	1	30.9246	0	0	0	1	0	85.9696
2	0.5	1	30.9246	0	0	1	1	1	52.9202
2	0.5	1	30.9246	0	0	1	1	0	82.5987
2	0.5	1	30.9246	0	0	1	0	1	2.53392
2	0.5	1	30.9246	0	0	0	0	0	20.8681
2	0.5	1	30.9246	0	0	0	0	1	49.953
2	0.5	1	30.9246	0	0	1	1	0	85.2624
2	0.5	1	30.9246	0	0	0	0	1	29.1638
2	0.5	1	30.9246	0	0	0	0	0	36.194
2	0.5	1	30.9246	0	0	0	1	1	51.0099
2	0.5	1	30.9246	0	0	0	1	0	87.5579
2	0.5	1	30.9246	0	0	0	0	1	0
2	0.5	1	30.9246	0	0	1	0	0	44.3056
2	0.5	1	30.9246	0	0	0	1	1	59.921
2	0.5	1	30.9246	0	0	1	1	0	86.3521
2	0.5	1	30.9246	0	0	1	0	1	9.48437
2	0.5	1	30.9246	0	0	0	1	0	86.9007
2	0.5	1	30.9246	0	0	1	1	1	52.5186
2	0.5	1	30.9246	0	0	0	0	0	43.0913
2	0.5	1	30.9246	0	0	1	0	1	19.3542
2	0.5	1	30.9246	0	0	0	0	0	60.5994
2	0.5	1	30.9246	0	0	0	1	1	85.025
2	0.5	1	30.9246	0	0	1	0	0	57.1475
3	-0.5	0	20.0208	0	0	0	1	0	89.8886
3	-0.5	0	20.0208	0	0	1	1	1	86.3523
3	-0.5	0	20.0208	0	0	0	1	0	91.7138
3	-0.5	0	20.0208	0	0	0	0	1	78.6253
3	-0.5	0	20.0208	0	0	1	1	0	90.2051
3	-0.5	0	20.0208	0	0	1	1	1	88.7605
3	-0.5	0	20.0208	0	0	1	1	0	92.617
3	-0.5	0	20.0208	0	0	1	0	1	86.7236
3	-0.5	0	20.0208	0	0	0	1	0	90.4873
3	-0.5	0	20.0208	0	0	0	1	1	80.2106
3	-0.5	0	20.0208	0	0	0	0	0	82.3761
3	-0.5	0	20.0208	0	0	1	0	1	93.3649
3	-0.5	0	20.0208	0	0	1	1	0	95.9757
3	-0.5	0	20.0208	0	0	1	1	1	91.3182
3	-0.5	0	20.0208	0	0	1	0	0	94.8079
3	-0.5	0	20.0208	0	0	0	1	1	96.2882
3	-0.5	0	20.0208	0	0	1	1	0	95.6193
3	-0.5	0	20.0208	0	0	0	0	1	88.6089
3	-0.5	0	20.0208	0	0	1	1	0	95.2528
3	-0.5	0	20.0208	0	0	1	0	1	84.1231
3	-0.5	0	20.0208	0	0	1	0	0	92.5224
3	-0.5	0	20.0208	0	0	1	1	1	96.8392
3	-0.5	0	20.0208	0	0	1	0	0	93.6598
3	-0.5	0	20.0208	0	0	0	1	1	92.2139
3	-0.5	0	20.0208	0	0	0	0	0	99.3817
3	-0.5	0	20.0208	0	0	0	1	1	92.6672
3	-0.5	0	20.0208	0	0	0	1	0	91.1359
3	-0.5	0	20.0208	0	0	1	0	1	89.3192
3	-0.5	0	20.0208	0	0	0	1	0	91.5801
3	-0.5	0	20.0208	0	0	0	0	1	91.7492
3	-0.5	0	20.0208	0	0	0	1	0	97.5845
3	-0.5	0	20.0208	0	0	0	1	1	100.742
3	-0.5	0	20.0208	0	0	0	0	0	86.6125
3	-0.5	0	20.0208	0	0	0	0	1	95.5932
3	-0.5	0	20.0208	0	0	1	0	0	95.4368
3	-0.5	0	20.0208	0	0	0	1	1	97.0961
3	-0.5	0	20.0208	0	0	1	0	0	93.5867
3	-0.5	0	20.0208	0	0	0	0	1	94.3146
3	-0.5	0	20.0208	0	0	0	0	0	92.5872
3	-0.5	0	20.0208	0	0	1	0	1	95.2467
3	-0.5	0	20.0208	0	0	1	1	0	97.563
3	-0.5	0	20.0208	0	0	1	1	1	97.4178
3	-0.5	0	20.0208	0	0	0	0	0	85.9719
3	-0.5	0	20.0208	0	0	1	0	1	86.5315
3	-0.5	0	20.0208	0	0	1	0	0	86.0462
3	-0.5	0	20.0208	0	0	1	1	1	90.9954
3	-0.5	0	20.0208	0	0	0	0	0	85.5699
3	-0.5	0	20.0208	0	0	0	0	1	90.305
3	-0.5	0	20.0208	0	1	0	1	0	90.2177
3	-0.5	0	20.0208	0	1	1	1	1	88.5493
3	-0.5	0	20.0208	0	1	0	1	0	90.4048
3	-0.5	0	20.0208	0	1	0	0	1	88.775
3	-0.5	0	20.0208	0	1	1	1	0	87.5778
3	-0.5	0	20.0208	0	1	1	1	1	88.2603
3	-0.5	0	20.0208	0	1	1	1	0	89.1632
3	-0.5	0	20.0208	0	1	1	0	1	91.7081
3	-0.5	0	20.0208	0	1	0	1	0	86.6623
3	-0.5	0	20.0208	0	1	0	1	1	92.2103
3	-0.5	0	20.0208	0	1	0	0	0	91.9168
3	-0.5	0	20.0208	0	1	1	0	1	91.6494
3	-0.5	0	20.0208	0	1	1	1	0	82.3474
3	-0.5	0	20.0208	0	1	1	1	1	91.6398
3	-0.5	0	20.0208	0	1	1	0	0	90.4799
3	-0.5	0	20.0208	0	1	0	1	1	89.6026
3	-0.5	0	20.0208	0	1	1	1	0	93.0568
3	-0.5	0	20.0208	0	1	0	0	1	93.2384
3	-0.5	0	20.0208	0	1	1	1	0	87.5277
3	-0.5	0	20.0208	0	1	1	0	1	90.5989
3	-0.5	0	20.0208	0	1	1	0	0	91.1215
3	-0.5	0	20.0208	0	1	1	1	1	89.4934
3	-0.5	0	20.0208	0	1	1	0	0	84.0557
3	-0.5	0	20.0208	0	1	0	1	1	90.1564
3	-0.5	0	20.0208	0	1	0	0	0	91.5918
3	-0.5	0	20.0208	0	1	0	1	1	94.6281
3	-0.5	0	20.0208	0	1	0	1	0	91.9673
3	-0.5	0	20.0208	0	1	1	0	1	92.3295
3	-0.5	0	20.0208	0	1	0	1	0	90.4415
3	-0.5	0	20.0208	0	1	0	0	1	81.7544
3	-0.5	0	20.0208	0	1	0	1	0	87.642
3	-0.5	0	20.0208	0	1	0	1	1	89.6516
3	-0.5	0	20.0208	0	1	0	0	0	88.2852
3	-0.5	0	20.0208	0	1	0	0	1	89.7125
3	-0.5	0	20.0208	0	1	1	0	0	90.3959
3	-0.5	0	20.0208	0	1	0	1	1	88.3609
3	-0.5	0	20.0208	0	1	1	0	0	87.0769
3	-0.5	0	20.0208	0	1	0	0	1	84.7064
3	-0.5	0	20.0208	0	1	0	0	0	87.0701
3	-0.5	0	20.0208	0	1	1	0	1	87.1035
3	-0.5	0	20.0208	0	1	1	1	0	89.339
3	-0.5	0	20.0208	0	1	1	1	1	88.5397
3	-0.5	0	20.0208	0	1	0	0	0	83.584
3	-0.5	0	20.0208	0	1	1	0	1	85.1113
3	-0.5	0	20.0208	0	1	1	0	0	88.7424
3	-0.5	0	20.0208	0	1	1	1	1	88.1764
3	-0.5	0	20.0208	0	1	0	0	0	83.1315
3	-0.5	0	20.0208	0	1	0	0	1	86.7621
4	-0.5	0	24.5739	0	0	1	1	1	73.5073
4	-0.5	0	24.5739	0	0	1	1	0	70.3665
4	-0.5	0	24.5739	0	0	1	1	1	52.0652
4	-0.5	0	24.5739	0	0	0	0	0	65.8454
4	-0.5	0	24.5739	0	0	1	1	1	57.3166
4	-0.5	0	24.5739	0	0	0	1	0	71.3444
4	-0.5	0	24.5739	0	0	0	1	1	63.859
4	-0.5	0	24.5739	0	0	0	0	0	70.0588
4	-0.5	0	24.5739	0	0	1	0	1	41.2672
4	-0.5	0	24.5739	0	0	1	1	0	75.5872
4	-0.5	0	24.5739	0	0	0	0	1	47.981
4	-0.5	0	24.5739	0	0	0	0	0	74.1036
4	-0.5	0	24.5739	0	0	1	1	1	73.7225
4	-0.5	0	24.5739	0	0	0	1	0	81.0042
4	-0.5	0	24.5739	0	0	0	0	1	45.3726
4	-0.5	0	24.5739	0	0	0	1	0	79.3145
4	-0.5	0	24.5739	0	0	0	1	1	80.0546
4	-0.5	0	24.5739	0	0	1	0	0	60.4091
4	-0.5	0	24.5739	0	0	0	1	1	79.3644
4	-0.5	0	24.5739	0	0	0	1	0	77.8873
4	-0.5	0	24.5739	0	0	1	0	1	54.7064
4	-0.5	0	24.5739	0	0	1	1	0	76.5536
4	-0.5	0	24.5739	0	0	1	0	1	44.4952
4	-0.5	0	24.5739	0	0	1	0	0	61.4309
4	-0.5	0	24.5739	0	0	1	1	1	86.4864
4	-0.5	0	24.5739	0	0	1	0	0	59.6688
4	-0.5	0	24.5739	0	0	0	1	1	79.2349
4	-0.5	0	24.5739	0	0	0	1	0	82.2817
4	-0.5	0	24.5739	0	0	1	1	1	84.0076
4	-0.5	0	24.5739	0	0	1	1	0	81.6641
4	-0.5	0	24.5739	0	0	0	1	1	68.804
4	-0.5	0	24.5739	0	0	0	0	0	71.0936
4	-0.5	0	24.5739	0	0	1	0	1	57.7464
4	-0.5	0	24.5739	0	0	1	0	0	63.8963
4	-0.5	0	24.5739	0	0	0	0	1	50.1583
4	-0.5	0	24.5739	0	0	1	0	0	72.606
4	-0.5	0	24.5739	0	0	1	0	1	65.0214
4	-0.5	0	24.5739	0	0	1	1	0	80.1353
4	-0.5	0	24.5739	0	0	0	0	1	34.6094
4	-0.5	0	24.5739	0	0	0	0	0	67.1827
4	-0.5	0	24.5739	0	0	0	0	1	40.3648
4	-0.5	0	24.5739	0	0	1	0	0	78.5558
4	-0.5	0	24.5739	0	0	0	0	1	46.8837
4	-0.5	0	24.5739	0	0	0	1	0	80.4785
4	-0.5	0	24.5739	0	0	1	0	1	58.5687
4	-0.5	0	24.5739	0	0	0	0	0	53.3631
4	-0.5	0	24.5739	0	0	0	1	1	74.1102
4	-0.5	0	24.5739	0	0	1	1	0	74.8525
4	-0.5	0	24.5739	0	1	1	1	1	72.2506
4	-0.5	0	24.5739	0	1	1	1	0	72.2596
4	-0.5	0	24.5739	0	1	1	1	1	45.0605
4	-0.5	0	24.5739	0	1	0	0	0	51.8023
4	-0.5	0	24.5739	0	1	1	1	1	58.5687
4	-0.5	0	24.5739	0	1	0	1	0	68.7697
4	-0.5	0	24.5739	0	1	0	1	1	51.7401
4	-0.5	0	24.5739	0	1	0	0	0	64.7534
4	-0.5	0	24.5739	0	1	1	0	1	52.2276
4	-0.5	0	24.5739	0	1	1	1	0	70.3174
4	-0.5	0	24.5739	0	1	0	0	1	49.4371
4	-0.5	0	24.5739	0	1	0	0	0	73.6516
4	-0.5	0	24.5739	0	1	1	1	1	63.8707
4	-0.5	0	24.5739	0	1	0	1	0	73.5774
4	-0.5	0	24.5739	0	1	0	0	1	39.7756
4	-0.5	0	24.5739	0	1	0	1	0	77.3232
4	-0.5	0	24.5739	0	1	0	1	1	66.7646
4	-0.5	0	24.5739	0	1	1	0	0	77.869
4	-0.5	0	24.5739	0	1	0	1	1	57.98
4	-0.5	0	24.5739	0	1	0	1	0	74.9108
4	-0.5	0	24.5739	0	1	1	0	1	53.5047
4	-0.5	0	24.5739	0	1	1	1	0	80.9527
4	-0.5	0	24.5739	0	1	1	0	1	50.9801
4	-0.5	0	24.5739	0	1	1	0	0	82.3208
4	-0.5	0	24.5739	0	1	1	1	1	88.1458
4	-0.5	0	24.5739	0	1	1	0	0	81.0996
4	-0.5	0	24.5739	0	1	0	1	1	81.747
4	-0.5	0	24.5739	0	1	0	1	0	80.3562
4	-0.5	0	24.5739	0	1	1	1	1	68.0835
4	-0.5	0	24.5739	0	1	1	1	0	79.5245
4	-0.5	0	24.5739	0	1	0	1	1	71.0106
4	-0.5	0	24.5739	0	1	0	0	0	48.4935
4	-0.5	0	24.5739	0	1	1	0	1	56.4745
4	-0.5	0	24.5739	0	1	1	0	0	78.8762
4	-0.5	0	24.5739	0	1	0	0	1	52.2505
4	-0.5	0	24.5739	0	1	1	0	0	75.8939
4	-0.5	0	24.5739	0	1	1	0	1	52.2349
4	-0.5	0	24.5739	0	1	1	1	0	80.8159
4	-0.5	0	24.5739	0	1	0	0	1	63.2228
4	-0.5	0	24.5739	0	1	0	0	0	78.2937
4	-0.5	0	24.5739	0	1	0	0	1	57.6048
4	-0.5	0	24.5739	0	1	1	0	0	77.9634
4	-0.5	0	24.5739	0	1	0	0	1	69.7204
4	-0.5	0	24.5739	0	1	0	1	0	80.5318
4	-0.5	0	24.5739	0	1	1	0	1	51.6354
4	-0.5	0	24.5739	0	1	0	0	0	77.6522
4	-0.5	0	24.5739	0	1	0	1	1	81.5783
4	-0.5	0	24.5739	0	1	1	1	0	77.1153
5	-0.5	1	22.9544	0	1	0	1	0	84.8138
5	-0.5	1	22.9544	0	1	1	1	1	84.5676
5	-0.5	1	22.9544	0	1	0	1	0	76.4654
5	-0.5	1	22.9544	0	1	1	1	1	72.986
5	-0.5	1	22.9544	0	1	1	1	0	74.2908
5	-0.5	1	22.9544	0	1	0	0	1	68.207
5	-0.5	1	22.9544	0	1	1	0	0	78.6626
5	-0.5	1	22.9544	0	1	1	0	1	81.1909
5	-0.5	1	22.9544	0	1	0	0	0	76.6722
5	-0.5	1	22.9544	0	1	0	0	1	72.591
5	-0.5	1	22.9544	0	1	0	0	0	80.3553
5	-0.5	1	22.9544	0	1	0	0	1	78.0711
5	-0.5	1	22.9544	0	1	1	1	0	80.9206
5	-0.5	1	22.9544	0	1	1	0	1	83.3623
5	-0.5	1	22.9544	0	1	0	1	0	80.8233
5	-0.5	1	22.9544	0	1	0	1	1	72.4176
5	-0.5	1	22.9544	0	1	1	0	0	82.3419
5	-0.5	1	22.9544	0	1	1	1	1	85.5998
5	-0.5	1	22.9544	0	1	1	0	0	80.4991
5	-0.5	1	22.9544	0	1	1	0	1	77.4577
5	-0.5	1	22.9544	0	1	1	0	0	77.9219
5	-0.5	1	22.9544	0	1	0	1	1	77.3482
5	-0.5	1	22.9544	0	1	0	1	0	86.3958
5	-0.5	1	22.9544	0	1	0	1	1	87.6771
5	-0.5	1	22.9544	0	1	0	0	0	80.7078
5	-0.5	1	22.9544	0	1	0	0	1	80.961
5	-0.5	1	22.9544	0	1	1	1	0	82.6303
5	-0.5	1	22.9544	0	1	0	1	1	78.9807
5	-0.5	1	22.9544	0	1	0	0	0	79.3374
5	-0.5	1	22.9544	0	1	1	0	1	75.7546
5	-0.5	1	22.9544	0	1	1	1	0	79.6699
5	-0.5	1	22.9544	0	1	1	1	1	83.1404
5	-0.5	1	22.9544	0	1	0	1	0	74.3917
5	-0.5	1	22.9544	0	1	1	1	1	76.8723
5	-0.5	1	22.9544	0	1	1	0	0	78.0573
5	-0.5	1	22.9544	0	1	0	1	1	76.6936
5	-0.5	1	22.9544	0	1	1	1	0	78.7326
5	-0.5	1	22.9544	0	1	0	1	1	73.6399
5	-0.5	1	22.9544	0	1	0	0	0	76.9738
5	-0.5	1	22.9544	0	1	0	0	1	79.3668
5	-0.5	1	22.9544	0	1	0	1	0	77.6313
5	-0.5	1	22.9544	0	1	1	1	1	79.2474
5	-0.5	1	22.9544	0	1	1	0	0	82.501
5	-0.5	1	22.9544	0	1	1	0	1	77.4838
5	-0.5	1	22.9544	0	1	1	1	0	79.3211
5	-0.5	1	22.9544	0	1	0	0	1	77.9799
5	-0.5	1	22.9544	0	1	0	0	0	77.7105
5	-0.5	1	22.9544	0	1	1	0	1	80.4281
5	-0.5	1	22.9544	0	0	0	1	0	79.5817
5	-0.5	1	22.9544	0	0	1	1	1	78.3146
5	-0.5	1	22.9544	0	0	0	1	0	80.4163
5	-0.5	1	22.9544	0	0	1	1	1	77.6807
5	-0.5	1	22.9544	0	0	1	1	0	80.77
5	-0.5	1	22.9544	0	0	0	0	1	76.4469
5	-0.5	1	22.9544	0	0	1	0	0	78.9984
5	-0.5	1	22.9544	0	0	1	0	1	79.1024
5	-0.5	1	22.9544	0	0	0	0	0	76.8257
5	-0.5	1	22.9544	0	0	0	0	1	73.4164
5	-0.5	1	22.9544	0	0	0	0	0	77.6663
5	-0.5	1	22.9544	0	0	0	0	1	79.6438
5	-0.5	1	22.9544	0	0	1	1	0	81.0476
5	-0.5	1	22.9544	0	0	1	0	1	82.1524
5	-0.5	1	22.9544	0	0	0	1	0	79.9432
5	-0.5	1	22.9544	0	0	0	1	1	81.2242
5	-0.5	1	22.9544	0	0	1	0	0	79.1403
5	-0.5	1	22.9544	0	0	1	1	1	82.6562
5	-0.5	1	22.9544	0	0	1	0	0	80.603
5	-0.5	1	22.9544	0	0	1	0	1	78.8856
5	-0.5	1	22.9544	0	0	1	0	0	79.716
5	-0.5	1	22.9544	0	0	0	1	1	82.4556
5	-0.5	1	22.9544	0	0	0	1	0	84.0467
5	-0.5	1	22.9544	0	0	0	1	1	83.4359
5	-0.5	1	22.9544	0	0	0	0	0	83.9241
5	-0.5	1	22.9544	0	0	0	0	1	83.4045
5	-0.5	1	22.9544	0	0	1	1	0	83.7705
5	-0.5	1	22.9544	0	0	0	1	1	83.824
5	-0.5	1	22.9544	0	0	0	0	0	83.7652
5	-0.5	1	22.9544	0	0	1	0	1	82.1646
5	-0.5	1	22.9544	0	0	1	1	0	82.8096
5	-0.5	1	22.9544	0	0	1	1	1	81.7695
5	-0.5	1	22.9544	0	0	0	1	0	79.2404
5	-0.5	1	22.9544	0	0	1	1	1	85.3285
5	-0.5	1	22.9544	0	0	1	0	0	78.9051
5	-0.5	1	22.9544	0	0	0	1	1	83.178
5	-0.5	1	22.9544	0	0	1	1	0	83.1137
5	-0.5	1	22.9544	0	0	0	1	1	82.808
5	-0.5	1	22.9544	0	0	0	0	0	81.6402
5	-0.5	1	22.9544	0	0	0	0	1	83.883
5	-0.5	1	22.9544	0	0	0	1	0	78.9124
5	-0.5	1	22.9544	0	0	1	1	1	81.2462
5	-0.5	1	22.9544	0	0	1	0	0	79.3449
5	-0.5	1	22.9544	0	0	1	0	1	80.6316
5	-0.5	1	22.9544	0	0	1	1	0	81.4948
5	-0.5	1	22.9544	0	0	0	0	1	84.8888
5	-0.5	1	22.9544	0	0	0	0	0	77.3942
5	-0.5	1	22.9544	0	0	1	0	1	78.4381
6	-0.5	1	22.9481	0	1	0	0	1	62.5478
6	-0.5	1	22.9481	0	1	0	1	0	75.1309
6	-0.5	1	22.9481	0	1	1	0	1	66.5154
6	-0.5	1	22.9481	0	1	0	0	0	68.0689
6	-0.5	1	22.9481	0	1	0	0	1	52.6103
6	-0.5	1	22.9481	0	1	0	1	0	73.1524
6	-0.5	1	22.9481	0	1	0	1	1	66.0848
6	-0.5	1	22.9481	0	1	1	0	0	70.6723
6	-0.5	1	22.9481	0	1	1	0	1	66.1149
6	-0.5	1	22.9481	0	1	1	0	0	74.7512
6	-0.5	1	22.9481	0	1	0	1	1	73.9399
6	-0.5	1	22.9481	0	1	0	1	0	80.5787
6	-0.5	1	22.9481	0	1	1	1	1	76.4636
6	-0.5	1	22.9481	0	1	1	1	0	77.2155
6	-0.5	1	22.9481	0	1	0	1	1	64.7553
6	-0.5	1	22.9481	0	1	1	1	0	77.4407
6	-0.5	1	22.9481	0	1	1	1	1	70.1543
6	-0.5	1	22.9481	0	1	0	0	0	76.9979
6	-0.5	1	22.9481	0	1	0	0	1	74.7737
6	-0.5	1	22.9481	0	1	1	0	0	78.9348
6	-0.5	1	22.9481	0	1	1	0	1	80.2599
6	-0.5	1	22.9481	0	1	1	1	0	75.938
6	-0.5	1	22.9481	0	1	0	0	1	68.2818
6	-0.5	1	22.9481	0	1	1	0	0	76.4157
6	-0.5	1	22.9481	0	1	1	1	1	81.4973
6	-0.5	1	22.9481	0	1	0	1	0	80.8952
6	-0.5	1	22.9481	0	1	1	0	1	76.5388
6	-0.5	1	22.9481	0	1	0	1	0	77.5003
6	-0.5	1	22.9481	0	1	1	0	1	74.9315
6	-0.5	1	22.9481	0	1	0	0	0	75.7301
6	-0.5	1	22.9481	0	1	0	0	1	61.6309
6	-0.5	1	22.9481	0	1	1	1	0	75.4354
6	-0.5	1	22.9481	0	1	0	1	1	73.3155
6	-0.5	1	22.9481	0	1	1	0	0	72.5423
6	-0.5	1	22.9481	0	1	0	1	1	66.0796
6	-0.5	1	22.9481	0	1	0	0	0	71.1991
6	-0.5	1	22.9481	0	1	0	0	1	56.7519
6	-0.5	1	22.9481	0	1	1	1	0	72.6617
6	-0.5	1	22.9481	0	1	1	1	1	72.3692
6	-0.5	1	22.9481	0	1	0	1	0	75.0238
6	-0.5	1	22.9481	0	1	0	1	1	75.802
6	-0.5	1	22.9481	0	1	1	1	0	69.5808
6	-0.5	1	22.9481	0	1	1	1	1	63.9251
6	-0.5	1	22.9481	0	1	0	0	0	71.5569
6	-0.5	1	22.9481	0	1	1	0	1	65.8856
6	-0.5	1	22.9481	0	1	1	0	0	69.1758
6	-0.5	1	22.9481	0	1	1	1	1	65.3821
6	-0.5	1	22.9481	0	1	0	0	0	74.0617
6	-0.5	1	22.9481	0	0	0	0	1	80.4558
6	-0.5	1	22.9481	0	0	0	1	0	80.5526
6	-0.5	1	22.9481	0	0	1	0	1	79.4126
6	-0.5	1	22.9481	0	0	0	0	0	74.5043
6	-0.5	1	22.9481	0	0	0	0	1	68.7581
6	-0.5	1	22.9481	0	0	0	1	0	77.0327
6	-0.5	1	22.9481	0	0	0	1	1	72.648
6	-0.5	1	22.9481	0	0	1	0	0	77.7852
6	-0.5	1	22.9481	0	0	1	0	1	72.2026
6	-0.5	1	22.9481	0	0	1	0	0	75.9855
6	-0.5	1	22.9481	0	0	0	1	1	73.5287
6	-0.5	1	22.9481	0	0	0	1	0	75.3784
6	-0.5	1	22.9481	0	0	1	1	1	74.0308
6	-0.5	1	22.9481	0	0	1	1	0	76.6069
6	-0.5	1	22.9481	0	0	0	1	1	75.383
6	-0.5	1	22.9481	0	0	1	1	0	80.3506
6	-0.5	1	22.9481	0	0	1	1	1	73.9699
6	-0.5	1	22.9481	0	0	0	0	0	76.8127
6	-0.5	1	22.9481	0	0	0	0	1	75.8299
6	-0.5	1	22.9481	0	0	1	0	0	80.949
6	-0.5	1	22.9481	0	0	1	0	1	78.7624
6	-0.5	1	22.9481	0	0	1	1	0	79.9277
6	-0.5	1	22.9481	0	0	0	0	1	78.4771
6	-0.5	1	22.9481	0	0	1	0	0	84.2237
6	-0.5	1	22.9481	0	0	1	1	1	87.6887
6	-0.5	1	22.9481	0	0	0	1	0	81.635
6	-0.5	1	22.9481	0	0	1	0	1	78.8694
6	-0.5	1	22.9481	0	0	0	1	0	80.0348
6	-0.5	1	22.9481	0	0	1	0	1	81.1715
6	-0.5	1	22.9481	0	0	0	0	0	78.2691
6	-0.5	1	22.9481	0	0	0	0	1	78.192
6	-0.5	1	22.9481	0	0	1	1	0	80.6174
6	-0.5	1	22.9481	0	0	0	1	1	78.2434
6	-0.5	1	22.9481	0	0	1	0	0	81.1579
6	-0.5	1	22.9481	0	0	0	1	1	80.8206
6	-0.5	1	22.9481	0	0	0	0	0	79.7755
6	-0.5	1	22.9481	0	0	0	0	1	77.2516
6	-0.5	1	22.9481	0	0	1	1	0	80.4058
6	-0.5	1	22.9481	0	0	1	1	1	76.9878
6	-0.5	1	22.9481	0	0	0	1	0	79.812
6	-0.5	1	22.9481	0	0	0	1	1	76.2991
6	-0.5	1	22.9481	0	0	1	1	0	77.836
6	-0.5	1	22.9481	0	0	1	1	1	81.4023
6	-0.5	1	22.9481	0	0	0	0	0	79.6238
6	-0.5	1	22.9481	0	0	1	0	1	81.3411
6	-0.5	1	22.9481	0	0	1	0	0	77.8993
6	-0.5	1	22.9481	0	0	1	1	1	77.3266
6	-0.5	1	22.9481	0	0	0	0	0	77.1527
7	-0.5	1	21.1553	0	1	1	1	0	85.9606
7	-0.5	1	21.1553	0	1	1	0	1	74.4399
7	-0.5	1	21.1553	0	1	1	1	0	82.8534
7	-0.5	1	21.1553	0	1	1	1	1	80.7241
7	-0.5	1	21.1553	0	1	1	1	0	81.1982
7	-0.5	1	21.1553	0	1	1	0	1	70.3793
7	-0.5	1	21.1553	0	1	1	0	0	78.3685
7	-0.5	1	21.1553	0	1	1	1	1	85.3991
7	-0.5	1	21.1553	0	1	1	0	0	78.3684
7	-0.5	1	21.1553	0	1	1	0	1	72.3923
7	-0.5	1	21.1553	0	1	0	1	0	82.1186
7	-0.5	1	21.1553	0	1	0	0	1	75.1962
7	-0.5	1	21.1553	0	1	1	0	0	79.3115
7	-0.5	1	21.1553	0	1	0	1	1	86.8163
7	-0.5	1	21.1553	0	1	1	0	0	78.3811
7	-0.5	1	21.1553	0	1	0	0	1	79.9707
7	-0.5	1	21.1553	0	1	0	0	0	82.2536
7	-0.5	1	21.1553	0	1	1	0	1	85.5596
7	-0.5	1	21.1553	0	1	0	1	0	83.4785
7	-0.5	1	21.1553	0	1	1	1	1	88.925
7	-0.5	1	21.1553	0	1	0	0	0	82.4902
7	-0.5	1	21.1553	0	1	0	1	1	88.5116
7	-0.5	1	21.1553	0	1	0	1	0	84.3004
7	-0.5	1	21.1553	0	1	1	1	1	87.0746
7	-0.5	1	21.1553	0	1	0	1	0	83.328
7	-0.5	1	21.1553	0	1	0	1	1	89.4019
7	-0.5	1	21.1553	0	1	0	1	0	83.8845
7	-0.5	1	21.1553	0	1	0	1	1	87.639
7	-0.5	1	21.1553	0	1	1	0	0	79.5141
7	-0.5	1	21.1553	0	1	0	0	1	81.8447
7	-0.5	1	21.1553	0	1	1	1	0	84.1177
7	-0.5	1	21.1553	0	1	1	0	1	81.477
7	-0.5	1	21.1553	0	1	0	0	0	81.8481
7	-0.5	1	21.1553	0	1	1	0	1	81.9134
7	-0.5	1	21.1553	0	1	0	1	0	82.7505
7	-0.5	1	21.1553	0	1	0	1	1	87.3831
7	-0.5	1	21.1553	0	1	1	0	0	81.2265
7	-0.5	1	21.1553	0	1	0	0	1	80.3095
7	-0.5	1	21.1553	0	1	0	0	0	80.7381
7	-0.5	1	21.1553	0	1	0	0	1	81.2414
7	-0.5	1	21.1553	0	1	1	1	0	82.2088
7	-0.5	1	21.1553	0	1	1	1	1	88.5836
7	-0.5	1	21.1553	0	1	0	0	0	79.2922
7	-0.5	1	21.1553	0	1	1	1	1	88.0473
7	-0.5	1	21.1553	0	1	0	0	0	77.7621
7	-0.5	1	21.1553	0	1	0	1	1	88.7206
7	-0.5	1	21.1553	0	1	1	1	0	81.3135
7	-0.5	1	21.1553	0	1	0	0	1	79.3762
7	-0.5	1	21.1553	0	0	1	1	0	81.4202
7	-0.5	1	21.1553	0	0	1	0	1	80.558
7	-0.5	1	21.1553	0	0	1	1	0	80.5129
7	-0.5	1	21.1553	0	0	1	1	1	82.3758
7	-0.5	1	21.1553	0	0	1	1	0	79.3408
7	-0.5	1	21.1553	0	0	1	0	1	74.5186
7	-0.5	1	21.1553	0	0	1	0	0	79.84
7	-0.5	1	21.1553	0	0	1	1	1	85.3726
7	-0.5	1	21.1553	0	0	1	0	0	79.4724
7	-0.5	1	21.1553	0	0	1	0	1	76.212
7	-0.5	1	21.1553	0	0	0	1	0	82.2139
7	-0.5	1	21.1553	0	0	0	0	1	78.2731
7	-0.5	1	21.1553	0	0	1	0	0	78.8258
7	-0.5	1	21.1553	0	0	0	1	1	89.0291
7	-0.5	1	21.1553	0	0	1	0	0	78.3994
7	-0.5	1	21.1553	0	0	0	0	1	77.9419
7	-0.5	1	21.1553	0	0	0	0	0	79.9247
7	-0.5	1	21.1553	0	0	1	0	1	77.2376
7	-0.5	1	21.1553	0	0	0	1	0	83.9723
7	-0.5	1	21.1553	0	0	1	1	1	89.0164
7	-0.5	1	21.1553	0	0	0	0	0	80.6595
7	-0.5	1	21.1553	0	0	0	1	1	88.6558
7	-0.5	1	21.1553	0	0	0	1	0	81.5838
7	-0.5	1	21.1553	0	0	1	1	1	89.0152
7	-0.5	1	21.1553	0	0	0	1	0	85.0573
7	-0.5	1	21.1553	0	0	0	1	1	90.8198
7	-0.5	1	21.1553	0	0	0	1	0	83.8911
7	-0.5	1	21.1553	0	0	0	1	1	89.2994
7	-0.5	1	21.1553	0	0	1	0	0	81.2127
7	-0.5	1	21.1553	0	0	0	0	1	79.0269
7	-0.5	1	21.1553	0	0	1	1	0	82.8748
7	-0.5	1	21.1553	0	0	1	0	1	80.6901
7	-0.5	1	21.1553	0	0	0	0	0	80.9877
7	-0.5	1	21.1553	0	0	1	0	1	80.9222
7	-0.5	1	21.1553	0	0	0	1	0	83.1675
7	-0.5	1	21.1553	0	0	0	1	1	88.9106
7	-0.5	1	21.1553	0	0	1	0	0	82.3195
7	-0.5	1	21.1553	0	0	0	0	1	81.6836
7	-0.5	1	21.1553	0	0	0	0	0	78.3798
7	-0.5	1	21.1553	0	0	0	0	1	76.1033
7	-0.5	1	21.1553	0	0	1	1	0	84.8059
7	-0.5	1	21.1553	0	0	1	1	1	89.21
7	-0.5	1	21.1553	0	0	0	0	0	79.5542
7	-0.5	1	21.1553	0	0	1	1	1	88.0642
7	-0.5	1	21.1553	0	0	0	0	0	79.0828
7	-0.5	1	21.1553	0	0	0	1	1	88.9452
7	-0.5	1	21.1553	0	0	1	1	0	82.3911
7	-0.5	1	21.1553	0	0	0	0	1	76.83
8	0.5	0	24.2031	0	0	0	0	1	52.9492
8	0.5	0	24.2031	0	0	1	0	0	81.5458
8	0.5	0	24.2031	0	0	1	0	1	64.6656
8	0.5	0	24.2031	0	0	1	0	0	78.7828
8	0.5	0	24.2031	0	0	1	1	1	79.2259
8	0.5	0	24.2031	0	0	0	1	0	80.7722
8	0.5	0	24.2031	0	0	0	0	1	78.4926
8	0.5	0	24.2031	0	0	1	1	0	77.1844
8	0.5	0	24.2031	0	0	1	0	1	74.1718
8	0.5	0	24.2031	0	0	1	0	0	78.4374
8	0.5	0	24.2031	0	0	0	0	1	75.6177
8	0.5	0	24.2031	0	0	0	0	0	82.0468
8	0.5	0	24.2031	0	0	1	1	1	84.0175
8	0.5	0	24.2031	0	0	1	1	0	81.4862
8	0.5	0	24.2031	0	0	1	0	1	82.8319
8	0.5	0	24.2031	0	0	1	0	0	78.1599
8	0.5	0	24.2031	0	0	0	1	1	87.2889
8	0.5	0	24.2031	0	0	0	1	0	81.2229
8	0.5	0	24.2031	0	0	0	0	1	83.2262
8	0.5	0	24.2031	0	0	1	0	0	82.8506
8	0.5	0	24.2031	0	0	0	1	1	84.8372
8	0.5	0	24.2031	0	0	0	1	0	80.0597
8	0.5	0	24.2031	0	0	1	0	1	74.3982
8	0.5	0	24.2031	0	0	1	1	0	78.1788
8	0.5	0	24.2031	0	0	0	1	1	85.8102
8	0.5	0	24.2031	0	0	1	0	0	82.078
8	0.5	0	24.2031	0	0	1	1	1	86.3854
8	0.5	0	24.2031	0	0	0	0	0	80.3092
8	0.5	0	24.2031	0	0	0	1	1	82.1464
8	0.5	0	24.2031	0	0	0	1	0	80.591
8	0.5	0	24.2031	0	0	0	0	1	84.8492
8	0.5	0	24.2031	0	0	0	0	0	79.4866
8	0.5	0	24.2031	0	0	1	1	1	85.9131
8	0.5	0	24.2031	0	0	1	1	0	80.3751
8	0.5	0	24.2031	0	0	0	0	1	70.2344
8	0.5	0	24.2031	0	0	0	0	0	81.0854
8	0.5	0	24.2031	0	0	1	1	1	85.2905
8	0.5	0	24.2031	0	0	0	0	0	80.6665
8	0.5	0	24.2031	0	0	1	0	1	87.2649
8	0.5	0	24.2031	0	0	1	1	0	75.7235
8	0.5	0	24.2031	0	0	0	1	1	85.336
8	0.5	0	24.2031	0	0	0	1	0	82.6609
8	0.5	0	24.2031	0	0	1	1	1	84.2278
8	0.5	0	24.2031	0	0	0	1	0	81.9093
8	0.5	0	24.2031	0	0	0	1	1	85.8468
8	0.5	0	24.2031	0	0	1	1	0	80.5501
8	0.5	0	24.2031	0	0	1	0	1	85.0754
8	0.5	0	24.2031	0	0	0	0	0	68.2435
8	0.5	0	24.2031	0	1	0	0	1	68.3493
8	0.5	0	24.2031	0	1	1	0	0	75.6271
8	0.5	0	24.2031	0	1	1	0	1	78.679
8	0.5	0	24.2031	0	1	1	0	0	75.9614
8	0.5	0	24.2031	0	1	1	1	1	77.5811
8	0.5	0	24.2031	0	1	0	1	0	81.8169
8	0.5	0	24.2031	0	1	0	0	1	85.53
8	0.5	0	24.2031	0	1	1	1	0	79.6541
8	0.5	0	24.2031	0	1	1	0	1	85.9558
8	0.5	0	24.2031	0	1	1	0	0	78.2356
8	0.5	0	24.2031	0	1	0	0	1	84.9376
8	0.5	0	24.2031	0	1	0	0	0	78.3905
8	0.5	0	24.2031	0	1	1	1	1	87.574
8	0.5	0	24.2031	0	1	1	1	0	77.8944
8	0.5	0	24.2031	0	1	1	0	1	75.7114
8	0.5	0	24.2031	0	1	1	0	0	82.5438
8	0.5	0	24.2031	0	1	0	1	1	88.4892
8	0.5	0	24.2031	0	1	0	1	0	85.7899
8	0.5	0	24.2031	0	1	0	0	1	90.0979
8	0.5	0	24.2031	0	1	1	0	0	79.3751
8	0.5	0	24.2031	0	1	0	1	1	85.8167
8	0.5	0	24.2031	0	1	0	1	0	84.8436
8	0.5	0	24.2031	0	1	1	0	1	85.338
8	0.5	0	24.2031	0	1	1	1	0	81.2146
8	0.5	0	24.2031	0	1	0	1	1	91.9392
8	0.5	0	24.2031	0	1	1	0	0	85.7526
8	0.5	0	24.2031	0	1	1	1	1	85.018
8	0.5	0	24.2031	0	1	0	0	0	79.8871
8	0.5	0	24.2031	0	1	0	1	1	90.0515
8	0.5	0	24.2031	0	1	0	1	0	80.9726
8	0.5	0	24.2031	0	1	0	0	1	85.1419
8	0.5	0	24.2031	0	1	0	0	0	79.9884
8	0.5	0	24.2031	0	1	1	1	1	80.0998
8	0.5	0	24.2031	0	1	1	1	0	81.2002
8	0.5	0	24.2031	0	1	0	0	1	80.8112
8	0.5	0	24.2031	0	1	0	0	0	69.9422
8	0.5	0	24.2031	0	1	1	1	1	85.4239
8	0.5	0	24.2031	0	1	0	0	0	77.7112
8	0.5	0	24.2031	0	1	1	0	1	50.0314
8	0.5	0	24.2031	0	1	1	1	0	81.2732
8	0.5	0	24.2031	0	1	0	1	1	85.2248
8	0.5	0	24.2031	0	1	0	1	0	83.3766
8	0.5	0	24.2031	0	1	1	1	1	84.183
8	0.5	0	24.2031	0	1	0	1	0	83.9969
8	0.5	0	24.2031	0	1	0	1	1	88.8444
8	0.5	0	24.2031	0	1	1	1	0	79.4553
8	0.5	0	24.2031	0	1	1	0	1	82.8381
8	0.5	0	24.2031	0	1	0	0	0	78.8026
9	-0.5	0	19.1674	0	0	1	1	0	77.6164
9	-0.5	0	19.1674	0	0	0	1	1	70.6228
9	-0.5	0	19.1674	0	0	1	0	0	68.5092
9	-0.5	0	19.1674	0	0	1	1	1	69.1231
9	-0.5	0	19.1674	0	0	0	1	0	65.1462
9	-0.5	0	19.1674	0	0	1	1	1	66.1819
9	-0.5	0	19.1674	0	0	0	0	0	66.206
9	-0.5	0	19.1674	0	0	0	0	1	65.97
9	-0.5	0	19.1674	0	0	1	1	0	68.808
9	-0.5	0	19.1674	0	0	0	0	1	64.4204
9	-0.5	0	19.1674	0	0	0	1	0	73.733
9	-0.5	0	19.1674	0	0	0	0	1	71.8236
9	-0.5	0	19.1674	0	0	0	0	0	71.031
9	-0.5	0	19.1674	0	0	1	0	1	74.4086
9	-0.5	0	19.1674	0	0	1	1	0	73.6753
9	-0.5	0	19.1674	0	0	0	1	1	80.5788
9	-0.5	0	19.1674	0	0	0	0	0	66.7423
9	-0.5	0	19.1674	0	0	1	1	1	72.0185
9	-0.5	0	19.1674	0	0	0	1	0	73.8875
9	-0.5	0	19.1674	0	0	0	0	1	75.0505
9	-0.5	0	19.1674	0	0	1	0	0	72.2221
9	-0.5	0	19.1674	0	0	0	0	1	74.6681
9	-0.5	0	19.1674	0	0	1	1	0	77.5159
9	-0.5	0	19.1674	0	0	0	1	1	76.7378
9	-0.5	0	19.1674	0	0	1	1	0	83.6437
9	-0.5	0	19.1674	0	0	1	1	1	85.8593
9	-0.5	0	19.1674	0	0	1	0	0	72.9625
9	-0.5	0	19.1674	0	0	1	1	1	82.2715
9	-0.5	0	19.1674	0	0	0	1	0	83.422
9	-0.5	0	19.1674	0	0	1	0	1	79.2452
9	-0.5	0	19.1674	0	0	1	0	0	77.7171
9	-0.5	0	19.1674	0	0	1	1	1	83.0033
9	-0.5	0	19.1674	0	0	0	0	0	80.2907
9	-0.5	0	19.1674	0	0	0	1	1	85.1944
9	-0.5	0	19.1674	0	0	1	0	0	80.4896
9	-0.5	0	19.1674	0	0	0	1	1	83.4826
9	-0.5	0	19.1674	0	0	1	0	0	76.333
9	-0.5	0	19.1674	0	0	1	0	1	76.937
9	-0.5	0	19.1674	0	0	0	1	0	74.586
9	-0.5	0	19.1674	0	0	0	0	1	75.702
9	-0.5	0	19.1674	0	0	0	0	0	76.7441
9	-0.5	0	19.1674	0	0	1	0	1	73.8698
9	-0.5	0	19.1674	0	0	1	1	0	78.248
9	-0.5	0	19.1674	0	0	1	0	1	72.8063
9	-0.5	0	19.1674	0	0	0	0	0	74.7045
9	-0.5	0	19.1674	0	0	0	1	1	81.9652
9	-0.5	0	19.1674	0	0	0	1	0	75.7478
9	-0.5	0	19.1674	0	0	1	0	1	72.7313
9	-0.5	0	19.1674	0	1	1	1	0	79.5151
9	-0.5	0	19.1674	0	1	0	1	1	80.0723
9	-0.5	0	19.1674	0	1	1	0	0	73.5195
9	-0.5	0	19.1674	0	1	1	1	1	72.0971
9	-0.5	0	19.1674	0	1	0	1	0	76.1608
9	-0.5	0	19.1674	0	1	1	1	1	82.0034
9	-0.5	0	19.1674	0	1	0	0	0	78.7185
9	-0.5	0	19.1674	0	1	0	0	1	78.4596
9	-0.5	0	19.1674	0	1	1	1	0	84.3993
9	-0.5	0	19.1674	0	1	0	0	1	83.005
9	-0.5	0	19.1674	0	1	0	1	0	79.0905
9	-0.5	0	19.1674	0	1	0	0	1	82.9863
9	-0.5	0	19.1674	0	1	0	0	0	79.7595
9	-0.5	0	19.1674	0	1	1	0	1	86.5111
9	-0.5	0	19.1674	0	1	1	1	0	76.6361
9	-0.5	0	19.1674	0	1	0	1	1	87.1172
9	-0.5	0	19.1674	0	1	0	0	0	76.1507
9	-0.5	0	19.1674	0	1	1	1	1	84.814
9	-0.5	0	19.1674	0	1	0	1	0	82.1129
9	-0.5	0	19.1674	0	1	0	0	1	84.8074
9	-0.5	0	19.1674	0	1	1	0	0	80.7341
9	-0.5	0	19.1674	0	1	0	0	1	81.2102
9	-0.5	0	19.1674	0	1	1	1	0	81.3636
9	-0.5	0	19.1674	0	1	0	1	1	82.5528
9	-0.5	0	19.1674	0	1	1	1	0	81.3323
9	-0.5	0	19.1674	0	1	1	1	1	89.4676
9	-0.5	0	19.1674	0	1	1	0	0	77.5424
9	-0.5	0	19.1674	0	1	1	1	1	89.9397
9	-0.5	0	19.1674	0	1	0	1	0	84.7466
9	-0.5	0	19.1674	0	1	1	0	1	84.4747
9	-0.5	0	19.1674	0	1	1	0	0	77.596
9	-0.5	0	19.1674	0	1	1	1	1	83.969
9	-0.5	0	19.1674	0	1	0	0	0	80.8213
9	-0.5	0	19.1674	0	1	0	1	1	89.4406
9	-0.5	0	19.1674	0	1	1	0	0	75.7172
9	-0.5	0	19.1674	0	1	0	1	1	84.4638
9	-0.5	0	19.1674	0	1	1	0	0	77.1359
9	-0.5	0	19.1674	0	1	1	0	1	81.3036
9	-0.5	0	19.1674	0	1	0	1	0	76.3767
9	-0.5	0	19.1674	0	1	0	0	1	80.9639
9	-0.5	0	19.1674	0	1	0	0	0	77.8031
9	-0.5	0	19.1674	0	1	1	0	1	82.2815
9	-0.5	0	19.1674	0	1	1	1	0	77.6863
9	-0.5	0	19.1674	0	1	1	0	1	84.5786
9	-0.5	0	19.1674	0	1	0	0	0	79.1659
9	-0.5	0	19.1674	0	1	0	1	1	80.7762
9	-0.5	0	19.1674	0	1	0	1	0	77.1237
9	-0.5	0	19.1674	0	1	1	0	1	73.129
10	-0.5	1	19.5721	0	1	1	0	1	74.3304
10	-0.5	1	19.5721	0	1	1	1	0	63.4308
10	-0.5	1	19.5721	0	1	1	0	1	66.6338
10	-0.5	1	19.5721	0	1	0	0	0	67.5383
10	-0.5	1	19.5721	0	1	0	1	1	62.9222
10	-0.5	1	19.5721	0	1	0	1	0	67.9541
10	-0.5	1	19.5721	0	1	0	0	1	63.1598
10	-0.5	1	19.5721	0	1	1	0	0	65.809
10	-0.5	1	19.5721	0	1	0	0	1	62.3954
10	-0.5	1	19.5721	0	1	0	0	0	70.5476
10	-0.5	1	19.5721	0	1	1	0	1	66.162
10	-0.5	1	19.5721	0	1	1	0	0	69.8124
10	-0.5	1	19.5721	0	1	1	1	1	67.0324
10	-0.5	1	19.5721	0	1	0	0	0	73.383
10	-0.5	1	19.5721	0	1	1	1	1	64.8301
10	-0.5	1	19.5721	0	1	1	1	0	72.5513
10	-0.5	1	19.5721	0	1	1	0	1	70.3305
10	-0.5	1	19.5721	0	1	1	0	0	72.2618
10	-0.5	1	19.5721	0	1	1	1	1	74.6098
10	-0.5	1	19.5721	0	1	1	0	0	76.8914
10	-0.5	1	19.5721	0	1	0	1	1	62.4498
10	-0.5	1	19.5721	0	1	1	1	0	66.8646
10	-0.5	1	19.5721	0	1	1	0	1	71.759
10	-0.5	1	19.5721	0	1	0	0	0	74.9856
10	-0.5	1	19.5721	0	1	0	0	1	80.7897
10	-0.5	1	19.5721	0	1	1	1	0	75.0533
10	-0.5	1	19.5721	0	1	0	1	1	68.7441
10	-0.5	1	19.5721	0	1	0	1	0	76.735
10	-0.5	1	19.5721	0	1	0	0	1	70.3798
10	-0.5	1	19.5721	0	1	0	1	0	75.9435
10	-0.5	1	19.5721	0	1	1	1	1	68.5871
10	-0.5	1	19.5721	0	1	1	1	0	74.3202
10	-0.5	1	19.5721	0	1	0	1	1	74.4671
10	-0.5	1	19.5721	0	1	1	0	0	75.9828
10	-0.5	1	19.5721	0	1	1	0	1	66.4502
10	-0.5	1	19.5721	0	1	0	0	0	72.5166
10	-0.5	1	19.5721	0	1	0	1	1	72.4702
10	-0.5	1	19.5721	0	1	1	0	0	78.7823
10	-0.5	1	19.5721	0	1	0	0	1	78.2209
10	-0.5	1	19.5721	0	1	0	1	0	78.1646
10	-0.5	1	19.5721	0	1	0	1	1	72.512
10	-0.5	1	19.5721	0	1	0	1	0	73.1102
10	-0.5	1	19.5721	0	1	1	1	1	70.7053
10	-0.5	1	19.5721	0	1	1	1	0	74.2281
10	-0.5	1	19.5721	0	1	0	0	1	71.5294
10	-0.5	1	19.5721	0	1	0	0	0	75.6551
10	-0.5	1	19.5721	0	1	1	1	1	70.9624
10	-0.5	1	19.5721	0	1	0	1	0	74.7185
10	-0.5	1	19.5721	0	0	1	0	1	76.9849
10	-0.5	1	19.5721	0	0	1	1	0	69.001
10	-0.5	1	19.5721	0	0	1	0	1	69.3092
10	-0.5	1	19.5721	0	0	0	0	0	67.6007
10	-0.5	1	19.5721	0	0	0	1	1	72.9185
10	-0.5	1	19.5721	0	0	0	1	0	72.5271
10	-0.5	1	19.5721	0	0	0	0	1	65.824
10	-0.5	1	19.5721	0	0	1	0	0	72.6177
10	-0.5	1	19.5721	0	0	0	0	1	66.8147
10	-0.5	1	19.5721	0	0	0	0	0	70.2537
10	-0.5	1	19.5721	0	0	1	0	1	73.944
10	-0.5	1	19.5721	0	0	1	0	0	71.9349
10	-0.5	1	19.5721	0	0	1	1	1	70.331
10	-0.5	1	19.5721	0	0	0	0	0	78.4288
10	-0.5	1	19.5721	0	0	1	1	1	69.0518
10	-0.5	1	19.5721	0	0	1	1	0	77.4286
10	-0.5	1	19.5721	0	0	1	0	1	70.2155
10	-0.5	1	19.5721	0	0	1	0	0	77.8851
10	-0.5	1	19.5721	0	0	1	1	1	77.7126
10	-0.5	1	19.5721	0	0	1	0	0	75.2451
10	-0.5	1	19.5721	0	0	0	1	1	76.8502
10	-0.5	1	19.5721	0	0	1	1	0	78.3809
10	-0.5	1	19.5721	0	0	1	0	1	74.992
10	-0.5	1	19.5721	0	0	0	0	0	77.6207
10	-0.5	1	19.5721	0	0	0	0	1	84.0428
10	-0.5	1	19.5721	0	0	1	1	0	81.5942
10	-0.5	1	19.5721	0	0	0	1	1	83.0583
10	-0.5	1	19.5721	0	0	0	1	0	81.458
10	-0.5	1	19.5721	0	0	0	0	1	76.9616
10	-0.5	1	19.5721	0	0	0	1	0	77.8837
10	-0.5	1	19.5721	0	0	1	1	1	74.872
10	-0.5	1	19.5721	0	0	1	1	0	80.8674
10	-0.5	1	19.5721	0	0	0	1	1	78.1446
10	-0.5	1	19.5721	0	0	1	0	0	74.9813
10	-0.5	1	19.5721	0	0	1	0	1	76.2317
10	-0.5	1	19.5721	0	0	0	0	0	74.679
10	-0.5	1	19.5721	0	0	0	1	1	73.0988
10	-0.5	1	19.5721	0	0	1	0	0	71.3553
10	-0.5	1	19.5721	0	0	0	0	1	70.4362
10	-0.5	1	19.5721	0	0	0	1	0	76.5379
10	-0.5	1	19.5721	0	0	0	1	1	81.2023
10	-0.5	1	19.5721	0	0	0	1	0	84.5312
10	-0.5	1	19.5721	0	0	1	1	1	83.627
10	-0.5	1	19.5721	0	0	1	1	0	81.1715
10	-0.5	1	19.5721	0	0	0	0	1	83.3605
10	-0.5	1	19.5721	0	0	0	0	0	80.0871
10	-0.5	1	19.5721	0	0	1	1	1	76.8707
10	-0.5	1	19.5721	0	0	0	1	0	81.249
11	-0.5	0	18.1055	0	0	1	1	0	68.3453
11	-0.5	0	18.1055	0	0	1	0	1	64.8691
11	-0.5	0	18.1055	0	0	1	1	0	56.8164
11	-0.5	0	18.1055	0	0	1	0	1	64.3142
11	-0.5	0	18.1055	0	0	1	0	0	58.5411
11	-0.5	0	18.1055	0	0	0	1	1	53.4333
11	-0.5	0	18.1055	0	0	1	0	0	61.1117
11	-0.5	0	18.1055	0	0	0	1	1	58.7995
11	-0.5	0	18.1055	0	0	0	1	0	56.3398
11	-0.5	0	18.1055	0	0	0	0	1	65.1075
11	-0.5	0	18.1055	0	0	0	0	0	66.1461
11	-0.5	0	18.1055	0	0	1	1	1	62.3086
11	-0.5	0	18.1055	0	0	1	1	0	72.2766
11	-0.5	0	18.1055	0	0	1	1	1	68.9079
11	-0.5	0	18.1055	0	0	0	1	0	79.7899
11	-0.5	0	18.1055	0	0	1	0	1	71.8022
11	-0.5	0	18.1055	0	0	0	0	0	73.7512
11	-0.5	0	18.1055	0	0	0	0	1	75.2052
11	-0.5	0	18.1055	0	0	0	1	0	71.7243
11	-0.5	0	18.1055	0	0	0	0	1	69.9414
11	-0.5	0	18.1055	0	0	1	0	0	73.253
11	-0.5	0	18.1055	0	0	1	0	1	78.1704
11	-0.5	0	18.1055	0	0	0	0	0	74.8393
11	-0.5	0	18.1055	0	0	1	1	1	78.9126
11	-0.5	0	18.1055	0	0	1	0	0	84.1923
11	-0.5	0	18.1055	0	0	1	0	1	79.8812
11	-0.5	0	18.1055	0	0	0	1	0	81.7627
11	-0.5	0	18.1055	0	0	0	0	1	81.8927
11	-0.5	0	18.1055	0	0	1	1	0	84.9825
11	-0.5	0	18.1055	0	0	1	0	1	77.9059
11	-0.5	0	18.1055	0	0	0	0	0	79.6421
11	-0.5	0	18.1055	0	0	1	1	1	74.7689
11	-0.5	0	18.1055	0	0	1	0	0	75.2259
11	-0.5	0	18.1055	0	0	1	1	1	77.2125
11	-0.5	0	18.1055	0	0	0	0	0	73.0761
11	-0.5	0	18.1055	0	0	0	1	1	74.9319
11	-0.5	0	18.1055	0	0	0	0	0	75.5851
11	-0.5	0	18.1055	0	0	0	0	1	72.2583
11	-0.5	0	18.1055	0	0	0	1	0	68.7415
11	-0.5	0	18.1055	0	0	0	1	1	81.611
11	-0.5	0	18.1055	0	0	1	1	0	77.1965
11	-0.5	0	18.1055	0	0	0	1	1	75.539
11	-0.5	0	18.1055	0	0	0	1	0	74.335
11	-0.5	0	18.1055	0	0	0	0	1	66.0451
11	-0.5	0	18.1055	0	0	1	1	0	75.2742
11	-0.5	0	18.1055	0	0	0	1	1	78.616
11	-0.5	0	18.1055	0	0	1	0	0	73.3516
11	-0.5	0	18.1055	0	0	1	1	1	79.8854
11	-0.5	0	18.1055	0	1	1	1	0	78.4343
11	-0.5	0	18.1055	0	1	1	0	1	67.2997
11	-0.5	0	18.1055	0	1	1	1	0	74.3061
11	-0.5	0	18.1055	0	1	1	0	1	68.7049
11	-0.5	0	18.1055	0	1	1	0	0	75.305
11	-0.5	0	18.1055	0	1	0	1	1	76.1978
11	-0.5	0	18.1055	0	1	1	0	0	72.9095
11	-0.5	0	18.1055	0	1	0	1	1	78.3436
11	-0.5	0	18.1055	0	1	0	1	0	80.3351
11	-0.5	0	18.1055	0	1	0	0	1	83.8147
11	-0.5	0	18.1055	0	1	0	0	0	77.7168
11	-0.5	0	18.1055	0	1	1	1	1	79.8149
11	-0.5	0	18.1055	0	1	1	1	0	83.4586
11	-0.5	0	18.1055	0	1	1	1	1	75.9455
11	-0.5	0	18.1055	0	1	0	1	0	82.0358
11	-0.5	0	18.1055	0	1	1	0	1	79.9341
11	-0.5	0	18.1055	0	1	0	0	0	79.9299
11	-0.5	0	18.1055	0	1	0	0	1	76.429
11	-0.5	0	18.1055	0	1	0	1	0	79.3228
11	-0.5	0	18.1055	0	1	0	0	1	83.9165
11	-0.5	0	18.1055	0	1	1	0	0	81.7436
11	-0.5	0	18.1055	0	1	1	0	1	77.7023
11	-0.5	0	18.1055	0	1	0	0	0	80.8685
11	-0.5	0	18.1055	0	1	1	1	1	85.9774
11	-0.5	0	18.1055	0	1	1	0	0	79.1039
11	-0.5	0	18.1055	0	1	1	0	1	77.9135
11	-0.5	0	18.1055	0	1	0	1	0	80.827
11	-0.5	0	18.1055	0	1	0	0	1	80.0164
11	-0.5	0	18.1055	0	1	1	1	0	78.1063
11	-0.5	0	18.1055	0	1	1	0	1	70.9707
11	-0.5	0	18.1055	0	1	0	0	0	81.2962
11	-0.5	0	18.1055	0	1	1	1	1	82.1733
11	-0.5	0	18.1055	0	1	1	0	0	75.9144
11	-0.5	0	18.1055	0	1	1	1	1	78.3806
11	-0.5	0	18.1055	0	1	0	0	0	76.988
11	-0.5	0	18.1055	0	1	0	1	1	84.142
11	-0.5	0	18.1055	0	1	0	0	0	77.7255
11	-0.5	0	18.1055	0	1	0	0	1	76.7639
11	-0.5	0	18.1055	0	1	0	1	0	81.2756
11	-0.5	0	18.1055	0	1	0	1	1	80.9583
11	-0.5	0	18.1055	0	1	1	1	0	78.1659
11	-0.5	0	18.1055	0	1	0	1	1	82.0361
11	-0.5	0	18.1055	0	1	0	1	0	80.5207
11	-0.5	0	18.1055	0	1	0	0	1	81.9872
11	-0.5	0	18.1055	0	1	1	1	0	79.5376
11	-0.5	0	18.1055	0	1	0	1	1	84.4356
11	-0.5	0	18.1055	0	1	1	0	0	71.5583
11	-0.5	0	18.1055	0	1	1	1	1	82.2087
12	-0.5	1	21.3119	0	1	1	1	1	84.1354
12	-0.5	1	21.3119	0	1	0	1	0	79.0329
12	-0.5	1	21.3119	0	1	1	0	1	73.3173
12	-0.5	1	21.3119	0	1	1	0	0	66.77
12	-0.5	1	21.3119	0	1	1	0	1	65.9907
12	-0.5	1	21.3119	0	1	0	1	0	63.1913
12	-0.5	1	21.3119	0	1	0	0	1	59.6143
12	-0.5	1	21.3119	0	1	0	1	0	64.6698
12	-0.5	1	21.3119	0	1	0	0	1	63.3717
12	-0.5	1	21.3119	0	1	0	0	0	60.9817
12	-0.5	1	21.3119	0	1	0	0	1	68.8817
12	-0.5	1	21.3119	0	1	0	1	0	69.5723
12	-0.5	1	21.3119	0	1	1	1	1	71.0187
12	-0.5	1	21.3119	0	1	1	1	0	73.1635
12	-0.5	1	21.3119	0	1	0	0	1	69.6535
12	-0.5	1	21.3119	0	1	1	0	0	74.5396
12	-0.5	1	21.3119	0	1	1	0	1	71.8662
12	-0.5	1	21.3119	0	1	0	1	0	71.1095
12	-0.5	1	21.3119	0	1	0	0	1	72.5412
12	-0.5	1	21.3119	0	1	0	0	0	75.7226
12	-0.5	1	21.3119	0	1	0	1	1	78.7246
12	-0.5	1	21.3119	0	1	1	0	0	75.3218
12	-0.5	1	21.3119	0	1	0	0	1	76.727
12	-0.5	1	21.3119	0	1	0	0	0	79.2811
12	-0.5	1	21.3119	0	1	1	0	1	83.349
12	-0.5	1	21.3119	0	1	1	1	0	80.5624
12	-0.5	1	21.3119	0	1	0	1	1	77.3636
12	-0.5	1	21.3119	0	1	0	1	0	76.9155
12	-0.5	1	21.3119	0	1	0	1	1	78.1692
12	-0.5	1	21.3119	0	1	1	1	0	79.7149
12	-0.5	1	21.3119	0	1	0	1	1	82.9672
12	-0.5	1	21.3119	0	1	1	1	0	81.631
12	-0.5	1	21.3119	0	1	1	1	1	80.2042
12	-0.5	1	21.3119	0	1	1	0	0	80.0392
12	-0.5	1	21.3119	0	1	0	1	1	79.9093
12	-0.5	1	21.3119	0	1	1	0	0	79.4466
12	-0.5	1	21.3119	0	1	1	1	1	78.1155
12	-0.5	1	21.3119	0	1	1	1	0	80.3722
12	-0.5	1	21.3119	0	1	1	0	1	77.943
12	-0.5	1	21.3119	0	1	0	0	0	80.6196
12	-0.5	1	21.3119	0	1	1	1	1	80.7305
12	-0.5	1	21.3119	0	1	1	0	0	78.2241
12	-0.5	1	21.3119	0	1	1	0	1	76.1989
12	-0.5	1	21.3119	0	1	1	1	0	73.9831
12	-0.5	1	21.3119	0	1	0	1	1	73.6331
12	-0.5	1	21.3119	0	1	0	0	0	77.4012
12	-0.5	1	21.3119	0	1	1	1	1	77.2387
12	-0.5	1	21.3119	0	1	0	0	0	78.0633
12	-0.5	1	21.3119	0	0	1	1	1	78.4887
12	-0.5	1	21.3119	0	0	0	1	0	72.1314
12	-0.5	1	21.3119	0	0	1	0	1	71.4303
12	-0.5	1	21.3119	0	0	1	0	0	72.3904
12	-0.5	1	21.3119	0	0	1	0	1	70.8914
12	-0.5	1	21.3119	0	0	0	1	0	70.0919
12	-0.5	1	21.3119	0	0	0	0	1	69.1207
12	-0.5	1	21.3119	0	0	0	1	0	72.8186
12	-0.5	1	21.3119	0	0	0	0	1	74.8566
12	-0.5	1	21.3119	0	0	0	0	0	77.566
12	-0.5	1	21.3119	0	0	0	0	1	79.1067
12	-0.5	1	21.3119	0	0	0	1	0	81.0221
12	-0.5	1	21.3119	0	0	1	1	1	82.3413
12	-0.5	1	21.3119	0	0	1	1	0	81.2213
12	-0.5	1	21.3119	0	0	0	0	1	82.4155
12	-0.5	1	21.3119	0	0	1	0	0	77.6479
12	-0.5	1	21.3119	0	0	1	0	1	80.2273
12	-0.5	1	21.3119	0	0	0	1	0	80.3495
12	-0.5	1	21.3119	0	0	0	0	1	83.5761
12	-0.5	1	21.3119	0	0	0	0	0	79.1264
12	-0.5	1	21.3119	0	0	0	1	1	80.783
12	-0.5	1	21.3119	0	0	1	0	0	78.9786
12	-0.5	1	21.3119	0	0	0	0	1	81.089
12	-0.5	1	21.3119	0	0	0	0	0	80.5086
12	-0.5	1	21.3119	0	0	1	0	1	80.3641
12	-0.5	1	21.3119	0	0	1	1	0	78.5846
12	-0.5	1	21.3119	0	0	0	1	1	75.6706
12	-0.5	1	21.3119	0	0	0	1	0	81.8648
12	-0.5	1	21.3119	0	0	0	1	1	82.7084
12	-0.5	1	21.3119	0	0	1	1	0	75.9486
12	-0.5	1	21.3119	0	0	0	1	1	79.7396
12	-0.5	1	21.3119	0	0	1	1	0	78.1474
12	-0.5	1	21.3119	0	0	1	1	1	78.7539
12	-0.5	1	21.3119	0	0	1	0	0	78.1696
12	-0.5	1	21.3119	0	0	0	1	1	78.1687
12	-0.5	1	21.3119	0	0	1	0	0	77.9473
12	-0.5	1	21.3119	0	0	1	1	1	77.8589
12	-0.5	1	21.3119	0	0	1	1	0	77.1193
12	-0.5	1	21.3119	0	0	1	0	1	78.1149
12	-0.5	1	21.3119	0	0	0	0	0	76.2267
12	-0.5	1	21.3119	0	0	1	1	1	77.2999
12	-0.5	1	21.3119	0	0	1	0	0	73.5469
12	-0.5	1	21.3119	0	0	1	0	1	78.1766
12	-0.5	1	21.3119	0	0	1	1	0	74.7759
12	-0.5	1	21.3119	0	0	0	1	1	73.2687
12	-0.5	1	21.3119	0	0	0	0	0	72.4673
12	-0.5	1	21.3119	0	0	1	1	1	77.2036
12	-0.5	1	21.3119	0	0	0	0	0	74.3747
13	0.5	0	24.9372	0	0	0	0	0	57.356
13	0.5	0	24.9372	0	0	0	1	1	54.713
13	0.5	0	24.9372	0	0	1	1	0	55.4577
13	0.5	0	24.9372	0	0	1	1	1	54.2447
13	0.5	0	24.9372	0	0	0	0	0	48.7645
13	0.5	0	24.9372	0	0	1	1	1	53.9181
13	0.5	0	24.9372	0	0	0	1	0	44.5663
13	0.5	0	24.9372	0	0	1	0	1	52.9966
13	0.5	0	24.9372	0	0	1	1	0	54.8132
13	0.5	0	24.9372	0	0	1	0	1	54.6569
13	0.5	0	24.9372	0	0	0	1	0	44.7918
13	0.5	0	24.9372	0	0	1	0	1	41.9158
13	0.5	0	24.9372	0	0	0	1	0	47.6633
13	0.5	0	24.9372	0	0	0	0	1	52.0227
13	0.5	0	24.9372	0	0	1	1	0	50.2196
13	0.5	0	24.9372	0	0	1	0	1	55.3916
13	0.5	0	24.9372	0	0	1	1	0	50.9102
13	0.5	0	24.9372	0	0	1	1	1	50.5927
13	0.5	0	24.9372	0	0	1	0	0	47.063
13	0.5	0	24.9372	0	0	0	0	1	52.3193
13	0.5	0	24.9372	0	0	0	0	0	58.1842
13	0.5	0	24.9372	0	0	0	0	1	54.1239
13	0.5	0	24.9372	0	0	0	1	0	45.1789
13	0.5	0	24.9372	0	0	1	1	1	46.2425
13	0.5	0	24.9372	0	0	1	0	0	54.0913
13	0.5	0	24.9372	0	0	0	1	1	57.5264
13	0.5	0	24.9372	0	0	1	1	0	53.3878
13	0.5	0	24.9372	0	0	1	0	1	55.0044
13	0.5	0	24.9372	0	0	0	0	0	51.6159
13	0.5	0	24.9372	0	0	0	1	1	56.5437
13	0.5	0	24.9372	0	0	0	0	0	50.4673
13	0.5	0	24.9372	0	0	0	1	1	52.1894
13	0.5	0	24.9372	0	0	1	0	0	56.5718
13	0.5	0	24.9372	0	0	1	1	1	60.9252
13	0.5	0	24.9372	0	0	0	1	0	61.5938
13	0.5	0	24.9372	0	0	0	0	1	54.1038
13	0.5	0	24.9372	0	0	1	0	0	57.8878
13	0.5	0	24.9372	0	0	1	1	1	50.7438
13	0.5	0	24.9372	0	0	1	1	0	57.3357
13	0.5	0	24.9372	0	0	0	1	1	52.8709
13	0.5	0	24.9372	0	0	0	0	0	56.5411
13	0.5	0	24.9372	0	0	1	0	1	56.4838
13	0.5	0	24.9372	0	0	1	0	0	57.5868
13	0.5	0	24.9372	0	0	0	1	1	56.6488
13	0.5	0	24.9372	0	0	1	0	0	55.8712
13	0.5	0	24.9372	0	0	0	0	1	55.0854
13	0.5	0	24.9372	0	0	0	1	0	57.0214
13	0.5	0	24.9372	0	0	0	0	1	51.3935
13	0.5	0	24.9372	0	1	0	0	0	57.1963
13	0.5	0	24.9372	0	1	0	1	1	54.7696
13	0.5	0	24.9372	0	1	1	1	0	56.4137
13	0.5	0	24.9372	0	1	1	1	1	63.6831
13	0.5	0	24.9372	0	1	0	0	0	57.7377
13	0.5	0	24.9372	0	1	1	1	1	57.3566
13	0.5	0	24.9372	0	1	0	1	0	57.0037
13	0.5	0	24.9372	0	1	1	0	1	62.1497
13	0.5	0	24.9372	0	1	1	1	0	58.5933
13	0.5	0	24.9372	0	1	1	0	1	54.8166
13	0.5	0	24.9372	0	1	0	1	0	54.503
13	0.5	0	24.9372	0	1	1	0	1	53.5363
13	0.5	0	24.9372	0	1	0	1	0	57.4263
13	0.5	0	24.9372	0	1	0	0	1	56.217
13	0.5	0	24.9372	0	1	1	1	0	61.0129
13	0.5	0	24.9372	0	1	1	0	1	59.1018
13	0.5	0	24.9372	0	1	1	1	0	52.8601
13	0.5	0	24.9372	0	1	1	1	1	54.9682
13	0.5	0	24.9372	0	1	1	0	0	62.2292
13	0.5	0	24.9372	0	1	0	0	1	67.0898
13	0.5	0	24.9372	0	1	0	0	0	57.7488
13	0.5	0	24.9372	0	1	0	0	1	65.5145
13	0.5	0	24.9372	0	1	0	1	0	57.4917
13	0.5	0	24.9372	0	1	1	1	1	60.1428
13	0.5	0	24.9372	0	1	1	0	0	62.9422
13	0.5	0	24.9372	0	1	0	1	1	59.358
13	0.5	0	24.9372	0	1	1	1	0	61.1014
13	0.5	0	24.9372	0	1	1	0	1	61.5071
13	0.5	0	24.9372	0	1	0	0	0	56.1491
13	0.5	0	24.9372	0	1	0	1	1	58.6375
13	0.5	0	24.9372	0	1	0	0	0	63.7605
13	0.5	0	24.9372	0	1	0	1	1	65.2338
13	0.5	0	24.9372	0	1	1	0	0	59.9991
13	0.5	0	24.9372	0	1	1	1	1	65.9043
13	0.5	0	24.9372	0	1	0	1	0	50.2963
13	0.5	0	24.9372	0	1	0	0	1	58.436
13	0.5	0	24.9372	0	1	1	0	0	59.9667
13	0.5	0	24.9372	0	1	1	1	1	59.4456
13	0.5	0	24.9372	0	1	1	1	0	64.2942
13	0.5	0	24.9372	0	1	0	1	1	57.3197
13	0.5	0	24.9372	0	1	0	0	0	52.6135
13	0.5	0	24.9372	0	1	1	0	1	54.1134
13	0.5	0	24.9372	0	1	1	0	0	55.1918
13	0.5	0	24.9372	0	1	0	1	1	53.6368
13	0.5	0	24.9372	0	1	1	0	0	58.2533
13	0.5	0	24.9372	0	1	0	0	1	53.188
13	0.5	0	24.9372	0	1	0	1	0	57.6055
13	0.5	0	24.9372	0	1	0	0	1	50.2868
14	-0.5	0	22.4432	0	0	1	1	1	81.8536
14	-0.5	0	22.4432	0	0	1	0	0	75.3469
14	-0.5	0	22.4432	0	0	0	1	1	82.7395
14	-0.5	0	22.4432	0	0	0	0	0	77.1463
14	-0.5	0	22.4432	0	0	0	0	1	80.0002
14	-0.5	0	22.4432	0	0	0	1	0	81.7093
14	-0.5	0	22.4432	0	0	0	0	1	72.825
14	-0.5	0	22.4432	0	0	1	1	0	84.2334
14	-0.5	0	22.4432	0	0	1	0	1	77.0675
14	-0.5	0	22.4432	0	0	0	0	0	82.8622
14	-0.5	0	22.4432	0	0	0	0	1	84.9653
14	-0.5	0	22.4432	0	0	0	1	0	89.3683
14	-0.5	0	22.4432	0	0	1	0	1	81.0265
14	-0.5	0	22.4432	0	0	0	1	0	88.971
14	-0.5	0	22.4432	0	0	1	1	1	87.3281
14	-0.5	0	22.4432	0	0	0	0	0	75.6796
14	-0.5	0	22.4432	0	0	0	0	1	76.9821
14	-0.5	0	22.4432	0	0	1	1	0	84.0366
14	-0.5	0	22.4432	0	0	0	1	1	83.6311
14	-0.5	0	22.4432	0	0	0	1	0	85.0552
14	-0.5	0	22.4432	0	0	1	0	1	69.6265
14	-0.5	0	22.4432	0	0	1	1	0	82.5074
14	-0.5	0	22.4432	0	0	0	1	1	89.5531
14	-0.5	0	22.4432	0	0	1	1	0	81.3581
14	-0.5	0	22.4432	0	0	0	0	1	85.7663
14	-0.5	0	22.4432	0	0	1	0	0	82.1912
14	-0.5	0	22.4432	0	0	0	1	1	90.7826
14	-0.5	0	22.4432	0	0	1	0	0	77.0927
14	-0.5	0	22.4432	0	0	1	1	1	77.8211
14	-0.5	0	22.4432	0	0	0	0	0	84.2964
14	-0.5	0	22.4432	0	0	1	0	1	81.9752
14	-0.5	0	22.4432	0	0	1	0	0	79.1389
14	-0.5	0	22.4432	0	0	1	1	1	84.9386
14	-0.5	0	22.4432	0	0	1	1	0	79.2464
14	-0.5	0	22.4432	0	0	0	1	1	90.5952
14	-0.5	0	22.4432	0	0	1	0	0	68.1626
14	-0.5	0	22.4432	0	0	1	0	1	75.2994
14	-0.5	0	22.4432	0	0	0	0	0	89.4946
14	-0.5	0	22.4432	0	0	1	1	1	75.6635
14	-0.5	0	22.4432	0	0	1	1	0	71.3723
14	-0.5	0	22.4432	0	0	1	0	1	75.0249
14	-0.5	0	22.4432	0	0	0	1	0	88.0107
14	-0.5	0	22.4432	0	0	0	1	1	84.917
14	-0.5	0	22.4432	0	0	0	1	0	84.7177
14	-0.5	0	22.4432	0	0	1	1	1	76.6613
14	-0.5	0	22.4432	0	0	0	0	0	80.1253
14	-0.5	0	22.4432	0	0	0	0	1	76.783
14	-0.5	0	22.4432	0	0	1	0	0	66.5644
14	-0.5	0	22.4432	0	1	1	1	1	83.6557
14	-0.5	0	22.4432	0	1	1	0	0	79.4507
14	-0.5	0	22.4432	0	1	0	1	1	83.1357
14	-0.5	0	22.4432	0	1	0	0	0	81.7427
14	-0.5	0	22.4432	0	1	0	0	1	82.2979
14	-0.5	0	22.4432	0	1	0	1	0	81.6887
14	-0.5	0	22.4432	0	1	0	0	1	82.9845
14	-0.5	0	22.4432	0	1	1	1	0	80.407
14	-0.5	0	22.4432	0	1	1	0	1	78.4332
14	-0.5	0	22.4432	0	1	0	0	0	82.1038
14	-0.5	0	22.4432	0	1	0	0	1	51.602
14	-0.5	0	22.4432	0	1	0	1	0	85.7471
14	-0.5	0	22.4432	0	1	1	0	1	70.8737
14	-0.5	0	22.4432	0	1	0	1	0	82.9415
14	-0.5	0	22.4432	0	1	1	1	1	82.3395
14	-0.5	0	22.4432	0	1	0	0	0	79.6715
14	-0.5	0	22.4432	0	1	0	0	1	82.8717
14	-0.5	0	22.4432	0	1	1	1	0	75.3404
14	-0.5	0	22.4432	0	1	0	1	1	83.7411
14	-0.5	0	22.4432	0	1	0	1	0	79.9716
14	-0.5	0	22.4432	0	1	1	0	1	74.0727
14	-0.5	0	22.4432	0	1	1	1	0	79.1787
14	-0.5	0	22.4432	0	1	0	1	1	87.0777
14	-0.5	0	22.4432	0	1	1	1	0	77.524
14	-0.5	0	22.4432	0	1	0	0	1	81.8179
14	-0.5	0	22.4432	0	1	1	0	0	78.0665
14	-0.5	0	22.4432	0	1	0	1	1	80.677
14	-0.5	0	22.4432	0	1	1	0	0	77.0831
14	-0.5	0	22.4432	0	1	1	1	1	80.9779
14	-0.5	0	22.4432	0	1	0	0	0	78.0701
14	-0.5	0	22.4432	0	1	1	0	1	73.1045
14	-0.5	0	22.4432	0	1	1	0	0	77.4473
14	-0.5	0	22.4432	0	1	1	1	1	82.8125
14	-0.5	0	22.4432	0	1	1	1	0	78.267
14	-0.5	0	22.4432	0	1	0	1	1	88.8401
14	-0.5	0	22.4432	0	1	1	0	0	73.9117
14	-0.5	0	22.4432	0	1	1	0	1	75.6294
14	-0.5	0	22.4432	0	1	0	0	0	82.1038
14	-0.5	0	22.4432	0	1	1	1	1	68.1089
14	-0.5	0	22.4432	0	1	1	1	0	81.7564
14	-0.5	0	22.4432	0	1	1	0	1	77.7295
14	-0.5	0	22.4432	0	1	0	1	0	85.2366
14	-0.5	0	22.4432	0	1	0	1	1	85.1588
14	-0.5	0	22.4432	0	1	0	1	0	78.2888
14	-0.5	0	22.4432	0	1	1	1	1	82.1205
14	-0.5	0	22.4432	0	1	0	0	0	75.7057
14	-0.5	0	22.4432	0	1	0	0	1	79.2421
14	-0.5	0	22.4432	0	1	1	0	0	70.451
15	-0.5	1	24.1588	0	1	0	0	0	52.8172
15	-0.5	1	24.1588	0	1	1	0	1	60.3207
15	-0.5	1	24.1588	0	1	1	0	0	74.7421
15	-0.5	1	24.1588	0	1	1	0	1	50.1478
15	-0.5	1	24.1588	0	1	0	1	0	75.8664
15	-0.5	1	24.1588	0	1	0	1	1	63.2395
15	-0.5	1	24.1588	0	1	0	0	0	72.3072
15	-0.5	1	24.1588	0	1	0	0	1	53.2382
15	-0.5	1	24.1588	0	1	1	0	0	73.1019
15	-0.5	1	24.1588	0	1	0	1	1	61.214
15	-0.5	1	24.1588	0	1	0	0	0	73.9858
15	-0.5	1	24.1588	0	1	1	0	1	74.5707
15	-0.5	1	24.1588	0	1	0	1	0	73.1754
15	-0.5	1	24.1588	0	1	1	1	1	66.9937
15	-0.5	1	24.1588	0	1	1	1	0	70.7531
15	-0.5	1	24.1588	0	1	1	0	1	40.7569
15	-0.5	1	24.1588	0	1	0	1	0	74.8047
15	-0.5	1	24.1588	0	1	1	1	1	69.6514
15	-0.5	1	24.1588	0	1	0	0	0	26.8888
15	-0.5	1	24.1588	0	1	0	1	1	78.4821
15	-0.5	1	24.1588	0	1	0	0	0	42.6152
15	-0.5	1	24.1588	0	1	0	0	1	55.6937
15	-0.5	1	24.1588	0	1	0	1	0	75.4803
15	-0.5	1	24.1588	0	1	1	0	1	35.2498
15	-0.5	1	24.1588	0	1	1	1	0	79.9469
15	-0.5	1	24.1588	0	1	0	0	1	25.2003
15	-0.5	1	24.1588	0	1	1	0	0	59.1533
15	-0.5	1	24.1588	0	1	0	0	1	28.3502
15	-0.5	1	24.1588	0	1	1	1	0	78.0156
15	-0.5	1	24.1588	0	1	0	1	1	77.1431
15	-0.5	1	24.1588	0	1	1	1	0	76.4204
15	-0.5	1	24.1588	0	1	0	0	1	28.4586
15	-0.5	1	24.1588	0	1	0	1	0	77.9688
15	-0.5	1	24.1588	0	1	1	1	1	56.7923
15	-0.5	1	24.1588	0	1	1	0	0	78.6731
15	-0.5	1	24.1588	0	1	1	1	1	72.939
15	-0.5	1	24.1588	0	1	0	0	0	74.3043
15	-0.5	1	24.1588	0	1	0	1	1	76.4742
15	-0.5	1	24.1588	0	1	1	0	0	58.7272
15	-0.5	1	24.1588	0	1	1	1	1	72.2484
15	-0.5	1	24.1588	0	1	0	1	0	77.6176
15	-0.5	1	24.1588	0	1	0	1	1	72.8422
15	-0.5	1	24.1588	0	1	1	0	0	76.1383
15	-0.5	1	24.1588	0	1	1	1	1	68.2851
15	-0.5	1	24.1588	0	1	1	1	0	81.186
15	-0.5	1	24.1588	0	1	1	0	1	36.345
15	-0.5	1	24.1588	0	1	1	1	0	75.1298
15	-0.5	1	24.1588	0	1	0	0	1	27.9439
15	-0.5	1	24.1588	0	0	0	0	0	77.7511
15	-0.5	1	24.1588	0	0	1	0	1	74.3205
15	-0.5	1	24.1588	0	0	1	0	0	75.6812
15	-0.5	1	24.1588	0	0	1	0	1	41.611
15	-0.5	1	24.1588	0	0	0	1	0	77.0568
15	-0.5	1	24.1588	0	0	0	1	1	55.0607
15	-0.5	1	24.1588	0	0	0	0	0	74.1469
15	-0.5	1	24.1588	0	0	0	0	1	38.7276
15	-0.5	1	24.1588	0	0	1	0	0	81.0713
15	-0.5	1	24.1588	0	0	0	1	1	72.6146
15	-0.5	1	24.1588	0	0	0	0	0	76.2289
15	-0.5	1	24.1588	0	0	1	0	1	75.3784
15	-0.5	1	24.1588	0	0	0	1	0	77.4943
15	-0.5	1	24.1588	0	0	1	1	1	38.3872
15	-0.5	1	24.1588	0	0	1	1	0	79.698
15	-0.5	1	24.1588	0	0	1	0	1	32.716
15	-0.5	1	24.1588	0	0	0	1	0	75.9776
15	-0.5	1	24.1588	0	0	1	1	1	77.9719
15	-0.5	1	24.1588	0	0	0	0	0	72.2865
15	-0.5	1	24.1588	0	0	0	1	1	78.0697
15	-0.5	1	24.1588	0	0	0	0	0	69.291
15	-0.5	1	24.1588	0	0	0	0	1	25.6133
15	-0.5	1	24.1588	0	0	0	1	0	81.0147
15	-0.5	1	24.1588	0	0	1	0	1	32.2585
15	-0.5	1	24.1588	0	0	1	1	0	83.0484
15	-0.5	1	24.1588	0	0	0	0	1	26.8378
15	-0.5	1	24.1588	0	0	1	0	0	75.6996
15	-0.5	1	24.1588	0	0	0	0	1	30.4306
15	-0.5	1	24.1588	0	0	1	1	0	77.6432
15	-0.5	1	24.1588	0	0	0	1	1	75.171
15	-0.5	1	24.1588	0	0	1	1	0	78.8419
15	-0.5	1	24.1588	0	0	0	0	1	27.5414
15	-0.5	1	24.1588	0	0	0	1	0	74.6573
15	-0.5	1	24.1588	0	0	1	1	1	74.2036
15	-0.5	1	24.1588	0	0	1	0	0	77.1467
15	-0.5	1	24.1588	0	0	1	1	1	42.1357
15	-0.5	1	24.1588	0	0	0	0	0	74.0605
15	-0.5	1	24.1588	0	0	0	1	1	63.6321
15	-0.5	1	24.1588	0	0	1	0	0	71.6477
15	-0.5	1	24.1588	0	0	1	1	1	67.8485
15	-0.5	1	24.1588	0	0	0	1	0	76.8446
15	-0.5	1	24.1588	0	0	0	1	1	50.7706
15	-0.5	1	24.1588	0	0	1	0	0	76.8683
15	-0.5	1	24.1588	0	0	1	1	1	71.556
15	-0.5	1	24.1588	0	0	1	1	0	78.3826
15	-0.5	1	24.1588	0	0	1	0	1	33.283
15	-0.5	1	24.1588	0	0	1	1	0	77.6862
15	-0.5	1	24.1588	0	0	0	0	1	30.1925
16	-0.5	0	20.2115	0	0	0	0	1	59.5709
16	-0.5	0	20.2115	0	0	0	0	0	65.5949
16	-0.5	0	20.2115	0	0	1	0	1	54.0095
16	-0.5	0	20.2115	0	0	1	1	0	69.4131
16	-0.5	0	20.2115	0	0	0	0	1	58.5942
16	-0.5	0	20.2115	0	0	0	0	0	66.2574
16	-0.5	0	20.2115	0	0	0	0	1	60.0665
16	-0.5	0	20.2115	0	0	1	0	0	68.2718
16	-0.5	0	20.2115	0	0	0	1	1	42.1803
16	-0.5	0	20.2115	0	0	1	0	0	73.0844
16	-0.5	0	20.2115	0	0	1	1	1	44.1249
16	-0.5	0	20.2115	0	0	1	1	0	75.0789
16	-0.5	0	20.2115	0	0	1	0	1	41.114
16	-0.5	0	20.2115	0	0	0	1	0	74.4227
16	-0.5	0	20.2115	0	0	0	0	1	47.6526
16	-0.5	0	20.2115	0	0	1	1	0	72.9421
16	-0.5	0	20.2115	0	0	0	1	1	41.3064
16	-0.5	0	20.2115	0	0	1	0	0	74.246
16	-0.5	0	20.2115	0	0	0	1	1	39.6689
16	-0.5	0	20.2115	0	0	1	1	0	71.6293
16	-0.5	0	20.2115	0	0	0	1	1	36.788
16	-0.5	0	20.2115	0	0	0	0	0	80.6427
16	-0.5	0	20.2115	0	0	0	0	1	22.4027
16	-0.5	0	20.2115	0	0	0	0	0	79.422
16	-0.5	0	20.2115	0	0	1	1	1	36.3356
16	-0.5	0	20.2115	0	0	1	0	0	79.1843
16	-0.5	0	20.2115	0	0	1	1	1	43.9008
16	-0.5	0	20.2115	0	0	0	1	0	75.0931
16	-0.5	0	20.2115	0	0	0	1	1	22.5795
16	-0.5	0	20.2115	0	0	0	1	0	75.2275
16	-0.5	0	20.2115	0	0	0	0	1	21.0237
16	-0.5	0	20.2115	0	0	1	1	0	83.7582
16	-0.5	0	20.2115	0	0	0	1	1	33.5409
16	-0.5	0	20.2115	0	0	0	0	0	80.9617
16	-0.5	0	20.2115	0	0	1	0	1	36.2168
16	-0.5	0	20.2115	0	0	0	1	0	78.9666
16	-0.5	0	20.2115	0	0	1	0	1	27.3679
16	-0.5	0	20.2115	0	0	1	1	0	76.7484
16	-0.5	0	20.2115	0	0	1	0	1	20.5912
16	-0.5	0	20.2115	0	0	0	1	0	77.66
16	-0.5	0	20.2115	0	0	1	1	1	20.8549
16	-0.5	0	20.2115	0	0	0	1	0	79.3567
16	-0.5	0	20.2115	0	0	1	0	1	21.0699
16	-0.5	0	20.2115	0	0	1	0	0	81.192
16	-0.5	0	20.2115	0	0	1	1	1	20.2011
16	-0.5	0	20.2115	0	0	1	0	0	81.0231
16	-0.5	0	20.2115	0	0	1	1	1	30.2549
16	-0.5	0	20.2115	0	0	0	0	0	81.0608
16	-0.5	0	20.2115	0	1	0	0	1	76.2702
16	-0.5	0	20.2115	0	1	0	0	0	75.5906
16	-0.5	0	20.2115	0	1	1	0	1	60.1501
16	-0.5	0	20.2115	0	1	1	1	0	76.0081
16	-0.5	0	20.2115	0	1	0	0	1	31.5813
16	-0.5	0	20.2115	0	1	0	0	0	78.2148
16	-0.5	0	20.2115	0	1	0	0	1	21.26
16	-0.5	0	20.2115	0	1	1	0	0	78.0144
16	-0.5	0	20.2115	0	1	0	1	1	30.4948
16	-0.5	0	20.2115	0	1	1	0	0	75.4185
16	-0.5	0	20.2115	0	1	1	1	1	23.7615
16	-0.5	0	20.2115	0	1	1	1	0	76.7312
16	-0.5	0	20.2115	0	1	1	0	1	26.5125
16	-0.5	0	20.2115	0	1	0	1	0	79.6774
16	-0.5	0	20.2115	0	1	0	0	1	29.8494
16	-0.5	0	20.2115	0	1	1	1	0	76.0013
16	-0.5	0	20.2115	0	1	0	1	1	21.8797
16	-0.5	0	20.2115	0	1	1	0	0	77.5369
16	-0.5	0	20.2115	0	1	0	1	1	20.5574
16	-0.5	0	20.2115	0	1	1	1	0	80.6553
16	-0.5	0	20.2115	0	1	0	1	1	20.3539
16	-0.5	0	20.2115	0	1	0	0	0	78.4201
16	-0.5	0	20.2115	0	1	0	0	1	27.6306
16	-0.5	0	20.2115	0	1	0	0	0	81.691
16	-0.5	0	20.2115	0	1	1	1	1	24.5895
16	-0.5	0	20.2115	0	1	1	0	0	82.4782
16	-0.5	0	20.2115	0	1	1	1	1	34.354
16	-0.5	0	20.2115	0	1	0	1	0	80.4914
16	-0.5	0	20.2115	0	1	0	1	1	29.458
16	-0.5	0	20.2115	0	1	0	1	0	82.0377
16	-0.5	0	20.2115	0	1	0	0	1	30.4299
16	-0.5	0	20.2115	0	1	1	1	0	77.7034
16	-0.5	0	20.2115	0	1	0	1	1	27.5184
16	-0.5	0	20.2115	0	1	0	0	0	81.8267
16	-0.5	0	20.2115	0	1	1	0	1	30.4592
16	-0.5	0	20.2115	0	1	0	1	0	77.5852
16	-0.5	0	20.2115	0	1	1	0	1	29.4262
16	-0.5	0	20.2115	0	1	1	1	0	80.8321
16	-0.5	0	20.2115	0	1	1	0	1	4.68622
16	-0.5	0	20.2115	0	1	0	1	0	79.924
16	-0.5	0	20.2115	0	1	1	1	1	29.6949
16	-0.5	0	20.2115	0	1	0	1	0	76.8191
16	-0.5	0	20.2115	0	1	1	0	1	32.1482
16	-0.5	0	20.2115	0	1	1	0	0	80.0945
16	-0.5	0	20.2115	0	1	1	1	1	25.9667
16	-0.5	0	20.2115	0	1	1	0	0	80.3283
16	-0.5	0	20.2115	0	1	1	1	1	21.5206
16	-0.5	0	20.2115	0	1	0	0	0	76.0394
17	0.5	1	23.2515	0	1	1	0	0	29.7406
17	0.5	1	23.2515	0	1	0	1	1	74.8364
17	0.5	1	23.2515	0	1	1	0	0	48.8472
17	0.5	1	23.2515	0	1	1	0	1	53.5225
17	0.5	1	23.2515	0	1	1	1	0	72.9835
17	0.5	1	23.2515	0	1	1	0	1	18.2412
17	0.5	1	23.2515	0	1	0	0	0	56.2361
17	0.5	1	23.2515	0	1	1	1	1	70.9641
17	0.5	1	23.2515	0	1	1	0	0	67.1388
17	0.5	1	23.2515	0	1	0	0	1	36.4207
17	0.5	1	23.2515	0	1	1	1	0	65.107
17	0.5	1	23.2515	0	1	1	1	1	50.1749
17	0.5	1	23.2515	0	1	0	1	0	59.8729
17	0.5	1	23.2515	0	1	0	0	1	32.7773
17	0.5	1	23.2515	0	1	0	1	0	62.6073
17	0.5	1	23.2515	0	1	0	1	1	56.8387
17	0.5	1	23.2515	0	1	0	1	0	59.3891
17	0.5	1	23.2515	0	1	1	0	1	23.7407
17	0.5	1	23.2515	0	1	0	0	0	35.065
17	0.5	1	23.2515	0	1	1	1	1	64.3948
17	0.5	1	23.2515	0	1	0	1	0	69.098
17	0.5	1	23.2515	0	1	1	1	1	42.8573
17	0.5	1	23.2515	0	1	1	1	0	58.8793
17	0.5	1	23.2515	0	1	0	1	1	38.8987
17	0.5	1	23.2515	0	1	0	0	0	14.4722
17	0.5	1	23.2515	0	1	0	1	1	56.1335
17	0.5	1	23.2515	0	1	1	0	0	16.785
17	0.5	1	23.2515	0	1	1	0	1	35.7249
17	0.5	1	23.2515	0	1	0	0	0	54.91
17	0.5	1	23.2515	0	1	1	1	1	63.5637
17	0.5	1	23.2515	0	1	0	1	0	61.6825
17	0.5	1	23.2515	0	1	0	0	1	49.0649
17	0.5	1	23.2515	0	1	0	1	0	66.16
17	0.5	1	23.2515	0	1	1	0	1	54.1323
17	0.5	1	23.2515	0	1	1	0	0	58.9874
17	0.5	1	23.2515	0	1	0	1	1	73.9849
17	0.5	1	23.2515	0	1	1	1	0	77.7278
17	0.5	1	23.2515	0	1	0	0	1	27.2433
17	0.5	1	23.2515	0	1	0	0	0	73.2468
17	0.5	1	23.2515	0	1	0	1	1	79.3938
17	0.5	1	23.2515	0	1	1	1	0	77.9333
17	0.5	1	23.2515	0	1	0	0	1	24.7776
17	0.5	1	23.2515	0	1	0	0	0	84.7009
17	0.5	1	23.2515	0	1	0	0	1	24.603
17	0.5	1	23.2515	0	1	1	0	0	82.6131
17	0.5	1	23.2515	0	1	1	0	1	50.6139
17	0.5	1	23.2515	0	1	1	1	0	80.3905
17	0.5	1	23.2515	0	1	1	1	1	66.2452
17	0.5	1	23.2515	0	0	1	0	0	73.4047
17	0.5	1	23.2515	0	0	0	1	1	66.9549
17	0.5	1	23.2515	0	0	1	0	0	76.7421
17	0.5	1	23.2515	0	0	1	0	1	18.4112
17	0.5	1	23.2515	0	0	1	1	0	77.1069
17	0.5	1	23.2515	0	0	1	0	1	63.5987
17	0.5	1	23.2515	0	0	0	0	0	77.7849
17	0.5	1	23.2515	0	0	1	1	1	66.0124
17	0.5	1	23.2515	0	0	1	0	0	79.7153
17	0.5	1	23.2515	0	0	0	0	1	14.3682
17	0.5	1	23.2515	0	0	1	1	0	81.7318
17	0.5	1	23.2515	0	0	1	1	1	76.2144
17	0.5	1	23.2515	0	0	0	1	0	61.2343
17	0.5	1	23.2515	0	0	0	0	1	0
17	0.5	1	23.2515	0	0	0	1	0	83.9621
17	0.5	1	23.2515	0	0	0	1	1	78.3258
17	0.5	1	23.2515	0	0	0	1	0	78.4392
17	0.5	1	23.2515	0	0	1	0	1	50.8028
17	0.5	1	23.2515	0	0	0	0	0	74.6168
17	0.5	1	23.2515	0	0	1	1	1	82.3415
17	0.5	1	23.2515	0	0	0	1	0	79.4164
17	0.5	1	23.2515	0	0	1	1	1	86.6081
17	0.5	1	23.2515	0	0	1	1	0	79.1839
17	0.5	1	23.2515	0	0	0	1	1	81.9351
17	0.5	1	23.2515	0	0	0	0	0	77.6492
17	0.5	1	23.2515	0	0	0	1	1	79.838
17	0.5	1	23.2515	0	0	1	0	0	81.4115
17	0.5	1	23.2515	0	0	1	0	1	74.3601
17	0.5	1	23.2515	0	0	0	0	0	76.343
17	0.5	1	23.2515	0	0	1	1	1	78.2672
17	0.5	1	23.2515	0	0	0	1	0	77.8292
17	0.5	1	23.2515	0	0	0	0	1	13.35
17	0.5	1	23.2515	0	0	0	1	0	81.0356
17	0.5	1	23.2515	0	0	1	0	1	74.1744
17	0.5	1	23.2515	0	0	1	0	0	80.1584
17	0.5	1	23.2515	0	0	0	1	1	87.6317
17	0.5	1	23.2515	0	0	1	1	0	79.1041
17	0.5	1	23.2515	0	0	0	0	1	40.3158
17	0.5	1	23.2515	0	0	0	0	0	78.9018
17	0.5	1	23.2515	0	0	0	1	1	85.4794
17	0.5	1	23.2515	0	0	1	1	0	82.2851
17	0.5	1	23.2515	0	0	0	0	1	61.1813
17	0.5	1	23.2515	0	0	0	0	0	77.9565
17	0.5	1	23.2515	0	0	0	0	1	15.3138
17	0.5	1	23.2515	0	0	1	0	0	81.6339
17	0.5	1	23.2515	0	0	1	0	1	88.2533
17	0.5	1	23.2515	0	0	1	1	0	82.2341
17	0.5	1	23.2515	0	0	1	1	1	85.4882
18	-0.5	0	23.0315	0	0	1	0	1	78.8828
18	-0.5	0	23.0315	0	0	1	0	0	76.0966
18	-0.5	0	23.0315	0	0	0	0	1	77.5562
18	-0.5	0	23.0315	0	0	0	1	0	77.591
18	-0.5	0	23.0315	0	0	0	0	1	78.3496
18	-0.5	0	23.0315	0	0	0	0	0	79.9664
18	-0.5	0	23.0315	0	0	0	0	1	77.9388
18	-0.5	0	23.0315	0	0	0	1	0	74.0825
18	-0.5	0	23.0315	0	0	0	1	1	76.905
18	-0.5	0	23.0315	0	0	1	0	0	78.7748
18	-0.5	0	23.0315	0	0	1	0	1	80.2088
18	-0.5	0	23.0315	0	0	0	0	0	75.1447
18	-0.5	0	23.0315	0	0	1	1	1	77.038
18	-0.5	0	23.0315	0	0	0	0	0	75.0415
18	-0.5	0	23.0315	0	0	1	1	1	78.5087
18	-0.5	0	23.0315	0	0	0	0	0	73.7302
18	-0.5	0	23.0315	0	0	1	0	1	76.946
18	-0.5	0	23.0315	0	0	1	1	0	76.5593
18	-0.5	0	23.0315	0	0	1	1	1	78.2087
18	-0.5	0	23.0315	0	0	1	1	0	73.4973
18	-0.5	0	23.0315	0	0	0	1	1	80.2305
18	-0.5	0	23.0315	0	0	1	0	0	75.1844
18	-0.5	0	23.0315	0	0	1	1	1	74.4938
18	-0.5	0	23.0315	0	0	1	1	0	77.0101
18	-0.5	0	23.0315	0	0	1	1	1	80.9829
18	-0.5	0	23.0315	0	0	1	1	0	78.4843
18	-0.5	0	23.0315	0	0	0	1	1	81.2879
18	-0.5	0	23.0315	0	0	0	1	0	75.1662
18	-0.5	0	23.0315	0	0	1	0	1	82.0992
18	-0.5	0	23.0315	0	0	1	1	0	80.0006
18	-0.5	0	23.0315	0	0	0	0	1	80.9584
18	-0.5	0	23.0315	0	0	1	0	0	76.9236
18	-0.5	0	23.0315	0	0	0	1	1	80.3758
18	-0.5	0	23.0315	0	0	1	0	0	72.4044
18	-0.5	0	23.0315	0	0	0	1	1	79.5897
18	-0.5	0	23.0315	0	0	0	0	0	74.3509
18	-0.5	0	23.0315	0	0	0	1	1	79.7053
18	-0.5	0	23.0315	0	0	1	1	0	79.0352
18	-0.5	0	23.0315	0	0	1	0	1	77.2262
18	-0.5	0	23.0315	0	0	0	0	0	76.5765
18	-0.5	0	23.0315	0	0	0	0	1	76.0325
18	-0.5	0	23.0315	0	0	0	1	0	77.013
18	-0.5	0	23.0315	0	0	1	1	1	79.1743
18	-0.5	0	23.0315	0	0	0	1	0	78.3633
18	-0.5	0	23.0315	0	0	1	0	1	78.1408
18	-0.5	0	23.0315	0	0	0	1	0	76.4523
18	-0.5	0	23.0315	0	0	0	0	1	76.9
18	-0.5	0	23.0315	0	0	1	0	0	76.7445
18	-0.5	0	23.0315	0	1	1	0	1	80.2059
18	-0.5	0	23.0315	0	1	1	0	0	75.6343
18	-0.5	0	23.0315	0	1	0	0	1	77.326
18	-0.5	0	23.0315	0	1	0	1	0	77.8104
18	-0.5	0	23.0315	0	1	0	0	1	78.6459
18	-0.5	0	23.0315	0	1	0	0	0	78.003
18	-0.5	0	23.0315	0	1	0	0	1	78.0699
18	-0.5	0	23.0315	0	1	0	1	0	77.7679
18	-0.5	0	23.0315	0	1	0	1	1	80.5687
18	-0.5	0	23.0315	0	1	1	0	0	75.9822
18	-0.5	0	23.0315	0	1	1	0	1	81.7871
18	-0.5	0	23.0315	0	1	0	0	0	75.5171
18	-0.5	0	23.0315	0	1	1	1	1	80.6359
18	-0.5	0	23.0315	0	1	0	0	0	76.6177
18	-0.5	0	23.0315	0	1	1	1	1	78.3022
18	-0.5	0	23.0315	0	1	0	0	0	76.2352
18	-0.5	0	23.0315	0	1	1	0	1	78.6679
18	-0.5	0	23.0315	0	1	1	1	0	77.5783
18	-0.5	0	23.0315	0	1	1	1	1	78.7924
18	-0.5	0	23.0315	0	1	1	1	0	78.5835
18	-0.5	0	23.0315	0	1	0	1	1	82.1574
18	-0.5	0	23.0315	0	1	1	0	0	75.0106
18	-0.5	0	23.0315	0	1	1	1	1	80.1542
18	-0.5	0	23.0315	0	1	1	1	0	79.6845
18	-0.5	0	23.0315	0	1	1	1	1	84.587
18	-0.5	0	23.0315	0	1	1	1	0	82.041
18	-0.5	0	23.0315	0	1	0	1	1	84.5945
18	-0.5	0	23.0315	0	1	0	1	0	81.6662
18	-0.5	0	23.0315	0	1	1	0	1	85.2202
18	-0.5	0	23.0315	0	1	1	1	0	79.1247
18	-0.5	0	23.0315	0	1	0	0	1	81.1289
18	-0.5	0	23.0315	0	1	1	0	0	78.7579
18	-0.5	0	23.0315	0	1	0	1	1	83.376
18	-0.5	0	23.0315	0	1	1	0	0	79.2394
18	-0.5	0	23.0315	0	1	0	1	1	80.7896
18	-0.5	0	23.0315	0	1	0	0	0	79.0253
18	-0.5	0	23.0315	0	1	0	1	1	80.5174
18	-0.5	0	23.0315	0	1	1	1	0	78.199
18	-0.5	0	23.0315	0	1	1	0	1	77.2562
18	-0.5	0	23.0315	0	1	0	0	0	77.1673
18	-0.5	0	23.0315	0	1	0	0	1	79.195
18	-0.5	0	23.0315	0	1	0	1	0	78.5721
18	-0.5	0	23.0315	0	1	1	1	1	80.8622
18	-0.5	0	23.0315	0	1	0	1	0	69.7178
18	-0.5	0	23.0315	0	1	1	0	1	78.5637
18	-0.5	0	23.0315	0	1	0	1	0	78.6454
18	-0.5	0	23.0315	0	1	0	0	1	78.6676
18	-0.5	0	23.0315	0	1	1	0	0	76.3621
19	0.5	1	24.1176	0	1	0	0	0	63.7422
19	0.5	1	24.1176	0	1	1	0	1	60.1594
19	0.5	1	24.1176	0	1	1	0	0	65.1276
19	0.5	1	24.1176	0	1	0	1	1	62.741
19	0.5	1	24.1176	0	1	0	0	0	71.0921
19	0.5	1	24.1176	0	1	1	0	1	67.0181
19	0.5	1	24.1176	0	1	1	1	0	74.1881
19	0.5	1	24.1176	0	1	0	0	1	64.1291
19	0.5	1	24.1176	0	1	0	1	0	73.9468
19	0.5	1	24.1176	0	1	1	1	1	65.0664
19	0.5	1	24.1176	0	1	1	0	0	74.8793
19	0.5	1	24.1176	0	1	0	1	1	74.702
19	0.5	1	24.1176	0	1	0	0	0	74.3393
19	0.5	1	24.1176	0	1	0	1	1	69.7788
19	0.5	1	24.1176	0	1	0	1	0	75.6486
19	0.5	1	24.1176	0	1	1	0	1	70.0813
19	0.5	1	24.1176	0	1	1	1	0	77.3437
19	0.5	1	24.1176	0	1	1	0	1	73.8038
19	0.5	1	24.1176	0	1	0	1	0	74.7643
19	0.5	1	24.1176	0	1	0	1	1	72.7321
19	0.5	1	24.1176	0	1	1	0	0	75.9284
19	0.5	1	24.1176	0	1	1	1	1	75.3094
19	0.5	1	24.1176	0	1	0	0	0	78.0286
19	0.5	1	24.1176	0	1	1	1	1	72.9435
19	0.5	1	24.1176	0	1	1	1	0	77.5342
19	0.5	1	24.1176	0	1	0	0	1	79.1719
19	0.5	1	24.1176	0	1	0	1	0	82.0058
19	0.5	1	24.1176	0	1	1	0	1	78.8353
19	0.5	1	24.1176	0	1	1	1	0	78.2095
19	0.5	1	24.1176	0	1	1	1	1	74.4771
19	0.5	1	24.1176	0	1	0	1	0	78.0206
19	0.5	1	24.1176	0	1	0	1	1	74.4822
19	0.5	1	24.1176	0	1	1	0	0	73.7946
19	0.5	1	24.1176	0	1	1	1	1	78.725
19	0.5	1	24.1176	0	1	1	0	0	78.018
19	0.5	1	24.1176	0	1	0	0	1	71.7455
19	0.5	1	24.1176	0	1	0	0	0	74.0216
19	0.5	1	24.1176	0	1	0	1	1	77.8331
19	0.5	1	24.1176	0	1	1	0	0	78.144
19	0.5	1	24.1176	0	1	0	0	1	73.5686
19	0.5	1	24.1176	0	1	0	1	0	76.1192
19	0.5	1	24.1176	0	1	0	0	1	70.3267
19	0.5	1	24.1176	0	1	1	1	0	80.3397
19	0.5	1	24.1176	0	1	1	1	1	71.6407
19	0.5	1	24.1176	0	1	1	1	0	77.2978
19	0.5	1	24.1176	0	1	1	0	1	72.4615
19	0.5	1	24.1176	0	1	0	0	0	79.4063
19	0.5	1	24.1176	0	1	0	0	1	73.9385
19	0.5	1	24.1176	0	0	0	0	0	70.1752
19	0.5	1	24.1176	0	0	1	0	1	62.7686
19	0.5	1	24.1176	0	0	1	0	0	70.0822
19	0.5	1	24.1176	0	0	0	1	1	63.9619
19	0.5	1	24.1176	0	0	0	0	0	65.9857
19	0.5	1	24.1176	0	0	1	0	1	60.7834
19	0.5	1	24.1176	0	0	1	1	0	73.6564
19	0.5	1	24.1176	0	0	0	0	1	67.0091
19	0.5	1	24.1176	0	0	0	1	0	69.8249
19	0.5	1	24.1176	0	0	1	1	1	67.034
19	0.5	1	24.1176	0	0	1	0	0	70.5218
19	0.5	1	24.1176	0	0	0	1	1	65.8143
19	0.5	1	24.1176	0	0	0	0	0	74.882
19	0.5	1	24.1176	0	0	0	1	1	75.7303
19	0.5	1	24.1176	0	0	0	1	0	73.6781
19	0.5	1	24.1176	0	0	1	0	1	73.1967
19	0.5	1	24.1176	0	0	1	1	0	76.4122
19	0.5	1	24.1176	0	0	1	0	1	69.437
19	0.5	1	24.1176	0	0	0	1	0	72.6513
19	0.5	1	24.1176	0	0	0	1	1	74.3391
19	0.5	1	24.1176	0	0	1	0	0	76.2411
19	0.5	1	24.1176	0	0	1	1	1	70.9835
19	0.5	1	24.1176	0	0	0	0	0	71.2341
19	0.5	1	24.1176	0	0	1	1	1	69.9332
19	0.5	1	24.1176	0	0	1	1	0	73.5351
19	0.5	1	24.1176	0	0	0	0	1	75.4176
19	0.5	1	24.1176	0	0	0	1	0	75.2521
19	0.5	1	24.1176	0	0	1	0	1	74.2027
19	0.5	1	24.1176	0	0	1	1	0	80.1457
19	0.5	1	24.1176	0	0	1	1	1	78.8265
19	0.5	1	24.1176	0	0	0	1	0	79.0207
19	0.5	1	24.1176	0	0	0	1	1	72.8012
19	0.5	1	24.1176	0	0	1	0	0	74.542
19	0.5	1	24.1176	0	0	1	1	1	74.0957
19	0.5	1	24.1176	0	0	1	0	0	75.0821
19	0.5	1	24.1176	0	0	0	0	1	73.9924
19	0.5	1	24.1176	0	0	0	0	0	71.6041
19	0.5	1	24.1176	0	0	0	1	1	72.3532
19	0.5	1	24.1176	0	0	1	0	0	72.6887
19	0.5	1	24.1176	0	0	0	0	1	67.5115
19	0.5	1	24.1176	0	0	0	1	0	77.8817
19	0.5	1	24.1176	0	0	0	0	1	68.7584
19	0.5	1	24.1176	0	0	1	1	0	80.0912
19	0.5	1	24.1176	0	0	1	1	1	74.5295
19	0.5	1	24.1176	0	0	1	1	0	78.6486
19	0.5	1	24.1176	0	0	1	0	1	70.488
19	0.5	1	24.1176	0	0	0	0	0	74.0129
19	0.5	1	24.1176	0	0	0	0	1	71.5568
20	0.5	0	21.0758	0	0	0	1	1	65.5812
20	0.5	0	21.0758	0	0	1	1	0	57.4956
20	0.5	0	21.0758	0	0	0	1	1	34.8558
20	0.5	0	21.0758	0	0	0	0	0	44.8775
20	0.5	0	21.0758	0	0	1	0	1	9.29059
20	0.5	0	21.0758	0	0	0	1	0	72.8046
20	0.5	0	21.0758	0	0	1	0	1	8.11659
20	0.5	0	21.0758	0	0	1	0	0	48.8995
20	0.5	0	21.0758	0	0	1	0	1	26.1312
20	0.5	0	21.0758	0	0	0	0	0	69.289
20	0.5	0	21.0758	0	0	0	0	1	23.6992
20	0.5	0	21.0758	0	0	1	1	0	75.3221
20	0.5	0	21.0758	0	0	1	1	1	44.1441
20	0.5	0	21.0758	0	0	0	0	0	74.968
20	0.5	0	21.0758	0	0	1	1	1	69.8987
20	0.5	0	21.0758	0	0	1	0	0	19.359
20	0.5	0	21.0758	0	0	1	0	1	19.8947
20	0.5	0	21.0758	0	0	0	1	0	78.5834
20	0.5	0	21.0758	0	0	0	0	1	15.1928
20	0.5	0	21.0758	0	0	1	1	0	73.8493
20	0.5	0	21.0758	0	0	1	1	1	31.5884
20	0.5	0	21.0758	0	0	1	1	0	70.0345
20	0.5	0	21.0758	0	0	1	0	1	32.9124
20	0.5	0	21.0758	0	0	1	0	0	17.723
20	0.5	0	21.0758	0	0	0	0	1	40.2556
20	0.5	0	21.0758	0	0	0	1	0	84.0821
20	0.5	0	21.0758	0	0	1	1	1	39.4346
20	0.5	0	21.0758	0	0	0	0	0	49.7098
20	0.5	0	21.0758	0	0	0	1	1	82.4535
20	0.5	0	21.0758	0	0	1	1	0	54.4733
20	0.5	0	21.0758	0	0	1	1	1	51.3419
20	0.5	0	21.0758	0	0	0	1	0	74.3838
20	0.5	0	21.0758	0	0	0	0	1	40.9885
20	0.5	0	21.0758	0	0	1	0	0	16.7845
20	0.5	0	21.0758	0	0	0	1	1	83.9811
20	0.5	0	21.0758	0	0	0	1	0	70.0853
20	0.5	0	21.0758	0	0	1	1	1	35.9283
20	0.5	0	21.0758	0	0	0	0	0	74.8165
20	0.5	0	21.0758	0	0	0	1	1	74.4919
20	0.5	0	21.0758	0	0	1	0	0	37.3553
20	0.5	0	21.0758	0	0	0	0	1	34.3416
20	0.5	0	21.0758	0	0	0	1	0	76.6259
20	0.5	0	21.0758	0	0	0	1	1	56.4083
20	0.5	0	21.0758	0	0	0	0	0	43.5116
20	0.5	0	21.0758	0	0	1	0	1	18.1046
20	0.5	0	21.0758	0	0	1	1	0	74.6132
20	0.5	0	21.0758	0	0	0	0	1	36.7478
20	0.5	0	21.0758	0	0	1	0	0	27.5487
20	0.5	0	21.0758	0	1	0	1	1	67.8467
20	0.5	0	21.0758	0	1	1	1	0	57.3614
20	0.5	0	21.0758	0	1	0	1	1	37.4215
20	0.5	0	21.0758	0	1	0	0	0	23.4648
20	0.5	0	21.0758	0	1	1	0	1	8.91369
20	0.5	0	21.0758	0	1	0	1	0	75.8478
20	0.5	0	21.0758	0	1	1	0	1	14.6195
20	0.5	0	21.0758	0	1	1	0	0	22.6474
20	0.5	0	21.0758	0	1	1	0	1	7.62521
20	0.5	0	21.0758	0	1	0	0	0	38.645
20	0.5	0	21.0758	0	1	0	0	1	15.6751
20	0.5	0	21.0758	0	1	1	1	0	76.7296
20	0.5	0	21.0758	0	1	1	1	1	49.112
20	0.5	0	21.0758	0	1	0	0	0	26.649
20	0.5	0	21.0758	0	1	1	1	1	50.2303
20	0.5	0	21.0758	0	1	1	0	0	29.5036
20	0.5	0	21.0758	0	1	1	0	1	22.5596
20	0.5	0	21.0758	0	1	0	1	0	78.3121
20	0.5	0	21.0758	0	1	0	0	1	17.6201
20	0.5	0	21.0758	0	1	1	1	0	73.1702
20	0.5	0	21.0758	0	1	1	1	1	48.6498
20	0.5	0	21.0758	0	1	1	1	0	66.0576
20	0.5	0	21.0758	0	1	1	0	1	4.13291
20	0.5	0	21.0758	0	1	1	0	0	38.5361
20	0.5	0	21.0758	0	1	0	0	1	23.3409
20	0.5	0	21.0758	0	1	0	1	0	78.7908
20	0.5	0	21.0758	0	1	1	1	1	49.089
20	0.5	0	21.0758	0	1	0	0	0	33.6844
20	0.5	0	21.0758	0	1	0	1	1	81.569
20	0.5	0	21.0758	0	1	1	1	0	67.5049
20	0.5	0	21.0758	0	1	1	1	1	45.2954
20	0.5	0	21.0758	0	1	0	1	0	75.4729
20	0.5	0	21.0758	0	1	0	0	1	4.74729
20	0.5	0	21.0758	0	1	1	0	0	30.8884
20	0.5	0	21.0758	0	1	0	1	1	84.5454
20	0.5	0	21.0758	0	1	0	1	0	73.4602
20	0.5	0	21.0758	0	1	1	1	1	49.8762
20	0.5	0	21.0758	0	1	0	0	0	8.57053
20	0.5	0	21.0758	0	1	0	1	1	82.507
20	0.5	0	21.0758	0	1	1	0	0	34.3642
20	0.5	0	21.0758	0	1	0	0	1	7.41767
20	0.5	0	21.0758	0	1	0	1	0	82.1576
20	0.5	0	21.0758	0	1	0	1	1	72.535
20	0.5	0	21.0758	0	1	0	0	0	24.5198
20	0.5	0	21.0758	0	1	1	0	1	32.3876
20	0.5	0	21.0758	0	1	1	1	0	75.489
20	0.5	0	21.0758	0	1	0	0	1	10.8406
20	0.5	0	21.0758	0	1	1	0	0	25.6652
22	0.5	0	25.3395	0	0	0	1	1	74.4746
22	0.5	0	25.3395	0	0	0	0	0	68.9122
22	0.5	0	25.3395	0	0	1	0	1	66.1214
22	0.5	0	25.3395	0	0	1	1	0	69.4173
22	0.5	0	25.3395	0	0	0	0	1	70.5543
22	0.5	0	25.3395	0	0	1	0	0	79.2481
22	0.5	0	25.3395	0	0	1	1	1	75.0819
22	0.5	0	25.3395	0	0	1	1	0	72.81
22	0.5	0	25.3395	0	0	0	1	1	73.1619
22	0.5	0	25.3395	0	0	0	1	0	73.9644
22	0.5	0	25.3395	0	0	1	0	1	72.0644
22	0.5	0	25.3395	0	0	1	0	0	68.3587
22	0.5	0	25.3395	0	0	0	1	1	75.92
22	0.5	0	25.3395	0	0	0	0	0	70.881
22	0.5	0	25.3395	0	0	0	0	1	67.6469
22	0.5	0	25.3395	0	0	0	0	0	67.3061
22	0.5	0	25.3395	0	0	1	1	1	74.9386
22	0.5	0	25.3395	0	0	0	1	0	77.1339
22	0.5	0	25.3395	0	0	0	0	1	68.0087
22	0.5	0	25.3395	0	0	1	1	0	75.962
22	0.5	0	25.3395	0	0	0	1	1	70.1268
22	0.5	0	25.3395	0	0	1	0	0	65.9681
22	0.5	0	25.3395	0	0	0	0	1	65.7688
22	0.5	0	25.3395	0	0	0	1	0	79.6383
22	0.5	0	25.3395	0	0	1	0	1	76.7477
22	0.5	0	25.3395	0	0	0	0	0	75.7955
22	0.5	0	25.3395	0	0	0	0	1	72.2698
22	0.5	0	25.3395	0	0	1	0	0	70.9741
22	0.5	0	25.3395	0	0	1	1	1	75.8123
22	0.5	0	25.3395	0	0	1	1	0	71.0666
22	0.5	0	25.3395	0	0	0	0	1	64.9823
22	0.5	0	25.3395	0	0	0	0	0	71.7962
22	0.5	0	25.3395	0	0	1	0	1	58.1728
22	0.5	0	25.3395	0	0	0	1	0	78.4309
22	0.5	0	25.3395	0	0	1	0	1	67.0101
22	0.5	0	25.3395	0	0	1	1	0	70.0721
22	0.5	0	25.3395	0	0	1	1	1	71.1542
22	0.5	0	25.3395	0	0	0	0	0	61.2701
22	0.5	0	25.3395	0	0	0	1	1	69.644
22	0.5	0	25.3395	0	0	1	0	0	67.8155
22	0.5	0	25.3395	0	0	1	1	1	73.8533
22	0.5	0	25.3395	0	0	0	1	0	77.9142
22	0.5	0	25.3395	0	0	1	0	1	54.3975
22	0.5	0	25.3395	0	0	1	0	0	74.004
22	0.5	0	25.3395	0	0	1	1	1	73.3076
22	0.5	0	25.3395	0	0	1	1	0	69.9304
22	0.5	0	25.3395	0	0	0	1	1	71.5001
22	0.5	0	25.3395	0	0	0	1	0	72.6163
22	0.5	0	25.3395	0	1	0	1	1	74.4836
22	0.5	0	25.3395	0	1	0	0	0	63.7992
22	0.5	0	25.3395	0	1	1	0	1	67.3844
22	0.5	0	25.3395	0	1	1	1	0	69.6861
22	0.5	0	25.3395	0	1	0	0	1	63.9575
22	0.5	0	25.3395	0	1	1	0	0	64.6319
22	0.5	0	25.3395	0	1	1	1	1	73.0823
22	0.5	0	25.3395	0	1	1	1	0	71.5963
22	0.5	0	25.3395	0	1	0	1	1	51.2469
22	0.5	0	25.3395	0	1	0	1	0	76.488
22	0.5	0	25.3395	0	1	1	0	1	61.9836
22	0.5	0	25.3395	0	1	1	0	0	71.7479
22	0.5	0	25.3395	0	1	0	1	1	76.2326
22	0.5	0	25.3395	0	1	0	0	0	74.5926
22	0.5	0	25.3395	0	1	0	0	1	78.4536
22	0.5	0	25.3395	0	1	0	0	0	74.439
22	0.5	0	25.3395	0	1	1	1	1	78.8282
22	0.5	0	25.3395	0	1	0	1	0	80.9407
22	0.5	0	25.3395	0	1	0	0	1	74.027
22	0.5	0	25.3395	0	1	1	1	0	75.827
22	0.5	0	25.3395	0	1	0	1	1	81.5031
22	0.5	0	25.3395	0	1	1	0	0	82.3737
22	0.5	0	25.3395	0	1	0	0	1	41.5081
22	0.5	0	25.3395	0	1	0	1	0	83.481
22	0.5	0	25.3395	0	1	1	0	1	85.7551
22	0.5	0	25.3395	0	1	0	0	0	82.5111
22	0.5	0	25.3395	0	1	0	0	1	83.251
22	0.5	0	25.3395	0	1	1	0	0	80.4365
22	0.5	0	25.3395	0	1	1	1	1	81.1368
22	0.5	0	25.3395	0	1	1	1	0	80.8531
22	0.5	0	25.3395	0	1	0	0	1	79.4838
[truncated: 5,777 more rows]

## Sheet: Suppl. Table 3
A_rew_mean	A_rew_tvns_mean	SE_mean	SE_tvns_mean	SR_mean	SR_tvns_mean	SE_effort_mean	SE_effort_tvns_mean	SR_rew_mean	SR_rew_tvns_mean
-0.0583723	0.00711597	0.199832	-0.00615745	1.69331	0.0460747	-0.00642284	0.004306	0.504642	0.00351541
-0.0432197	-0.00679681	0.176349	0.00374169	1.37067	-0.0335402	0.0244812	-0.000728098	0.391482	-0.0218436
-0.150015	0.0256407	0.178099	0.00926097	1.34701	-0.0104361	0.034373	0.00241655	0.509589	0.0109965
-0.0321091	0.0125275	0.190576	0.0116161	1.49833	-0.0149974	0.0289578	-0.00160692	0.455368	0.00176676
-0.0148123	0.0268331	0.206695	-0.00250625	1.4611	0.00780696	0.0259408	0.000577279	0.518983	-0.0220607
-0.0471577	-0.00646757	0.188512	0.00722193	1.60129	-0.0434378	0.0164403	0.00294141	0.466202	-0.0912112
-0.0382603	-0.00332624	0.173646	0.00251549	1.61689	0.0392653	0.0258814	0.005458	0.61256	0.0500585
-0.0756406	0.0235368	0.16888	0.00958172	1.37569	0.0990984	0.0188321	0.00245079	0.399236	0.0517753
-0.0829668	-0.00702835	0.182922	-0.0076529	1.33057	0.0972737	0.00101294	0.00688412	0.536852	0.0883278
0.00779426	-0.0279865	0.190467	0.00591817	1.42931	-0.0226313	0.0182551	0.00245625	0.350042	-0.0254835
-0.0245476	0.00167658	0.183455	-0.00218624	1.56796	-0.0109248	0.0302287	-0.00322625	0.433579	-0.00769863
-0.0123669	-0.0255734	0.160793	0.0107928	1.63027	-0.00123655	0.0261744	0.00520243	0.454848	-0.0212355
-0.156642	-0.0295333	0.19164	0.0098557	1.4485	0.0381832	0.0129924	-0.000636589	0.589247	-0.0109655
-0.02855	-0.00677761	0.184764	0.00991352	1.66439	-0.00262443	0.0276675	-0.000535666	0.547782	-0.026912
-0.00792082	-0.0275041	0.177171	0.00108472	1.7204	0.00244288	0.0353674	-0.00117642	0.442879	-0.013343
-0.296098	0.0172085	0.17083	3.6225e-05	1.51893	0.0278482	-0.0245699	0.00276217	0.53542	0.0917686
-0.196945	-0.039203	0.178802	0.0054878	1.46911	0.059884	0.017795	-0.00111088	0.43792	0.065782
-0.0286814	-0.0133568	0.17762	0.00294525	1.46057	0.00478788	0.0236261	0.000300087	0.434654	0.00938459
-0.0269078	0.00801739	0.175269	0.006884	1.40989	0.0328435	0.0280091	-0.00167222	0.459401	0.0248028
-0.0155504	-0.0454578	0.169262	-0.00352887	1.54527	0.0153015	0.0230628	-0.000380572	0.551995	0.111147
-0.0271939	-0.0129546	0.20693	0.00130139	1.58332	0.0130592	0.0330267	-0.00189683	0.552907	-0.0528298
-0.0397058	0.0113186	0.173955	0.00959239	1.70115	-0.0348339	0.0206182	0.00223165	0.575682	-0.0918127
-0.00616771	-0.00866812	0.179594	-0.000714119	1.53229	-0.0126462	-0.0116994	0.00391266	0.530239	-0.0678248
0.0209534	0.0266006	0.155701	0.0030239	1.70912	0.013672	0.0330184	0.00591614	0.591957	0.00648957
-0.015138	-0.0202072	0.199342	0.0195958	1.4851	-0.0583792	0.0176662	-0.00464189	0.514627	-0.0855636
-0.0325209	0.0115296	0.180966	-0.00212258	1.70724	0.0165471	0.0263977	0.00113949	0.404148	0.0125002
-0.00547396	-0.0121148	0.160435	-0.00256456	1.63356	-0.0485965	0.0269533	0.00354824	0.578787	-0.141389
-0.0468718	-0.00252414	0.169932	0.00065026	1.38457	0.0147803	0.0222449	-0.00129191	0.5036	0.0152822
0.0112808	-0.0176562	0.169538	0.0127966	1.6716	-0.0149553	0.00759429	-0.00347412	0.531897	-0.00756262
0.00113247	0.0374574	0.195067	-0.00291903	1.46574	-0.0328913	0.0140355	-0.00114438	0.441215	0.0231008
-0.0677189	0.0255043	0.194826	-0.00181732	1.54393	0.0511303	0.0280916	-0.00585489	0.519847	0.0287984
-0.0501862	0.00989936	0.164385	0.00600976	1.51923	-0.0232616	0.025391	2.18963e-05	0.535309	-0.00701153
-0.0513418	-0.0195584	0.173323	0.00121452	1.54407	0.0523332	0.0210894	-4.66793e-05	0.456155	0.122367
-0.0553855	-0.0209022	0.199226	0.00205102	1.38119	-0.0198672	0.0183138	-0.000300867	0.461917	-0.0549923
-0.00620034	-0.0134311	0.169195	0.00173323	1.4203	0.0326111	0.0273387	0.00183891	0.439123	0.101026
-0.0225613	0.0403886	0.171878	0.0129781	1.32071	0.0332327	0.0159873	0.00222083	0.413556	-0.038245
0.0180567	-0.0354658	0.186243	0.00696923	1.31823	0.0337333	0.0241634	0.00631113	0.496569	0.0127002
-0.0396279	-0.010031	0.178364	-0.00540495	1.68271	0.033682	0.0194626	0.00417569	0.538602	-0.00432718
-0.338756	-0.00222906	0.191228	0.00178586	1.5119	-0.0301371	0.0296216	-0.00199491	0.534474	-0.0876227
-0.0440036	0.0395852	0.171546	-0.0041036	1.56912	0.0281014	0.0232545	0.00173718	0.473296	-0.0246608
0.00471777	0.0272292	0.168591	0.0163391	1.57528	-0.0148775	0.0303215	0.000254677	0.582798	0.0219114
0.0059902	-0.0470753	0.183113	0.00370935	1.55504	-0.0111355	0.0132789	-0.000357135	0.402046	0.057609
-0.0397593	0.00851657	0.191865	0.00147356	1.5843	-0.0563413	0.00234888	0.00174709	0.597538	-0.0232328
-0.161166	0.034392	0.173764	-0.000663837	1.71216	-0.0282658	0.0148806	0.000289418	0.501768	-0.0304727
-0.012345	-0.0170166	0.151875	0.00586625	1.67395	0.00258671	0.013381	0.00238403	0.524118	0.0421433
-0.0151628	0.0112463	0.176487	0.0192731	1.55659	-0.0313995	0.0276985	0.00143229	0.369245	0.00474216
-0.199195	-0.0145622	0.183372	0.00737778	1.67731	-0.00755359	0.0138519	0.00798843	0.494789	0.0235813
-0.0208774	-0.0182041	0.212473	0.00862948	1.44106	-0.0436182	0.0272683	0.00645836	0.647076	0.0170042
-0.0246549	-0.0225067	0.187443	0.00891609	1.66739	0.00845145	0.0243169	0.00499844	0.404436	-0.00654858
-0.0438023	0.00258894	0.184877	0.00327033	1.5323	0.0448974	0.0111763	0.00305361	0.406198	0.00878001
-0.0376954	0.0148506	0.199354	0.0137529	1.34815	0.0546351	0.0236056	0.00220735	0.474178	0.0381887
0.014024	-0.0129827	0.157274	0.00285963	1.43079	0.00277593	0.0090344	-0.0014516	0.435587	0.0423372
-0.060259	0.0257038	0.187537	0.00289443	1.59453	-0.0254522	0.0245808	0.00611927	0.475327	-0.016492
-0.178032	0.0785915	0.182285	-0.00805242	1.48822	-0.00174606	0.0334412	0.00300992	0.332503	0.072876
-0.0465724	0.0100943	0.167324	0.00527274	1.28742	-0.0118608	0.0285766	0.00399363	0.392912	0.0238841
-0.0431303	0.0185304	0.180887	0.00659362	1.37533	0.0426557	0.0230704	0.000791727	0.484736	0.0681896
-0.0401612	0.0286608	0.156996	0.0115801	1.47233	-0.0438365	0.0281379	3.69605e-06	0.442249	0.0185581
-0.019266	-0.0194556	0.187403	0.00154061	1.32218	-0.023971	0.0173885	-0.00217986	0.363565	0.00342747
-0.0336375	-0.0186885	0.183856	0.0145036	1.42201	0.0871372	0.00889085	0.00148365	0.410166	0.112928
-0.022732	0.0137945	0.174024	0.00655187	1.39669	0.050727	0.0156377	0.00502267	0.449101	0.0048345
-0.0501504	0.0225442	0.182917	-0.00023742	1.57925	0.0231929	0.0133017	-0.000388187	0.489958	-0.0314813
0.00104637	0.0533583	0.194541	0.010729	1.38155	0.00940948	0.0213891	0.00433658	0.536893	-0.00316819
-0.047061	0.0213732	0.188889	0.00615972	1.66622	0.036326	0.0285198	0.00559551	0.454291	0.043826
-0.0132578	-0.0015607	0.168908	-0.0012091	1.61305	0.0447299	0.00909157	-0.00583714	0.55238	0.008804
-0.00571851	-0.0154261	0.185107	0.00245817	1.75197	0.033989	0.0252426	0.00507448	0.576067	0.0884953
0.0553117	0.0257794	0.200706	-0.0152575	1.56385	0.158923	-0.0083107	0.00167775	0.510306	0.234236
-0.151543	0.0458844	0.172888	0.013348	1.88494	-0.0815214	0.00151368	-0.00162418	0.494625	-0.0445253
-0.0167321	-0.0554937	0.193271	-0.0041817	1.4721	0.0477828	0.0267472	0.00401588	0.391953	-0.0164409
-0.0053781	0.0268531	0.178409	0.0026332	1.68082	-0.0406877	0.0142816	-8.34565e-05	0.613575	-0.00926672
-0.0206588	0.0025813	0.190794	0.000576575	1.61898	0.00898389	0.0137341	0.0068029	0.390994	-0.0534296
-0.00886315	-0.0318322	0.175336	0.0066672	1.30279	-0.0568389	0.0288547	0.00148691	0.502734	-0.118744
-0.0444889	0.0205245	0.178332	0.00242652	1.5282	-0.0159519	0.0255456	0.00230246	0.382719	-0.0344094
0.00460317	0.00577353	0.192666	0.00239593	1.63421	-0.0493997	0.0367962	-0.00142247	0.55094	-0.0232538
0.0105442	-0.038835	0.202017	0.00463178	1.47089	0.0307554	0.0250202	0.00459656	0.622283	5.1948e-05
-0.106315	0.0374316	0.156525	-0.000463068	1.37637	-0.0151711	0.0084847	0.00647841	0.525674	-0.114215
-0.0479325	0.0106461	0.161108	0.0131991	1.40964	0.0072242	0.0174126	0.00210071	0.574176	0.0349661
-0.0517855	0.00320288	0.181308	-0.00201603	1.44635	0.0401903	0.0231038	-0.00131551	0.47727	-0.0129956
-0.11639	-0.0115586	0.195716	0.0052898	1.45102	-0.011318	0.014664	0.00204702	0.429532	-0.0797429
0.0161935	-0.0194956	0.171498	-0.00212259	1.52132	-0.000793966	0.0120356	0.0060972	0.629355	-0.036754
0.000470743	0.0114387	0.179924	0.0103904	1.6004	-0.0168066	0.0290071	-0.000501224	0.53161	-0.107945
0.00373827	0.0127997	0.197645	-0.0014747	1.48438	-0.0183485	0.0249712	0.00061499	0.615339	-0.000562198
-0.0284787	0.0048109	0.180181	-0.000372456	1.38337	0.0137185	0.0198934	-0.00475888	0.444728	-0.0123894
-0.0343539	0.00626459	0.18732	0.0134823	1.57228	0.0385027	0.0244187	0.00307781	0.451682	-0.0226876
-0.028236	-0.00115368	0.180609	0.0123635	1.30301	-0.0219266	0.0178332	0.00628839	0.534911	-0.0778216
-0.0238492	-0.0147818	0.176272	7.1367e-05	1.45111	-0.0141975	0.020114	0.00344741	0.505495	-0.108453
-0.332558	0.000443811	0.202313	0.0118668	1.31096	-0.0192811	0.0468893	-0.00596537	0.480686	0.0514583
-0.147564	0.0382779	0.177407	-0.00448969	1.62762	-0.00833471	0.0192222	0.0032375	0.607374	-0.0151523
-0.0289389	0.00432807	0.179865	0.000942446	1.37012	-0.0613569	0.0253883	0.00299859	0.49129	-0.0266703
-0.0306255	-0.00145349	0.180074	-0.0034306	1.45828	-0.0272846	0.0136535	0.00042207	0.441392	-0.014499
-0.035499	-0.00589358	0.186157	-0.00192972	1.70301	-0.0119587	0.0260537	-0.00427752	0.472993	-0.0164214
-0.0374456	0.017315	0.180034	-0.000840565	1.49815	-0.00970055	0.0179427	-0.00173169	0.443161	0.0667938
-0.0323167	0.0358522	0.168142	0.00272319	1.54625	-0.00516749	0.0268651	0.00146579	0.517767	-0.00430158
-0.0432296	-0.0086721	0.209448	0.00724589	1.87212	0.0466504	0.0212972	0.00076503	0.605398	0.0100995
-0.147871	0.00966438	0.187524	-0.00266368	1.53261	-0.0276929	0.0145993	0.00285421	0.478254	0.0334553
-0.0320297	0.0617193	0.201347	0.00104433	1.5453	0.00776745	0.0110856	0.00119606	0.511284	-0.0203247
-0.104983	-0.0101444	0.177263	0.00552618	1.3326	0.029028	0.00855175	0.000752063	0.466147	-0.00689311
-0.0447905	-0.00511767	0.177578	-0.00277311	1.7149	0.116356	0.0291474	0.00230779	0.357243	0.0987686
-0.018386	-0.0355094	0.189521	0.0125985	1.31435	-0.0273588	0.00762912	0.00186912	0.379016	-0.018851
-0.0553136	0.00110802	0.207879	0.000999736	1.54392	-0.0146175	0.0157675	-0.00199363	0.394096	0.0276809
-0.00796186	0.00606608	0.201962	0.00510497	1.1472	0.0277161	0.0218212	0.0013312	0.407004	-0.0339237
-0.0115564	0.0450811	0.185951	0.000444822	1.49435	0.0404012	0.0285762	-0.00349265	0.461685	-0.0261705
-0.0245491	-0.00231172	0.188607	0.00777243	1.33051	0.00648958	0.0267829	0.00734429	0.482382	-0.0636488
-0.0880286	0.0339354	0.175943	0.000342302	1.62225	0.0533	0.0244375	0.00370996	0.561053	0.116021
-0.235671	0.0140065	0.164816	0.00709614	1.38609	0.0641986	0.0178672	0.00204016	0.546759	0.0352514
-0.0499148	0.0358831	0.168371	0.00801916	1.52604	0.0518391	0.0265408	0.00030869	0.392714	0.120323
-0.014327	-0.01783	0.199972	-0.00132278	1.73532	-0.0302867	0.0241604	0.00365264	0.561785	-0.0346764
-0.0330042	0.0483117	0.193948	0.00825427	1.63388	0.02837	0.0226693	-0.000802471	0.566686	0.0578945
-0.0568072	0.0116862	0.183553	0.00937117	1.4926	0.0447329	0.0249713	0.00363428	0.386637	0.0507445
-0.0572561	0.0234224	0.190526	0.0066671	1.47483	-0.00324304	0.0116067	0.00486068	0.513627	0.0426975
-0.0377179	-0.0134041	0.175069	0.0118407	1.54804	-0.00862657	0.0241242	0.00537567	0.451785	0.036439
-0.130881	0.030956	0.171059	0.00962992	1.54438	0.00548346	0.0138467	-0.00830331	0.498017	-0.00714123
-0.172336	0.00365651	0.162845	0.00875893	1.5969	-0.0588495	0.0302115	0.0011918	0.556476	-0.0535651
-0.11532	0.00018614	0.185025	0.00324788	1.54735	-0.0517641	-0.00481965	0.00159194	0.465501	-0.0687658
-0.0211559	-0.00789933	0.189078	0.00308272	1.4071	0.0040105	0.0317996	-0.00239243	0.559149	-0.0408891
-0.0179254	-0.0172551	0.204644	0.00376932	1.58957	-0.0434205	0.0368857	0.000920821	0.71668	0.00195333
-0.0144917	-0.0198885	0.187946	0.0114648	1.43734	-0.0398849	0.0285017	0.000925773	0.608546	-0.0864624
-0.0293377	0.00446152	0.181764	0.00686308	1.76474	-0.100839	0.0277616	0.00154833	0.525179	-0.113948
-0.191276	0.0451279	0.178705	0.00269976	1.66873	0.0268053	0.0162052	0.00786581	0.452079	0.0587367
-0.0989126	0.0103543	0.170131	0.0108016	1.394	0.0932708	-0.00364351	0.00545197	0.433394	0.0467456
-0.182959	0.0341688	0.162123	0.00131337	1.41479	0.052638	0.00377152	0.00908402	0.463683	-0.00900189
-0.037007	0.0448133	0.168175	-0.0034988	1.36539	0.00183829	0.0200324	0.00300409	0.512124	0.00920467
-0.0705482	-0.00380686	0.175643	-0.0075629	1.48864	0.0175414	0.0169843	0.0056096	0.377449	0.0103579
-0.0416454	-0.00066455	0.183164	0.00972368	1.79228	0.0113467	0.0226541	0.00536897	0.516958	-0.0597971
-0.0863678	-0.00327425	0.165053	0.00232614	1.48426	0.00349167	0.00161603	0.00266625	0.518932	0.0171603
-0.0147718	-0.0511402	0.173568	0.0154932	1.65967	0.011866	0.0162935	-0.000907636	0.633984	-0.0297577
-0.0267766	0.00921017	0.169554	-0.000315547	1.6517	-0.0805327	0.0210264	-0.00415722	0.504905	-0.0287866
-0.0202386	-0.0131323	0.178977	0.00481465	1.41331	0.019044	0.0253548	0.00516865	0.413112	0.0277589
-0.0583363	-0.0110547	0.177948	0.00497411	1.54025	-0.0210477	0.0115539	0.00365893	0.483947	-0.042661
-0.0140731	-0.0232055	0.180599	0.00687081	1.49806	0.0451628	-0.00889289	-0.00482993	0.492203	0.0242781
-0.0269185	0.0126021	0.1817	0.00454739	1.48344	-0.0537062	0.0141638	0.00164771	0.511428	-0.0610659
-0.0223508	0.0452823	0.181471	0.00482898	1.55863	0.0142495	0.0242925	0.00482872	0.542274	-0.023737
-0.274541	-0.00150321	0.192444	0.00714007	1.50792	0.0250709	0.0323327	0.00392149	0.48899	0.0931868
-0.0166511	-0.0617113	0.176325	0.00226849	1.50979	0.0173863	0.0321445	-0.00130542	0.487091	0.0685657
-0.0302488	0.0160712	0.207974	0.00648509	1.55263	0.0543098	0.0245061	-0.00341436	0.469524	-0.0337568
-0.0415175	0.0130737	0.198035	0.00774847	1.3163	0.0530416	0.01119	0.00210578	0.47015	-0.0165101
0.00484221	-0.0272914	0.182756	0.0012125	1.52375	-0.0801506	0.0230967	0.000465038	0.581427	0.000172351
-0.0499019	0.0310324	0.190885	0.00371119	1.69174	0.0509092	-0.0107306	0.00584638	0.538667	0.00827535
-0.0180133	-0.0409342	0.179212	0.000738638	1.53148	-0.0100061	0.0225444	-0.00047986	0.437609	0.115453
-0.0167541	0.0154289	0.191552	0.00995291	1.61693	0.0101961	0.0244902	-0.00297082	0.535427	0.0388739
-0.0113383	0.0197486	0.175309	0.00244707	1.15706	-0.0672851	0.0282876	0.00323883	0.485082	0.0248051
-0.167217	-0.0184256	0.189008	0.00860586	1.82749	0.0114382	0.0115527	0.00687616	0.458547	0.0408805
-0.0302804	0.0119116	0.17026	0.00707292	1.52054	-0.0463471	0.0171379	0.00392658	0.515175	-0.126891
-0.0381134	0.0260099	0.180401	-0.00055961	1.31023	0.0270888	0.022465	0.00178766	0.437763	-0.0177547
-0.106936	-0.0173646	0.163692	0.00162334	1.54009	0.0111216	0.00372481	0.00058595	0.52845	0.0149885
-0.0365355	-0.0328733	0.177563	0.00643636	1.56801	-0.042522	0.0306653	-0.00209247	0.546545	-0.0117091
-0.0349489	-0.0103936	0.171286	0.0114965	1.57892	0.0250671	0.0232052	0.00138235	0.604378	-0.0162122
0.00320025	-0.010569	0.173004	0.0159895	1.42981	0.0305182	0.0254919	0.00418253	0.58981	-0.0418899
-0.15088	0.039723	0.167204	-0.00409151	1.59234	0.001285	0.00789286	0.000912143	0.707097	0.0669817
-0.0168724	0.00446571	0.169196	0.00727025	1.55063	0.0198249	0.025124	-0.00253696	0.561976	0.00717562
-0.0298285	0.00856308	0.173458	0.00367806	1.49124	-0.0326678	0.0220607	0.0017736	0.531637	0.0338141
-0.0328768	0.00860359	0.171207	0.0154789	1.46292	-0.0124993	0.0257924	-0.00133877	0.570481	-0.0224357
-0.0327146	0.0121218	0.175349	-0.00112486	1.37634	-0.0394347	0.0253241	-0.00140155	0.354865	-0.00352261
-0.192515	0.0120735	0.186527	-4.29719e-05	1.42739	-0.00727701	0.0177754	0.00354344	0.488388	-0.0164403
-0.0106694	-0.0399424	0.162251	0.00200011	1.45446	0.0273324	0.0274367	-0.0030716	0.461318	-0.0295004
-0.0519028	0.0239481	0.191302	0.00611046	1.55471	0.000994254	0.0287373	-0.00230902	0.558088	-0.0405145
-0.126579	0.0413737	0.176559	0.00740037	1.47264	0.0815012	-0.0152434	0.00782899	0.704246	0.14593
-0.0338405	0.0433275	0.186348	0.00483986	1.43625	-0.0446545	0.0321868	0.00065195	0.417262	-0.110877
-0.0899395	0.012703	0.182589	0.00417679	1.53721	0.104772	0.0426269	0.00191207	0.626373	0.168061
-0.0306098	0.0229062	0.186503	0.0112705	1.36762	0.0345786	0.0213063	0.0037564	0.375613	0.0527335
-0.0860967	-0.0191023	0.170927	-0.000766775	1.74662	-0.00518602	0.0117691	0.00502366	0.514325	-0.00272767
-0.0238892	0.0374877	0.196873	0.00653859	1.53366	-0.0201966	0.0306632	0.00716526	0.513369	-0.1068
-0.00750299	0.0321933	0.176507	-0.00414605	1.52319	0.022988	0.0163407	0.00580721	0.467881	-0.0186532
-0.0207423	0.0109282	0.173117	0.00366876	1.53599	0.0454478	0.0258003	0.00643435	0.52686	0.103944
-0.0115936	0.00314315	0.198896	0.00786442	1.51947	-0.0266401	0.0303639	-0.00277305	0.494115	-0.0146374
-0.0383864	-0.0216993	0.188689	0.00428478	1.54564	0.0901195	0.0272547	0.000625299	0.433599	0.128262
-0.267451	0.0220063	0.170223	-0.00620904	1.56497	-0.0298577	0.0177196	-0.00373077	0.53477	0.0358572
-0.00516019	0.0117208	0.179092	0.00587238	1.5139	0.0508077	0.00951874	6.83365e-05	0.445036	-0.0281247
-0.0239519	0.0157879	0.182081	0.00893294	1.82042	0.145727	0.0143544	0.000318166	0.475115	0.143342
-0.0242649	0.0352073	0.176207	0.00208755	1.60107	-0.0416085	0.0223168	0.00404014	0.536795	0.0325941
-0.0423868	-0.0186406	0.183914	0.00674125	1.70474	-0.0268262	0.0236599	0.000499376	0.432375	-0.0371284
-0.115378	0.0284189	0.179568	0.00431902	1.47858	-0.0230649	0.0086502	-0.000953107	0.510831	-0.120465
-0.0295905	0.0226282	0.175125	0.0107806	1.67971	0.00849568	0.0200107	-0.00364093	0.661209	-0.00096604
0.00566571	-0.019427	0.173917	0.00985101	1.48984	0.0379551	0.0103609	0.00513932	0.556734	-0.0704919
-0.116329	0.0263389	0.185663	0.00446211	1.37523	0.00548919	-0.0195078	0.00380572	0.434356	0.0159947
-0.00905419	-0.0622716	0.170032	0.0133487	1.42257	0.0480689	0.0244337	0.00278186	0.472234	-0.00524368
-0.0209576	0.0167133	0.177236	0.00154196	1.78843	-0.014859	0.0249763	-0.00278242	0.593142	-0.0216473
-0.00504201	0.0154884	0.175997	-0.00228866	1.46179	-0.0588398	0.0247555	-0.000487403	0.441141	-0.0279676
-0.0169676	0.0381527	0.186512	0.0125487	1.58427	-0.00717956	0.0197752	-0.000291245	0.534729	-0.038992
-0.0150469	-0.023811	0.174943	0.00633628	1.35979	0.0338544	0.0241479	0.00316751	0.546675	-0.0403473
-0.0188445	-0.0194153	0.176011	-0.00202707	1.71215	-0.0115589	0.0272607	-0.00457035	0.538578	-0.105409
-0.00890153	-0.00610141	0.18804	0.0183942	1.55287	0.00524484	0.0236461	-0.00192616	0.436021	-0.000359933
-0.0187341	-0.00973284	0.197279	0.00935658	1.62349	0.0496232	0.0259032	0.00362011	0.601652	0.0388356
-0.0237511	0.0182137	0.176048	0.0046526	1.71246	-0.0341978	0.0281366	-0.0010249	0.500449	-0.0298712
-0.0229472	-0.00507055	0.158728	0.00793965	1.41401	0.0277299	0.0294362	0.00218638	0.555953	-0.00266443
-0.104985	0.0532796	0.159531	0.0167481	1.32538	0.0294137	-0.0283396	-0.00668041	0.452466	0.144396
-0.0184345	0.010999	0.201065	0.0136459	1.6336	0.036224	0.0265475	0.00041723	0.624928	0.0533114
0.000428334	0.0387872	0.186389	0.00224028	1.58328	-0.00884717	0.00168353	-0.000724215	0.452669	0.135292
-0.270387	0.000761696	0.177574	0.0125116	1.48818	0.0676735	0.00849533	-0.00041538	0.666867	0.031739
-0.151664	-0.0179737	0.189201	-0.00244334	1.55589	-0.00859061	0.000594638	0.000980863	0.625876	-0.0703866
-0.00203504	-0.0260884	0.17607	0.00585482	1.39233	-0.0356759	0.0213262	-0.000685227	0.455868	0.0250644
-0.0616784	-0.0123402	0.196537	-0.00441338	1.43612	0.0346051	0.00480324	0.00462456	0.406559	0.0469964
-0.0147126	0.0253195	0.197765	0.00533896	1.64805	0.0424692	0.0245715	-0.00613878	0.493654	0.0317959
-0.159665	-0.0234599	0.16671	0.00673649	1.48663	-0.00563735	0.0343921	-0.00463299	0.496723	-0.0451541
-0.0112009	0.016878	0.1891	0.00842835	1.59157	0.00930915	0.0224011	3.49629e-05	0.501039	0.0145872
-0.0230344	0.0258276	0.171175	0.00311495	1.42627	0.030692	0.00972286	0.00619944	0.404996	0.0828838
-0.0567713	0.0215157	0.191814	0.00313052	1.44361	0.0136037	0.0259634	-0.000200537	0.454943	0.0168374
-0.0468056	0.0119445	0.171864	0.0194632	1.48389	0.0158608	0.0154128	0.00174577	0.43594	0.0147878
-0.165237	-0.00827041	0.182652	-0.00154374	1.49743	-0.0182967	0.00197077	-0.000235875	0.59946	-0.00405667
-0.0171243	0.00895555	0.191281	0.0119532	1.53116	-0.0248121	0.0139406	0.00128036	0.552879	-0.00180437
-0.00188864	-0.00313727	0.169724	-0.00620187	1.71571	-0.0117094	0.0293791	0.000862764	0.684274	-0.0290057
-0.0144734	-0.00328003	0.198577	0.00215554	1.68419	0.0311286	0.0392662	0.00169352	0.593774	0.0311779
-0.0703086	-0.00899958	0.185427	0.00280108	1.61528	0.0219576	0.0129309	-0.00384415	0.582053	0.0238442
-0.0437053	0.0330374	0.18921	-0.00290693	1.43697	0.0473717	0.00113206	0.00241115	0.437391	0.068081
-0.0314116	0.00164204	0.182864	0.00219893	1.46125	0.0566706	0.026937	-0.000235039	0.522637	0.0128443
-0.0350998	-0.00430625	0.176306	4.31164e-05	1.3559	-0.0437329	0.0262064	-0.000549419	0.527193	-0.00243142
-0.0368915	0.0410438	0.16481	0.00516307	1.69182	0.0425531	0.0249306	-0.00378953	0.501215	0.0157352
-0.137301	-0.018219	0.191766	0.00454379	1.49369	-0.00939782	0.00789038	0.000738379	0.460805	0.0343907
-0.224881	-0.0158262	0.158627	-0.00439899	1.52716	-0.0616702	0.00730031	0.000728474	0.567196	-0.0838199
-0.0349095	-0.0221949	0.190337	0.011496	1.64387	-0.042592	0.0232175	0.00525739	0.456862	-0.0136862
-0.0750169	-0.0306399	0.174246	0.00292923	1.42667	-0.0365985	0.0133345	0.00286752	0.533724	-0.00185618
-0.0283062	0.0163726	0.181372	0.0143573	1.52143	0.0354354	0.0262136	0.00645391	0.519086	-0.0104778
-0.196517	0.0233628	0.184305	-0.00908954	1.7477	0.0478481	0.0196083	0.00618735	0.640009	-0.0232961
-0.0358924	-0.00444703	0.17745	0.00472911	1.61539	-0.0398126	0.00102621	-0.00311551	0.404848	-0.0585341
-0.00529023	-0.00555974	0.16904	0.00487777	1.42541	-0.0564118	0.00180277	0.005033	0.524063	-0.104148
-0.0434324	-0.0032701	0.188422	0.0209627	1.39024	-0.0396182	0.0169201	0.00307718	0.504129	-0.0763996
-0.0420282	0.0264933	0.166071	0.00357904	1.51809	-0.0290641	0.026811	-0.00218293	0.526543	-0.075451
-0.0232875	0.00596052	0.190723	0.0061758	1.45332	-0.0237144	0.0256936	4.02566e-05	0.432304	-0.0885254
-0.108247	-0.00408052	0.17632	0.000536918	1.49939	0.0621519	-0.000100521	-0.000563552	0.413085	0.0648102
0.014704	-0.0107499	0.183918	-0.00771499	1.36183	0.0433887	0.0172598	-0.00396082	0.431076	0.00909389
-0.0268637	-0.032473	0.184886	0.0072314	1.71844	-0.0287282	0.0251397	-0.00156944	0.416125	-0.00580074
-0.113553	-0.00627307	0.18142	0.00475699	1.46	0.0514859	0.0278503	0.00233035	0.477609	0.0860587
-0.0496372	0.020323	0.174058	0.0112012	1.5141	-0.0562842	0.0113877	-0.00625825	0.602976	-0.0217147
-0.00683004	-0.00625801	0.179692	-0.00517457	1.64217	-0.0410117	0.0159046	0.00369953	0.512657	-0.0829515
-0.135443	-0.0106234	0.164248	0.004973	1.32184	0.0504118	-0.00471539	-0.00522223	0.470695	0.0373227
-0.0645913	0.0031084	0.168569	-0.000389924	1.47872	-0.0186527	0.0258036	-0.000532109	0.468688	0.007282
-0.10553	0.0265797	0.17551	-0.000494791	1.41018	-0.0316744	0.0205916	-0.000732222	0.504929	-0.0376401
0.0451693	0.0109011	0.190501	0.00444027	1.48462	-0.0162848	-0.0298524	0.00400855	0.581874	-0.034863
-0.0599827	0.0347187	0.184939	0.00169094	1.38375	0.0339022	0.0291834	0.00442878	0.540386	0.00968924
-0.169308	0.0427778	0.168268	0.00342133	1.66911	0.0861631	0.0149079	-0.0024887	0.686409	0.043151
-0.0173545	0.00432551	0.182947	-0.000990896	1.43529	0.0291397	0.0145488	0.00250828	0.49074	0.0346125
-0.0344857	-0.0016677	0.195441	0.00562593	1.58518	0.015743	0.00581329	0.00279816	0.479691	0.0371378
-0.0244762	-0.0125404	0.185824	-0.0031728	1.56388	-0.0165098	0.0209819	0.0033324	0.483397	-0.0112483
-0.0303581	-0.011785	0.174306	0.0134381	1.45223	0.00452131	0.0321613	0.00155563	0.529359	0.101172
-0.0398382	0.0141089	0.189236	0.00106038	1.6263	-0.0136965	0.0275836	-0.00272592	0.540571	-0.0119386
-0.184686	0.0149265	0.20469	0.0014587	1.5997	0.0254851	0.0168654	0.00484064	0.624147	-0.0341918
0.00569372	0.00568715	0.17604	-0.0008395	1.58098	0.00874624	0.0238094	0.00450395	0.486598	-0.00570427
-0.100224	0.00927692	0.170778	0.00350619	1.42387	0.0188729	0.0132278	0.00414946	0.453816	-0.0109239
0.00215095	-0.00207049	0.187353	0.00643919	1.50408	0.0357908	0.0244318	0.00208899	0.48302	-0.00472458
-0.033259	-0.010795	0.177854	-0.000228269	1.43346	-0.0384766	0.0208148	0.00280915	0.493914	-0.106412
-0.00756607	0.0581558	0.174254	-0.00643989	1.56882	-0.0767011	0.0190864	0.00222414	0.520562	-0.00599776
-0.0179774	0.0246517	0.186139	-0.00308924	1.32444	0.0516912	0.0384178	-0.00297599	0.387898	0.0107822
-0.0497063	0.0334319	0.164621	-0.0017199	1.55269	-0.0156525	-0.00319901	0.000897062	0.602118	0.0413033
-0.167654	-0.0246145	0.195512	0.00505135	1.6316	-0.0135942	0.00138059	-0.00202361	0.541547	-0.0109811
-0.226765	-0.00814001	0.171596	0.00786808	1.43008	-0.00631116	0.0126167	-0.000504771	0.406078	0.00723652
-0.0288707	0.0294839	0.196578	0.0023775	1.5578	-0.0162669	0.0295279	-0.00195716	0.404304	-0.0108154
-0.0298639	0.000276241	0.18103	-0.000597728	1.45911	0.00654809	0.0236461	0.000423063	0.433703	0.0266902
-0.0460928	0.0328909	0.16911	-0.00183943	1.69794	0.0490003	0.0157113	0.00359177	0.593439	0.0990211
-0.0270549	0.0255971	0.188141	-0.00257553	1.38207	0.0894657	0.0220783	0.00141308	0.337581	0.0471505
-0.0447638	-0.00698853	0.215339	-0.00175298	1.45232	-0.00485493	0.0275168	0.00084492	0.558719	-0.0444851
-0.0418442	-0.0146841	0.206454	-0.00349748	1.48335	-0.0097105	0.0166324	-0.000220705	0.404579	0.0142352
-0.0693419	0.0412953	0.165059	0.000582312	1.45873	-0.0333246	0.00854956	0.00448081	0.499164	0.00471951
-0.0397236	0.00719343	0.173574	0.00158876	1.56066	-0.0140837	0.0291135	-0.00372507	0.321795	0.0610759
-0.0647918	-0.0225046	0.182732	0.0102954	1.33953	-0.0175704	0.0352195	0.00209772	0.443695	-0.0338174
-0.0217025	0.036147	0.183364	0.00795838	1.54561	-0.0345351	0.028543	-0.000728679	0.525046	-0.0569173
-0.0640221	-0.00407492	0.187816	-0.00109723	1.668	-0.0273554	0.0299878	0.00101162	0.592088	-0.0264734
-0.0346236	0.0135206	0.187238	0.00218567	1.39656	0.0239085	0.0162468	-0.00138178	0.413362	-0.00213131
-0.0386238	-0.00239589	0.187949	0.00940863	1.50733	-0.0254322	0.0240597	-0.000867717	0.46786	-0.000996059
-0.0255644	0.0159695	0.17676	0.0146502	1.64188	-0.0324911	0.0143836	-0.00439317	0.476147	-0.0503531
-0.0777763	0.0226184	0.156546	0.0126784	1.56693	-0.0118738	0.025165	0.00209031	0.412738	-0.0317431
-0.00286797	0.0465766	0.197404	0.00163915	1.50173	-0.0174361	0.0189679	0.0059766	0.419887	-0.018959
-0.0152072	0.0389874	0.174416	-0.00301834	1.58694	-0.0447881	0.0290214	0.00370541	0.527699	0.0301221
-0.0487172	0.00965343	0.189097	-0.00535693	1.42156	-0.0433441	0.0309593	-0.00220003	0.38589	-0.0576244
-0.0505618	0.0481209	0.160628	0.000314903	1.34	-0.00624875	0.0223658	0.00864818	0.420653	0.0523662
-0.0693077	0.0036454	0.192078	0.0110732	1.53594	-0.0107603	0.00440578	0.00122638	0.462486	0.0226327
-0.0480016	0.0222946	0.160416	0.00942133	1.40828	-0.0228448	0.0281974	0.0026022	0.440235	-0.0153075
-0.0727559	0.00522371	0.173685	0.000899375	1.50161	0.0674803	-0.0169117	0.00471958	0.433992	0.0609352
-0.0973686	-0.00893777	0.170472	0.0031775	1.58946	-0.0527456	-0.0100396	0.00881507	0.398997	-0.051275
-0.0679268	-0.0392978	0.187882	0.00327517	1.46829	0.0186888	0.0354287	-0.00122589	0.47319	0.0749887
-0.0802556	0.0145258	0.143264	-0.000395945	1.5358	0.0212122	0.027594	0.00150396	0.401025	0.150285
-0.13768	0.00414259	0.17055	-0.0034661	1.43386	-0.0598998	0.0178055	0.00356414	0.459894	0.0548028
-0.167707	0.00305488	0.180536	-0.000569698	1.37436	-0.0405994	-0.00283034	0.00386228	0.419005	-0.0958973
-0.0279281	0.0144111	0.180524	0.00823699	1.57664	0.0583189	0.0145502	0.00695016	0.426264	0.0366394
-0.0264536	0.0134539	0.183234	-0.00446782	1.45764	0.0342645	0.0209718	0.00520106	0.518334	0.0401671
-0.061435	0.00847086	0.192474	-0.000959454	1.57592	-0.0147543	0.0154093	0.000127409	0.504868	0.00276809
0.0163248	-0.0209518	0.17844	-0.00197234	1.46764	-0.0246424	0.00595397	0.000146111	0.424175	0.0232109
-0.0330858	0.0476549	0.179735	0.00938153	1.39472	-0.0457113	0.0278405	0.00120871	0.656032	-0.0225561
-0.0188198	-0.025973	0.185067	0.00681625	1.51311	-0.0327972	0.0201968	0.000433604	0.477259	-0.0216124
-0.0549472	-0.0308622	0.17427	0.00387637	1.49214	-0.0181663	0.0302563	-0.00568026	0.566343	-0.0481876
-0.158166	0.0186785	0.18962	-0.000564214	1.43075	-0.0250362	0.00275627	0.00398451	0.49527	-0.0792374
-0.103608	-0.0616	0.190702	0.0060306	1.5082	0.0258991	0.0144129	0.00392456	0.507403	-0.0504303
-0.0269258	0.0312885	0.175448	0.00161633	1.47057	0.0554986	0.0219535	0.00422364	0.458661	0.0730866
-0.022316	-0.00567006	0.168953	-0.00594831	1.62325	0.0264274	0.0284514	-0.0038706	0.553179	-0.0129276
-0.0900213	-0.0181865	0.176959	0.00622717	1.49028	0.00767665	0.0330956	0.00416162	0.443344	0.0598124
-0.119334	0.00419941	0.191275	0.00177713	1.52673	-0.00823161	0.00751851	0.00315656	0.560533	0.0410084
-0.0287758	0.0162158	0.177078	0.00642068	1.56449	-0.0673292	0.0235867	0.00270799	0.464639	-0.0782936
-0.0208338	0.0167433	0.174542	-0.00509288	1.5158	0.0238462	0.0238049	0.00432103	0.436375	0.055053
-0.00464047	-0.00222401	0.165922	0.00443011	1.61889	-0.000861322	0.0169152	0.0032183	0.529711	0.0179011
-0.0236552	0.0188418	0.20793	0.00375867	1.28856	-0.0293856	0.0261367	-0.00133441	0.319538	-0.0354645
-0.0360211	0.0116489	0.180324	0.00674107	1.45687	-0.00353728	0.019961	0.000589224	0.530036	-0.00782432
-0.0464341	0.0182331	0.181699	0.0136689	1.55229	-0.0247179	0.0268859	-1.37758e-06	0.555336	0.0356332
-0.0778673	-0.0316428	0.175471	0.0112409	1.60478	-0.0717185	0.0127007	0.0033497	0.500752	-0.0808081
-0.0149315	0.0232687	0.190975	0.00311594	1.5105	-0.0344644	0.0127178	-9.87732e-05	0.456216	-0.04359
0.00271225	-0.0165973	0.191323	-0.000534389	1.52784	-0.0679946	0.0273537	-0.00108661	0.594133	-0.0301577
-0.00617616	0.0219828	0.165177	1.07197e-05	1.54077	-0.0127901	0.0166272	0.000631302	0.468759	0.0485711
-0.0831134	0.0482393	0.155568	0.00472305	1.63694	0.0414633	0.0199091	0.00509865	0.606046	0.12721
0.0134053	-0.0200098	0.184342	0.00783962	1.63516	0.0251854	0.0286324	0.00217995	0.528738	-0.0607791
-0.20997	-0.0266979	0.157053	0.00807446	1.52183	-0.0585131	0.00706803	0.0014436	0.56654	-0.0416889
0.044921	-0.0407772	0.151109	0.00281272	1.382	0.0116876	0.0297389	0.00485596	0.384222	0.0800103
-0.0404629	0.0275644	0.178564	0.00384944	1.34006	0.0106665	0.0073931	0.00821248	0.538102	0.0248105
-0.225535	0.000306696	0.171765	0.00804363	1.66216	-0.0278854	0.00860565	0.00129611	0.58702	-0.0500766
-0.0580515	0.0606363	0.180637	0.00997162	1.48884	-0.0499597	0.0246923	-0.00242929	0.450921	0.0134021
-0.0304329	0.00316986	0.185636	0.00898141	1.42767	0.00869541	0.0280482	0.00651386	0.476115	0.00939514
-0.0590386	0.0449808	0.164319	0.00592621	1.51394	0.0594089	0.0327122	0.000980475	0.459918	0.0287172
-0.0287691	-0.0298709	0.195163	0.00906437	1.61056	0.0381011	0.0116236	0.000433275	0.47917	0.0173878
-0.125273	-0.0356079	0.182665	-0.00980093	1.37568	0.0520033	0.0186781	0.00422983	0.542846	-0.0762889
-0.00873986	0.0252146	0.179374	0.00479818	1.5069	0.0338201	0.0530747	-0.00244639	0.461645	0.0285384
-0.02885	0.0285147	0.180336	0.00912717	1.63424	0.00374443	0.0248965	0.000380979	0.454039	0.000981745
-0.148472	0.00176703	0.171631	0.000990026	1.47499	-0.0328731	0.00458707	0.00295835	0.595823	0.0221887
-0.0236357	-0.016496	0.179497	0.00287911	1.48061	-0.0426234	0.0164281	0.000850362	0.419337	-0.0456246
-0.0278316	-0.00433774	0.177684	0.0104885	1.3726	0.0416921	0.0297169	-0.00223283	0.510037	-0.00849985
-0.109392	0.0208388	0.199336	0.00234567	1.55845	0.0559624	0.00966803	0.00228926	0.440179	0.018858
-0.144772	-0.00775387	0.162167	-0.00153392	1.60982	-0.118032	0.0210055	0.00402892	0.549666	-0.047707
-0.0453836	-0.000592899	0.187749	0.00468807	1.4376	0.0584106	0.00866588	0.00202264	0.4895	0.0127775
0.0069866	-0.0353679	0.165002	0.000715025	1.41364	0.117749	0.0253167	-0.00395424	0.496529	-0.0248014
-0.304192	0.0449705	0.185883	0.00513775	1.40558	0.0104787	0.0265152	-0.00351725	0.573756	-0.0563907
-0.182009	0.024182	0.166017	-0.00736133	1.44573	0.0605824	0.0231774	-0.00185141	0.567623	0.043277
-0.0492842	0.0208734	0.17461	0.0144968	1.56848	-0.0255522	0.00605304	0.000935612	0.423704	0.0684225
-0.0184301	-0.0075915	0.165155	0.00794445	1.35659	0.013783	0.0258507	0.00206833	0.492644	-0.0150822
-0.0140289	-0.0572446	0.183807	-0.00028927	1.65678	-0.0402447	0.0258493	0.00430827	0.431258	0.0492873
-0.0284757	-0.00169219	0.17869	-0.00205187	1.44281	-0.0451014	0.0185572	0.000782685	0.442604	-0.0971532
-0.318502	0.0101953	0.165941	0.0011651	1.40158	-0.0160279	0.0082801	0.00496471	0.481004	-0.0521913
-0.0246632	0.0301523	0.188881	0.00673938	1.4927	-0.0378246	0.0246727	0.000961589	0.531964	0.0173775
-0.0118784	-0.01486	0.171753	0.0036831	1.48232	-0.0448722	0.0276774	-0.000800077	0.460522	-0.0239187
-0.0422403	0.00929915	0.18501	-0.00279304	1.41382	0.0323447	0.0299531	6.30378e-05	0.373186	-0.0360684
-0.0548227	0.0101046	0.193581	-0.00196823	1.76546	-0.0892859	0.0138918	-0.000493887	0.568145	-0.0099952
-0.183192	0.0388296	0.175091	0.00183867	1.40336	0.0505915	0.0514963	0.0048403	0.289397	0.119052
-0.0506712	-0.0412365	0.182005	0.00382929	1.69996	-0.0065493	0.0288799	-0.00182869	0.461772	-0.0144862
-0.0136008	0.0609701	0.190279	0.0111749	1.69213	-0.011948	0.0209926	-0.000266992	0.556338	0.0900368
-0.0489511	0.0144592	0.170305	0.00545619	1.46594	-0.0145781	0.0132531	0.00615164	0.563272	-0.038271
-0.180863	0.00681915	0.167952	0.0173509	1.74415	-0.0488403	0.0239695	0.0010418	0.588479	0.0200897
0.0108608	0.000897622	0.175791	0.00527424	1.61736	-0.0126279	0.0254072	-0.00260087	0.530561	-0.0309945
0.0108398	-0.0172685	0.194424	0.00963964	1.70515	-0.00841443	0.0262229	-0.00143861	0.359185	0.00821027
-0.0131988	-0.0565273	0.182182	0.00419654	1.49539	-0.00938414	0.0241097	-0.000154023	0.574802	0.054502
0.00701521	-0.0368421	0.173639	0.00553382	1.42495	-0.0899823	-0.00111598	0.00741809	0.685388	-0.171462
-0.0324642	-0.0120995	0.181636	0.00789111	1.64955	-0.0277723	0.026654	-0.00256982	0.535448	-0.0351734
-0.0102475	0.0482951	0.178851	0.018598	1.63796	0.0241745	0.0235216	0.000687937	0.428662	0.0216207
-0.0419225	-0.0159969	0.185926	0.00483084	1.3366	0.0555732	0.0140229	0.00361318	0.38414	0.0838982
-0.00207541	-0.00959183	0.186405	0.00773655	1.35705	0.0160726	-0.00720345	-0.00203361	0.507387	-0.0615195
-0.0109483	-0.0241142	0.177551	-0.000781252	1.52632	0.0507043	0.0238989	0.00290625	0.502971	0.0625013
-0.222497	-0.0228467	0.193917	0.0030551	1.42353	-0.017917	0.0234956	0.00270524	0.401532	0.0466713
-0.0339887	0.0273842	0.164553	0.00736282	1.58524	-0.0675377	0.0204769	0.00436613	0.516059	-0.0237367
0.00306408	0.00618256	0.177636	0.013702	1.46502	-0.0467357	0.0276972	9.28693e-06	0.558425	0.0222731
-0.154723	0.0274993	0.179658	-0.00208909	1.46337	-0.0182642	0.027039	-0.00172952	0.53813	-0.040298
-0.0289715	-0.0041999	0.179559	0.00586778	1.40028	-0.0064807	0.0248586	0.000140393	0.554736	0.00207025
-0.0180361	-0.0220818	0.183422	0.00375126	1.33392	0.0453849	0.0188287	-0.00157356	0.374961	0.140816
-0.0255205	-0.0139747	0.168985	0.00786464	1.32399	-0.0527762	0.0275345	0.00146559	0.481956	-0.0585458
-0.066857	0.00758012	0.169674	0.00113456	1.41205	-0.0115723	0.0244889	-0.000495683	0.497827	-0.0996652
-0.058409	0.0422609	0.169482	0.0214847	1.47605	-0.0229346	0.0187049	0.00454103	0.490723	0.0416698
-0.160144	0.00200924	0.154799	0.0020807	1.3985	-0.00505025	0.0321121	0.00168977	0.522251	0.0591759
-0.221118	0.0460606	0.180343	0.00206286	1.52137	0.0244879	0.0204079	0.00172686	0.471339	0.0132647
-0.0677108	0.0544881	0.157314	0.00823717	1.55344	0.0188525	-0.00219333	0.00138062	0.409314	0.118504
-0.0290956	-0.00236976	0.178502	0.00298713	1.58511	-0.0725764	0.00548148	0.00139809	0.543286	-0.0824541
-0.10638	0.00332857	0.174719	-0.0100666	1.64512	-0.0653384	0.00697135	0.000401573	0.587736	-0.0435562
-0.0501265	0.030062	0.167337	0.0066831	1.77232	0.0454755	0.0251799	0.00742846	0.54323	0.0228945
-0.0187587	0.00283882	0.178457	0.0124105	1.48145	0.00615913	0.0158395	0.00773456	0.518793	0.00548227
-0.0224329	0.0264579	0.194087	-0.00581575	1.40376	-0.0421036	0.0125264	0.00252539	0.323242	-0.0513531
-0.000573261	-0.0147654	0.17956	0.00838312	1.53683	0.00115392	0.0288283	-0.000352577	0.545902	-0.0753805
-0.0201068	0.0167709	0.177485	-0.000347169	1.44011	-0.0518805	0.0289342	0.000714188	0.576322	-0.0472994
-0.235233	-0.036836	0.173694	0.00508124	1.55645	0.0040112	0.0165973	0.00186722	0.287961	0.112047
-0.0409692	0.0366457	0.187329	0.00884872	1.38883	-0.0430986	0.0217529	0.00405451	0.5559	-0.125129
-0.02048	-0.0333624	0.168774	0.00285389	1.70181	0.0499311	0.0126006	0.00149992	0.51655	0.0820641
-0.0270388	0.00263768	0.189593	0.00130817	1.3705	0.0332921	0.0263888	0.0024121	0.526632	0.00991766
-0.0261135	0.0242765	0.157071	0.00129843	1.58615	0.0130847	0.0272831	0.00169836	0.594773	-0.0360555
-0.0386168	0.00231547	0.19507	0.00177822	1.4867	0.00957042	0.0146111	-0.00322225	0.537136	-0.00171248
-0.0351668	0.0205844	0.172354	0.0178129	1.72074	-0.0241657	0.0224192	0.00243594	0.551762	0.00667794
-0.263006	-0.00659296	0.145695	0.00125107	1.77833	-0.0545696	0.00284455	-0.00573293	0.426666	0.0616651
-0.0756066	0.0584039	0.203887	-0.00525144	1.51392	0.0437359	0.00595765	0.000584607	0.582089	0.00894552
-0.0204189	-0.00817283	0.186213	0.00682766	1.58217	0.0928469	0.029532	0.00145255	0.493536	0.166165
0.00178518	0.0158876	0.160524	0.00229698	1.59288	-0.000722828	0.0192159	0.00306116	0.523466	0.000644347
-0.0882597	-0.00101109	0.202236	0.00549269	1.61634	0.00358128	0.00651099	-0.00483321	0.397618	-0.0104287
-0.00788587	-0.00281363	0.16836	0.0058006	1.48087	0.00312779	0.0250286	0.00288897	0.483563	-0.0132074
-0.00189681	-0.0283921	0.170187	0.0104589	1.41127	-0.032549	0.028509	0.00298439	0.58353	-0.0802691
-0.0046747	0.000717446	0.18987	0.000973619	1.58531	0.0771384	0.0325708	0.00190105	0.63181	0.0693901
-0.0358616	-0.0095597	0.188109	-0.00671807	1.42222	0.0226941	0.0273471	-0.000915164	0.582386	-0.0105472
-0.00447393	-0.000433516	0.173635	0.00459151	1.17888	0.0207987	0.0194311	0.000882806	0.537518	0.0131808
-0.0219741	0.00634319	0.154355	0.00389647	1.41365	0.0331941	0.0122294	0.00203729	0.339255	0.0420915
-0.0893358	-0.0170646	0.165347	0.00276693	1.45839	0.0742047	0.00880057	0.00376541	0.472594	0.0452119
-0.0116247	-0.0060705	0.195307	0.00118488	1.4791	-0.00840624	0.0212244	0.00327903	0.438663	0.116134
-0.00148685	0.0173888	0.171114	0.00190077	1.73854	0.0263554	0.0270801	0.0018615	0.44648	0.0328935
-0.120329	0.0309859	0.193308	0.000100009	1.71694	0.00224628	-0.00020093	0.00438112	0.492357	-0.0478264
-0.0457788	0.0207938	0.154579	0.00516198	1.44832	0.0283544	0.0235189	-0.00194417	0.516382	0.0231522
-0.022387	-0.0118965	0.178975	0.00158123	1.43782	0.0168108	0.0265608	-0.00112577	0.440407	0.0176423
-0.0643832	0.00227237	0.18135	0.00842362	1.43757	-0.0355904	0.0233589	0.00298266	0.540436	-0.0635885
-0.0625014	0.0450888	0.204212	0.00534936	1.57775	0.0299618	0.0150494	0.00158977	0.54567	0.0236294
-0.0439945	-0.0205229	0.176319	0.00128035	1.4985	-0.00232728	0.0262962	-0.00188361	0.466419	0.000355196
-0.14296	0.0256624	0.158325	0.00488498	1.3004	0.0648338	-0.0208801	-0.00527268	0.567791	-0.00967564
-0.0102251	-0.0103258	0.158896	0.00538757	1.51044	-0.032642	0.0266017	0.00346926	0.450125	-0.0906236
-0.0274179	0.00956793	0.178825	-0.00358156	1.51062	-0.0361568	0.0170923	0.000394427	0.542331	-0.0617229
-0.0374512	0.0123067	0.17803	0.00512427	1.56658	-0.0733804	0.0176139	-0.000906382	0.47797	-0.0608874
-0.0323919	0.0417151	0.185815	-0.000302601	1.33171	-0.0443631	0.02581	-0.00301176	0.473359	0.00730731
-0.0604379	0.0409236	0.183533	0.00553662	1.58543	0.0356034	0.0260236	0.00269542	0.55223	0.00522234
-0.0112546	0.00129538	0.175523	0.00433545	1.57351	0.0213455	0.0224574	0.00456599	0.575748	0.0240743
-0.0566415	-0.000886039	0.164677	0.00559464	1.65706	0.0201664	0.0243102	-0.0112407	0.442135	0.0674655
-0.00137428	0.000223497	0.187351	0.00139717	1.65371	0.00169933	0.0288622	0.000699917	0.484988	-0.00762902
-0.018514	-0.0168378	0.182925	0.000824406	1.59304	0.0333975	0.0308264	0.000972998	0.394667	-0.0382728
-0.105049	0.0159701	0.192358	0.00461113	1.402	0.0042282	0.0309336	0.000326516	0.549071	-0.082085
-0.0469099	0.050234	0.181575	0.0102303	1.40287	-0.0309383	0.0161234	0.00391661	0.464747	-0.0266927
-0.00419412	-0.0295411	0.183227	0.0016024	1.39307	0.0031822	0.0261086	-0.00206725	0.402188	0.00196661
-0.0323333	0.0264894	0.151849	-0.00131867	1.47203	0.057126	0.0244549	-0.000638692	0.402443	0.0884601
-0.0371534	0.0360541	0.18257	0.0140402	1.65105	0.0178316	0.0256949	0.00522818	0.607996	-0.0492458
-0.0261245	0.0344371	0.186612	0.00135076	1.38121	-0.0433088	0.0342678	-0.000389199	0.430715	0.0310637
-0.163628	-0.0172249	0.19391	0.0105372	1.6782	0.00487479	0.0144551	0.001727	0.428678	0.0220547
-0.203423	0.0056353	0.180218	-0.00665993	1.57347	-0.0178793	-0.00635203	0.00299961	0.481436	0.0896434
-0.0263803	0.0133897	0.182997	0.0030814	1.72734	-0.0194759	0.0152038	0.00076855	0.59021	-0.0335221
-0.019378	-0.0026258	0.170367	0.0149396	1.59433	-0.066693	0.0295654	-0.000501602	0.612543	-0.0535436
-0.0959235	0.0186098	0.181572	-0.0019799	1.48677	-0.0240282	-0.00142261	0.00173386	0.60285	0.00781614
-0.123937	0.00132595	0.170949	7.15052e-05	1.546	0.0384276	-0.00326218	0.00389312	0.561928	-0.00564637
-0.0395796	0.00877673	0.176277	0.00281781	1.43986	0.0448885	0.0104934	0.000941408	0.517313	0.0437028
-0.100597	0.0127514	0.175817	-0.00289552	1.43381	-0.0179019	-0.0189802	-0.00362	0.531753	-0.020264
-0.0445063	0.0142454	0.181867	0.00439746	1.31147	0.0514511	0.0315593	-0.00592171	0.509521	-0.109332
-0.0031653	-0.0202948	0.167621	0.00900634	1.64763	0.0109124	0.0296528	-0.00184661	0.727736	-0.0520079
-0.0166853	0.0213347	0.183732	0.0103978	1.48298	0.0454543	0.00914731	0.0017594	0.397074	-0.0264943
-0.0375039	0.000494317	0.161564	0.00115153	1.50436	-0.0550824	0.0238235	0.000788436	0.530438	-0.0357308
-0.0353882	-0.00981219	0.182912	0.00136213	1.62434	0.00998991	0.0305148	0.00363455	0.525192	-0.00545761
-0.194057	-0.011338	0.176513	0.00294378	1.37114	-0.00501082	0.00621289	0.00463587	0.49938	0.0147628
-0.076566	0.00249429	0.20733	0.00789943	1.48544	0.0088047	0.0198098	0.00126016	0.646548	0.00748983
-0.0372088	0.0132376	0.189039	0.00910652	1.70937	0.0202223	0.0270457	-0.00241745	0.445703	0.0200794
-0.144687	0.0234089	0.192409	0.0040723	1.58346	0.0788888	0.0250805	0.00292325	0.468907	0.0398266
-0.297074	-0.0159881	0.188669	0.00501531	1.57528	-0.0137138	0.0395652	-0.00348957	0.425347	0.0722556
-0.0297712	0.0189082	0.171329	0.00567759	1.63144	-0.0356686	0.0232967	0.00500282	0.552637	-0.0163186
-0.0220618	0.00857815	0.195901	0.00420916	1.63132	0.0299091	0.0316569	0.00113813	0.510101	0.0554883
0.131647	0.0158294	0.164774	0.00409786	1.55123	-0.0351671	-0.00425796	0.000662597	0.430958	-0.0504275
-0.126306	0.0361097	0.191814	0.0073742	1.52889	-0.0471579	-9.51062e-05	0.00341973	0.413506	0.0509874
-0.0193542	-0.00863667	0.173392	0.00341827	1.54569	0.0233302	0.0288348	0.00393709	0.597161	0.00845696
-0.17904	-0.0161746	0.175812	0.00331008	1.5328	-0.0170864	0.00308533	0.0035819	0.473001	0.0208641
-0.241221	0.0327619	0.187485	-0.0102609	1.59825	-0.0601582	0.00576206	-0.00164324	0.418367	-0.0520176
-0.0638785	0.00575976	0.176666	0.0102622	1.31395	0.038486	-0.0293297	0.0025123	0.459585	0.0656973
0.020157	-0.0434143	0.188738	0.00229098	1.49792	0.0293651	0.0161091	0.0019427	0.609195	-0.096342
-0.00761212	0.0116569	0.180531	0.00612072	1.67299	-0.0300476	0.0287202	0.00708031	0.44411	-0.00533024
-0.0296091	0.00155287	0.170725	-4.05155e-05	1.54462	0.00710153	0.0261444	0.00412523	0.510723	-0.00525479
-0.15752	-0.0324759	0.203793	0.00162845	1.46104	-0.0168386	0.0408193	0.000944587	0.481067	0.0165674
-0.0809422	-0.00730927	0.171652	0.00213091	1.51552	-0.0857626	0.0148512	0.00862074	0.533553	-0.0030136
-0.0451951	-0.0246329	0.177795	0.00288238	1.65718	-0.03204	0.0219712	0.00194145	0.50142	-0.0334563
-0.00247164	-0.00844413	0.172192	-0.00542742	1.68797	0.0547202	0.0125286	-0.00303313	0.378124	0.0100277
-0.0311964	0.0335853	0.178665	0.016066	1.35601	0.0144654	0.0329852	0.00540325	0.508889	-0.0615768
-0.0466119	0.063115	0.170512	0.0142423	1.43563	-0.0172234	0.0283717	0.000879538	0.470951	-0.0742562
0.000190606	-0.0243066	0.18197	0.00407418	1.34683	0.00537163	0.015641	0.0033966	0.391441	0.09608
-0.0369986	0.0326769	0.182095	-0.00125532	1.40618	0.0204444	0.0217409	-0.00159919	0.505919	0.0195313
0.0114689	0.0329817	0.18416	-0.00182061	1.55153	0.0203954	0.0287132	-0.000462699	0.434272	-0.0122053
-0.105905	0.0332768	0.157873	0.00227445	1.52432	-0.0201745	0.0212175	0.00338054	0.645969	0.0270823
0.0210664	-0.00970824	0.156785	0.00662888	1.45564	0.0142616	0.0183984	0.00241519	0.577748	0.0199193
0.0120519	0.0521085	0.194889	0.010613	1.55282	-0.0471586	-0.000188559	-0.00110654	0.456145	0.0300555
-0.0273676	0.0412561	0.188472	0.00394874	1.47441	0.00163722	0.0291103	0.00349965	0.494538	-0.0854746
-0.0201162	-0.0219713	0.192535	-0.00701139	1.63237	0.013705	0.0224763	0.0031688	0.466273	-0.0725278
-0.275298	0.0173613	0.184983	-0.00449846	1.75895	0.00940517	0.0249976	0.00233545	0.574575	0.0145024
-0.0254666	0.015702	0.175814	0.00121224	1.36051	0.0230049	0.024028	0.00636421	0.48617	-0.0333041
-0.114094	0.0697835	0.187423	0.0045521	1.60478	-0.0636067	-0.0180094	0.000317112	0.451387	-0.0214502
-0.014974	-0.0266679	0.195646	0.00322178	1.48679	-0.0223097	0.0287506	-0.00126396	0.618912	-0.070554
-0.17435	0.0208241	0.198147	0.00310776	1.64551	-0.039852	0.035075	-0.00134629	0.579439	-0.00156938
-0.0801075	0.0287389	0.168077	0.00993295	1.30142	0.0261161	0.0263189	0.00320613	0.426002	0.0219947
-0.0190533	0.00883191	0.178472	0.00884064	1.5052	-0.0126298	0.0272954	-0.000944925	0.450922	-0.0631604
-0.0225664	0.0117724	0.175279	0.00896671	1.54737	0.012382	0.0239082	-2.27848e-05	0.549389	-0.020843
-0.0222901	0.0306272	0.184711	0.00100293	1.60452	0.0708521	-0.00512799	0.00122995	0.397428	0.104948
-0.0265045	0.0140245	0.193156	-0.00169286	1.56839	-0.00926159	0.0233541	0.00165858	0.610517	-0.0556323
-0.251433	0.0616888	0.169093	-0.000500311	1.65142	-0.00728154	0.0122594	0.00796739	0.495951	-0.0502145
-0.0309091	0.0320729	0.167561	0.00284409	1.43393	0.0236283	0.00878255	0.002582	0.474889	-0.0434809
-0.156958	-0.00360323	0.194437	0.00935007	1.42855	0.000198674	0.0130362	-0.00162601	0.599318	-0.0370362
-0.0240244	-0.0263385	0.194725	0.00229426	1.46859	-0.00829357	0.0219554	-0.00172738	0.530514	-0.030902
-0.00349719	-0.0389672	0.18549	0.0110556	1.41971	-0.0405108	0.0198996	0.00763469	0.397146	-0.0228962
-0.0129259	0.00205026	0.185833	-0.00654348	1.5846	-0.0321883	0.0250126	0.00371906	0.452912	-0.0776349
-0.0319706	-0.0120257	0.172467	0.00690253	1.40444	0.0256711	0.0305217	0.00275925	0.483758	0.0606657
-0.0177205	-0.0319127	0.18363	0.000328473	1.65556	0.0147243	0.0215293	0.00292633	0.418152	-0.0328662
-0.0448282	-0.00743168	0.193917	0.00565192	1.73559	-0.0121104	0.023962	-0.0011292	0.466395	0.0347559
-0.0484122	0.0129594	0.173109	0.011338	1.79039	0.00397657	0.0156026	0.000567723	0.464558	0.0349538
-0.0543196	-0.0162932	0.172973	0.000961047	1.39071	0.0702574	0.00291097	0.00154273	0.556122	0.050461
-0.129014	0.00383493	0.199779	0.00558688	1.41059	-0.00872206	0.0215333	0.00474969	0.592674	-0.0553803
-0.173616	-0.0412812	0.180675	0.00501584	1.51946	0.0180007	0.0318138	0.0012419	0.48697	0.0223186
-0.267717	0.0116608	0.197583	0.00104817	1.68597	0.0232682	0.0152523	0.00499333	0.42551	0.0211806
-0.0345788	0.0339904	0.177781	0.0102818	1.6583	0.0667026	0.0263281	0.00408151	0.580046	0.0701746
-0.0444517	-0.00222509	0.179988	0.00631579	1.49911	-0.0177863	0.0255937	0.00471797	0.452909	-0.0734106
-0.0605718	0.0370587	0.184615	0.00397493	1.44495	0.0592588	0.0170756	-0.000247107	0.340477	0.0271881
-0.00138802	0.0132005	0.196219	0.00102881	1.48016	0.0533453	0.0120962	0.00027395	0.439668	0.105532
-0.0197024	0.00530112	0.178925	-0.000931752	1.53247	0.0386553	0.025574	0.00102709	0.502988	0.00539054
-0.00052555	0.0184252	0.164886	0.00140641	1.39055	0.0546316	0.021156	0.00110899	0.46827	0.125787
-0.0310173	-0.01267	0.16977	0.0109658	1.34618	0.00339177	0.0208191	-0.000527984	0.451079	0.0103611
-0.220623	0.0515276	0.197047	0.00585337	1.45038	-0.0246094	0.01292	-0.00594282	0.538154	-0.06508
0.0160397	-0.0387104	0.196392	0.00231266	1.41802	0.0201142	0.0194369	-0.00162444	0.458133	-0.0149891
-0.0255273	0.0251166	0.198049	0.00633666	1.41333	0.00114911	0.0270446	0.00212672	0.495304	-0.0496011
-0.187021	0.041366	0.184721	0.000329248	1.59931	-0.0338195	0.00058843	0.0039725	0.564223	-0.110006
-0.157734	-0.0183042	0.180828	-0.000275251	1.18199	-0.0256507	0.0235716	0.0014666	0.502278	-0.0303537
-0.0378486	0.0046317	0.168917	0.00614389	1.58578	0.0346554	0.0236536	0.00315205	0.453096	-0.036035
-0.0386193	0.021999	0.195721	0.00561666	1.64046	0.00555418	0.0280526	-0.00251816	0.587316	-0.057019
-0.0500715	-0.0142618	0.180128	0.00923628	1.42847	0.0226631	0.0204302	-0.000832869	0.312568	0.0341465
-0.0623955	0.0349947	0.168244	-0.00085512	1.47291	0.0247261	0.013762	-0.00185344	0.512675	-0.0186415
-0.0276429	0.0442613	0.170492	0.0109894	1.39093	0.0831624	0.0363928	0.00135709	0.638833	0.00196246
-0.191356	-0.0121452	0.18983	0.00154151	1.58704	-0.00741672	-0.00385328	0.00438367	0.540048	-0.0351827
-0.0156795	0.0226164	0.152056	0.0107913	1.38431	-0.069167	0.00765096	0.00247278	0.595073	0.00336736
-0.0431535	0.0413381	0.187346	0.00618573	1.48432	-0.012224	0.0119291	0.00235809	0.625485	-0.0627976
-0.0015999	0.0113147	0.186408	0.00593732	1.65273	0.0412905	0.0284312	0.000419243	0.367419	0.0639071
-0.0191168	-0.00283522	0.169977	0.0137824	1.47142	0.0375032	0.0205278	0.00518649	0.626619	0.0300273
-0.0458869	0.0577136	0.179304	0.00365217	1.57134	-0.0628941	0.0247701	0.000390884	0.533936	-0.0653337
-0.00503591	-0.00803222	0.200516	-0.00635935	1.58349	-0.00900977	0.0230098	0.00341781	0.394085	-0.0544086
-0.0284349	-0.0236322	0.17741	-0.00128795	1.62936	-0.0430801	0.0217059	0.00187447	0.501707	-0.104181
-0.0612542	0.0240722	0.182478	0.00681076	1.57496	0.0629736	0.0118292	0.00226931	0.418247	-0.0036339
-0.0177691	0.00846557	0.193459	0.0010014	1.49268	-0.0632152	0.0250592	0.0036918	0.35323	-0.0530281
-0.242716	-0.00763063	0.165835	-0.00303273	1.61006	0.123581	0.000828024	0.000982817	0.641402	0.0492445
0.0562467	-0.0126724	0.190275	0.00480414	1.38036	0.0173521	0.0232582	0.00557123	0.598989	-0.029785
-0.0336977	0.0293503	0.200648	0.0014827	1.49088	0.0229904	0.0261138	0.00142053	0.526033	-0.0398286
-0.0367175	-0.00829647	0.197869	0.00999092	1.52245	0.0449379	0.0246597	0.00388273	0.57449	0.0499543
-0.230482	0.0171665	0.158734	0.00655519	1.2422	-0.0341452	-0.00395774	0.000989839	0.465176	-0.04912
-0.0431398	0.0177968	0.183081	0.000643191	1.61571	-0.0704703	0.0233153	-0.00456778	0.623543	-0.0203104
-0.0337092	0.0386419	0.181822	0.0104595	1.54671	-0.0195657	0.0236907	0.00273892	0.50085	0.0611819
-0.0351821	-0.000116062	0.201057	0.00960764	1.42893	-0.0356181	0.0245666	0.000323045	0.384878	0.0302176
-0.011153	0.013654	0.177988	0.0107857	1.50158	0.0655345	0.0220875	-0.00304755	0.619575	0.0385029
-0.189658	0.0585714	0.168859	0.00324802	1.64205	-0.0531181	0.0228783	-0.00450063	0.613434	-0.0667765
-0.139066	0.037435	0.168453	0.00165585	1.46176	-0.0329329	0.0229814	0.0015883	0.386073	0.0173253
-0.0899107	0.02533	0.209577	0.000487923	1.46189	0.0204163	0.0330733	0.00534638	0.475054	-0.0167863
-0.0324586	0.00365964	0.176204	0.00963292	1.50498	-0.0238026	0.0191152	0.00229537	0.452567	0.00329142
-0.0393647	0.0194985	0.203454	0.00765521	1.32133	0.0724771	0.0153892	-0.00101293	0.426205	0.0942984
-0.0210642	-0.0126199	0.184357	0.00169895	1.48169	-0.0469302	0.0272858	0.00091069	0.519692	-0.0510261
-0.00912855	0.0143313	0.196818	-0.000530905	1.78709	-0.0794744	0.0313867	-0.0020755	0.410458	0.0292142
-0.0345711	0.0516908	0.162916	0.000783887	1.71476	-0.0303357	0.0226878	0.00279771	0.485431	0.0469333
-0.0793229	-0.00585717	0.164023	0.00469275	1.41565	-0.00652431	0.0115792	0.00140235	0.500162	0.144579
-0.0317883	0.0202299	0.185196	0.0107098	1.62145	-0.00571247	0.0193961	0.00397994	0.406139	-0.135747
-0.24706	-0.000721597	0.181081	0.00617037	1.50575	0.0138294	0.0303055	-0.00182866	0.474689	0.0300813
-0.0557031	-0.0118925	0.181822	0.00615482	1.57976	-0.0679452	0.0280268	0.00166962	0.510918	0.0103268
-0.00337826	-0.0155314	0.179746	0.00902963	1.51414	0.0823169	0.0210718	-0.00192365	0.546639	-0.0235824
-0.0745112	0.0280985	0.187598	0.00290067	1.36036	-0.0153619	0.00599462	-0.00378569	0.396842	0.0514591
-0.0634503	0.0252367	0.157287	-0.00415329	1.54813	-0.0589376	0.0255694	-0.00517124	0.454029	-0.00564063
-0.186694	-0.0296182	0.161479	0.00264696	1.78218	0.0675602	0.0063344	0.00669356	0.440459	0.0437935
-0.013098	-0.0115315	0.181512	0.00169604	1.47746	0.0309402	0.0268034	0.000232689	0.515738	-0.0142276
-0.0369725	0.0160398	0.175036	0.00615631	1.57953	0.011764	0.0224032	0.00348438	0.471684	0.0383236
-0.00753525	-0.0199764	0.188311	0.00502811	1.45369	-0.0743778	0.0217859	0.000123125	0.641644	-0.0497521
-0.0239755	-0.00432494	0.170419	0.00140267	1.56672	-0.0347547	0.0210723	-0.000655412	0.566002	-0.00675982
-0.0132163	-0.0153874	0.178543	0.0067338	1.48277	-0.0381328	0.0317535	0.00056563	0.433593	0.0429336
-0.0213404	-0.00496021	0.20174	-0.00163257	1.34393	0.0249474	0.0230883	-0.000438076	0.418752	-0.0492837
-0.049949	0.00149186	0.178299	0.00242452	1.2969	0.0970591	0.0395977	0.00779646	0.380664	0.0741737
-0.019541	0.00934913	0.187628	0.00933631	1.64245	-0.0237016	0.0187912	-0.00200148	0.41139	-0.0143608
-0.32281	0.0254412	0.175308	-0.000959886	1.37381	-0.0227992	0.0129835	-0.00398269	0.466465	-0.066125
-0.0406901	0.01514	0.175098	0.00292545	1.36619	0.0206541	0.0303763	-0.00734544	0.39693	-0.0347937
0.100545	0.00645707	0.179837	0.0127223	1.59833	0.0384001	-0.016144	0.00351425	0.56115	0.0512595
-0.000356461	0.0266046	0.1743	-0.00489214	1.45498	0.0970043	0.0222526	0.00408722	0.573459	-0.0846223
-0.027125	-0.00507097	0.166592	0.00700142	1.45848	0.0239269	0.0385828	0.0025305	0.505734	0.0283609
-0.00828852	0.0117566	0.184825	0.00410763	1.41803	-0.00138093	0.0182056	-0.000413951	0.549101	0.0144383
0.00184798	-0.0532645	0.177429	0.00425741	1.34084	-0.0341368	0.0133971	0.00260435	0.495435	-0.0517402
-0.245581	0.0078866	0.182102	0.0117829	1.64156	0.0712442	0.0104334	0.00248508	0.592325	0.063873
-0.0356628	0.0588503	0.168423	0.00419204	1.49181	0.0360219	0.00785504	0.00249411	0.504779	-0.0115305
-0.0140261	-0.00838	0.17646	0.00307336	1.4963	0.039431	0.00639001	-0.000226047	0.525748	-0.0373219
-0.012773	-0.0422	0.192633	0.000947695	1.52911	0.0361268	0.0250528	-0.000958961	0.372462	0.0458036
-0.0371964	-0.0310913	0.182221	0.00362211	1.72442	-0.0661931	0.0253152	0.00128136	0.44888	-0.0683188
-0.0272536	-0.0458688	0.185999	0.00642392	1.53137	0.0171699	0.0292418	-0.00311866	0.431243	-0.0301237
-0.0100058	0.0025761	0.191449	-0.000112552	1.47917	-0.0263673	0.0224463	0.00484101	0.503954	-0.00504481
-0.0188341	0.00322891	0.196542	3.25807e-05	1.6053	0.0140804	0.0321337	-0.000782246	0.473105	0.00257755
0.0202725	0.00808878	0.18463	0.011093	1.55319	-0.0451769	0.024387	0.000157346	0.549779	-0.0260195
0.00624913	0.012394	0.183558	0.0120042	1.47937	0.0487882	0.0135632	0.00166013	0.442515	0.00611306
0.0114252	-0.00462892	0.160247	0.000418165	1.46962	0.0182292	0.0238661	0.000412792	0.579786	-0.0195769
-0.0352666	0.0210935	0.17027	0.00971869	1.42845	-0.0424146	0.0242513	0.000570609	0.587221	-0.121671
-0.0345868	-0.0154712	0.186112	0.00739038	1.26112	0.00975873	0.0107745	0.0010663	0.434239	0.0261282
-0.028278	-0.0178773	0.187704	0.00828269	1.39077	0.040787	0.0121492	0.00017382	0.433562	-0.0397465
-0.0722602	0.0219369	0.185879	0.000841357	1.44478	0.0324973	0.00130711	0.00147045	0.589441	0.00187589
-0.0382126	0.0236796	0.187012	-0.000147331	1.54834	0.0337857	0.0189993	0.00467972	0.470317	0.015812
-0.0286379	0.00487288	0.159122	0.00726149	1.4834	0.0349606	0.025432	0.00291505	0.526836	-0.048111
-0.0293363	0.0391398	0.169328	0.00393316	1.59668	0.0152139	0.0266085	0.00411567	0.393774	-0.0669137
-0.177167	0.0395001	0.161643	0.00580824	1.48577	0.0318597	0.0219677	0.00206787	0.468456	0.0664095
-0.0161678	0.0402335	0.175713	-0.000129419	1.50845	0.0083869	0.0205766	0.00326786	0.45751	0.0315568
-0.0289383	0.0248107	0.180059	0.0111607	1.43076	0.00305171	0.0218432	0.00490178	0.505838	-0.0603486
-0.0622566	0.0142681	0.167186	0.0117789	1.54854	-0.0495206	0.00610928	-0.000612217	0.491242	-0.0781044
-0.0321026	0.0359039	0.185581	0.00651964	1.52806	0.059444	0.0214117	-0.00520117	0.508212	-0.0936542
-0.0173152	0.014224	0.180761	0.00886346	1.38211	-0.0243543	0.0254172	-0.000943006	0.485789	-0.0764778
-0.0117309	0.0159608	0.197267	0.0148695	1.4023	-0.0114583	0.0238811	0.0026343	0.406369	0.00343221
-0.14406	-0.0290264	0.19578	-0.00266175	1.36735	0.0313757	-0.000304243	0.00183458	0.598177	-0.00225589
-0.141794	0.00564018	0.186314	-0.00274416	1.41357	-0.0673281	0.00595032	0.00285631	0.481042	-0.0629459
-0.0532831	0.0110434	0.179906	0.00682322	1.63731	0.104719	0.0234182	0.000733578	0.51167	0.120781
-0.134789	0.029061	0.176161	0.00174423	1.55458	-0.00222639	0.0294914	-0.00174961	0.529532	-0.117241
-0.0243481	-0.0187711	0.178116	0.00840943	1.66633	-0.00315468	-0.0155331	0.00338556	0.480958	0.0076475
-0.116914	0.0551746	0.169289	0.003237	1.57331	0.00135145	-0.0104968	0.000379092	0.367291	0.088613
-0.296797	0.0431351	0.160982	0.000459122	1.49721	0.0458093	0.013769	0.00124775	0.339004	0.0859486
-0.0302453	0.0208269	0.181765	-0.00374381	1.75551	-0.0290342	0.0318223	-5.69362e-05	0.465216	0.0292326
-0.0376579	-0.0158607	0.189139	0.0137102	1.67731	-0.0365591	0.00613226	0.000159296	0.505932	-0.00746374
-0.0479177	-0.00368436	0.18045	0.0036301	1.54974	-0.0534717	0.0202636	0.00369436	0.432036	-0.0125621
-0.0456264	-0.0109091	0.175743	-0.00203319	1.58335	-0.0187807	0.0127517	0.00273791	0.466689	0.00140186
-0.0508382	-0.00753053	0.152392	0.000208811	1.56532	0.0795668	0.0121271	-0.00122033	0.608858	0.00416201
-0.04697	0.0164543	0.177217	0.00187311	1.52944	0.021634	0.0266164	0.000463706	0.49281	-0.00628581
-0.0239059	-0.0386551	0.181025	0.00690682	1.57872	-0.0633027	0.00846312	0.00918818	0.618427	-0.137848
-0.0430892	-0.0430882	0.19403	0.0034153	1.55286	0.0034871	0.0166706	-0.00157991	0.472142	0.051169
-0.0135189	-0.0252923	0.173383	0.000326418	1.43978	-0.0367541	0.0147113	-0.0031338	0.470422	0.0198539
-0.0126053	0.0447124	0.199765	0.00686459	1.54349	0.0251884	0.0218566	0.000720633	0.531871	0.00203145
-0.00364863	-0.0141316	0.175825	0.00680069	1.67674	0.00972768	0.0292455	-0.00208246	0.495754	-0.0374105
-0.0489491	-0.0180219	0.187044	0.00661804	1.55275	-0.0860137	0.0353633	0.00454282	0.520499	0.00098986
-0.0504078	-0.0212942	0.170245	0.00838686	1.57687	0.0146449	0.00684879	-0.0028903	0.644029	-0.0492106
-0.033159	0.00545396	0.175717	0.00400388	1.6953	-0.0410206	0.0171684	-0.00118488	0.523898	0.022961
-0.148695	0.0288069	0.172715	-0.000650933	1.52298	0.0767355	0.0194245	0.000274851	0.528202	-0.114559
-0.0164686	0.00618185	0.176758	0.0160255	1.51211	0.0303589	0.0239589	0.0020603	0.44574	-0.130669
-0.0956169	0.0339235	0.192773	1.47895e-06	1.32725	0.0296454	0.00627118	0.000149293	0.442306	0.0144766
-0.102879	-0.0262583	0.183391	0.00137375	1.50327	0.0370944	0.0139347	-0.000120472	0.573461	0.0233844
-0.10268	-0.0202889	0.208847	0.000551135	1.44563	-0.0714629	0.0250504	0.00253261	0.666214	-0.132718
-0.382638	0.0268924	0.173758	0.0031357	1.46258	0.108009	0.00200434	-0.00647384	0.454132	0.0814586
-0.0182991	0.0210712	0.192973	0.00327937	1.29083	0.040897	0.0249504	0.0023923	0.491041	0.0296691
-0.0115513	0.00579852	0.167002	0.00870716	1.4547	-0.0470405	0.0299918	0.000455002	0.495539	-0.10301
-0.0397706	-0.0137182	0.172823	0.00912761	1.69324	0.016331	0.0271115	0.00337378	0.504549	0.0555295
-0.0314374	0.0178529	0.18195	-0.0031604	1.583	-0.0462233	0.0068404	-0.000666872	0.477324	-0.0148601
-0.0481028	0.00539994	0.192121	0.0146571	1.55381	-0.0392543	0.0271028	0.00264643	0.48197	-0.0978186
-0.127327	0.0175731	0.171439	0.00670309	1.65948	-0.0204072	0.00716902	0.000531734	0.421313	0.0108191
-0.0209361	0.0409885	0.172468	0.00164658	1.53733	-0.00251659	0.0260561	0.00677887	0.548192	-0.019968
-0.207621	0.0420327	0.206002	0.0113227	1.61791	0.0381287	0.0190266	0.0051828	0.515217	0.0490159
-0.0935558	0.0363594	0.189907	-0.0017989	1.48052	-0.0797782	-0.0161018	-0.0018196	0.541808	-0.0866209
-0.0485912	-0.00385658	0.202856	0.00191562	1.60132	-0.0746564	0.023735	0.00277266	0.523309	-0.0715717
-0.0112423	-0.00777182	0.188855	0.000853283	1.45507	0.0163374	0.0225628	0.00465005	0.515158	0.0106328
0.0671046	0.0141162	0.176159	0.00384186	1.56648	-0.0223495	0.0155873	0.00719841	0.511484	0.0175262
-0.0684223	0.0463775	0.178625	0.0160552	1.30997	0.00297348	0.0240106	0.00310981	0.447848	-0.0278086
0.014498	0.00985794	0.167786	0.00912035	1.54311	-0.00963225	0.0263215	0.00162262	0.464279	-0.00840157
-0.141372	0.00746681	0.180002	0.00265744	1.22672	0.054635	0.0288654	0.000185343	0.535043	0.0618287
-0.0243758	-0.0290017	0.175717	0.0113135	1.55184	0.00433803	0.0254417	0.00403254	0.583479	0.0874011
-0.0101722	0.030982	0.190418	0.0125038	1.46921	-0.0722049	0.0220874	0.00494693	0.514354	-0.055438
-0.124615	0.0282603	0.193129	0.00791448	1.54393	0.000497015	0.0103476	-0.000419251	0.544134	0.0622671
-0.03204	0.0232383	0.194267	0.00276658	1.44321	0.0634164	0.021179	0.0033635	0.428749	0.010438
-0.0329162	0.0289798	0.167997	0.00403687	1.56817	-0.0165239	0.0190378	0.00228584	0.526063	-0.000853161
-0.0511713	0.0338557	0.183704	0.00118254	1.7002	-0.0578729	-0.0232499	0.0018782	0.454576	-0.0504886
-0.0504282	-0.00190227	0.173351	0.00713233	1.31994	0.0232495	0.0188655	0.0109407	0.35062	0.0370362
-0.144792	-0.0579779	0.173363	0.00886321	1.39163	0.0148338	0.00808954	0.000182807	0.512237	-0.0131373
0.00249255	0.0058131	0.184502	0.00659903	1.59177	-0.00673226	0.0281736	-0.002326	0.445003	0.0101307
-0.0315126	0.0302491	0.16733	0.00396542	1.59511	-0.0447467	0.0234577	-0.00465833	0.367841	-0.0230508
-0.0196105	0.0170537	0.176798	0.0137284	1.72618	-0.00896467	0.0226672	0.00301285	0.494989	-0.0425619
0.00223828	-0.0223834	0.176403	0.0121289	1.50078	0.0315616	0.0309607	0.00551433	0.58848	-0.0116123
-0.236597	0.0321098	0.167098	0.00763344	1.49088	0.0214564	0.0181581	0.00273158	0.539526	-0.0199464
-0.0109333	-0.00646676	0.178931	0.0145441	1.45304	0.00908947	0.023672	0.00221447	0.600447	0.0146412
-0.179106	0.0387306	0.174651	0.0132083	1.47272	0.032288	0.0122863	-0.0027182	0.643652	-0.024894
-0.0425766	-0.0254439	0.179664	0.00261574	1.51418	0.0272637	0.0192836	0.0029107	0.477382	0.0173041
-0.0185961	0.0139057	0.147052	-0.001904	1.68985	-0.014714	-0.00398967	-0.000524958	0.567318	-0.0209495
-0.0319663	-0.0171173	0.155592	0.0031665	1.64455	0.0391577	0.0292663	0.00215983	0.57575	0.0314601
-0.0236862	0.00754982	0.166195	0.0076511	1.52972	-0.0394432	0.0267123	0.00462469	0.429298	-0.0509957
-0.254644	-0.0185025	0.168948	-0.00650245	1.60376	-0.0262002	-0.0067117	0.0014298	0.694082	-0.109142
-0.00883604	0.00644013	0.193636	8.61249e-05	1.43693	-0.00850713	0.0134843	0.00613348	0.440478	0.0253587
-0.00409749	-0.0355925	0.176702	0.014675	1.42343	-0.00616382	0.0239122	-0.000670614	0.432468	-0.0277547
-0.0464367	0.00510735	0.193417	0.0014699	1.47047	0.00441592	0.00622735	0.000499996	0.560529	0.0686935
-0.015461	-0.0196766	0.192367	0.00386764	1.53633	-0.0465441	0.0240953	-0.00387333	0.574304	-0.101636
0.0023218	-0.0104732	0.196473	0.0102554	1.43794	0.0336163	0.00172597	0.00456541	0.420998	0.0274068
0.00164001	0.0217432	0.188949	0.00958128	1.43029	-0.0449147	0.0301228	0.00234332	0.474141	0.00322351
-0.0848555	0.0330731	0.173984	0.00298622	1.33833	0.0194344	-0.00409403	-0.000376955	0.462047	-0.0398554
-0.017151	-0.00190763	0.194408	0.00262369	1.63185	0.00931918	0.0198091	-0.00266314	0.49533	0.00403913
-0.0190202	-0.0227281	0.199949	0.00808761	1.49179	-0.0576271	0.0250651	0.00105013	0.501866	-0.0223682
-0.121856	0.0458255	0.151442	0.00907741	1.48141	-0.0235176	-0.0084862	0.0013349	0.465078	0.044906
-0.18944	-0.0505813	0.165669	0.00468061	1.53934	0.035646	0.000324439	-0.000984168	0.563303	-0.0437368
-0.14222	0.0357836	0.199033	0.00922608	1.35956	0.0292019	0.0167854	0.000564099	0.354964	0.0525666
-0.0129778	0.0192424	0.17115	0.00474755	1.42032	-0.0509771	0.0251392	0.000465352	0.515573	0.0467809
-0.155462	-0.0126687	0.161254	-0.00549985	1.64726	0.0103324	0.0258177	0.0028604	0.599994	0.0103659
-0.0889795	0.00280364	0.19774	-0.00454918	1.42227	-0.0281012	0.00485946	8.14792e-05	0.444014	-0.081245
-0.0333541	-0.0308157	0.178169	-0.000755752	1.29877	-0.006238	0.0262138	-0.00167112	0.395991	0.05169
-0.0203148	-0.00865982	0.207576	0.00753863	1.41735	0.0105586	0.0242217	0.00211433	0.601478	-0.0399902
-0.0301978	-0.011771	0.188577	-0.00149401	1.44486	0.0329419	0.0233042	0.00266582	0.344639	0.0286093
-0.00453135	-0.0203477	0.1797	0.0100026	1.73318	0.0165155	0.0265338	0.00264643	0.481673	0.115975
-0.0439426	0.015142	0.188449	0.0131099	1.6106	-0.00789472	0.0322307	-0.000356596	0.341935	0.08854
-0.00913924	0.00522967	0.180169	0.0163071	1.51328	-0.00781132	0.0288894	-0.000975207	0.650375	0.0071065
-0.0353951	-0.0179516	0.181964	-0.00151227	1.28256	0.119024	0.0257396	0.00398425	0.367334	0.053306
-0.0398549	0.00089672	0.188951	-0.00444751	1.5403	-0.0571618	0.0100323	-0.00307737	0.680068	-0.114405
-0.0282854	-0.000405284	0.188204	-0.00336823	1.48569	-0.0173024	0.0193078	0.00890223	0.547109	-0.00260623
-0.166246	-0.0161927	0.174574	0.00304286	1.45045	-0.0307062	0.0275342	-0.00031733	0.551807	0.0324266
-0.200191	0.0511703	0.168389	0.00803316	1.4647	-0.0361995	0.0174702	0.00908484	0.496714	-0.0540902
-0.0281335	0.0326358	0.193486	0.00631652	1.52293	0.0355229	0.0176296	-0.000526769	0.476076	0.0438158
-0.0995095	-0.0353143	0.176219	0.00618991	1.49745	0.0433666	0.0156194	0.00268614	0.592944	-0.00267737
-0.190319	-0.00527948	0.169759	0.000880421	1.70491	0.0739801	0.0196836	0.000559932	0.416115	0.0259896
-0.05208	-0.00375454	0.197924	0.00274334	1.5399	-0.0260136	0.0254985	0.00478135	0.487933	-0.0133714
-0.0140319	-0.0066153	0.164231	0.0107751	1.52344	0.0228412	0.0316622	0.00559441	0.504958	-0.110272
-0.030201	-0.0339932	0.176906	-0.00187497	1.56375	-0.0294763	0.0272239	-0.000581284	0.484199	-0.0308761
-0.0254576	-0.00847411	0.152571	0.00116385	1.57627	0.0591797	0.0253006	-0.000277727	0.402499	0.0557522
0.00360465	-0.00768566	0.181451	-0.00389311	1.68251	0.0271855	0.0146211	0.000780726	0.716064	-0.0529867
0.0629059	-0.00114849	0.176858	0.00946799	1.61463	-0.0164422	0.0275048	-0.001459	0.643517	-0.040789
-0.0265363	-0.021267	0.173689	0.000875555	1.64895	0.0223242	0.0220794	0.00723904	0.575994	0.0312502
-0.0322274	-0.0473772	0.16398	0.00368204	1.53917	-0.0481311	0.0165029	-0.0012336	0.49293	-0.126831
-0.0186788	0.00159922	0.180498	-0.00217619	1.47376	0.0366762	0.0271141	-0.00201864	0.348082	0.126499
-0.0214982	-0.0239045	0.193868	0.0013648	1.48456	0.0189202	0.021128	0.00338899	0.313493	0.0665216
-0.106296	0.0235286	0.170241	0.0119114	1.49139	0.0550345	0.0246051	0.00584252	0.532329	0.0451411
-0.0577621	-0.00335821	0.182734	0.00732727	1.54597	-0.00719204	0.0214083	-0.00100323	0.405622	0.00204799
0.0297262	-0.0300465	0.174794	0.00767534	1.39229	-0.0162105	0.0221294	0.000715749	0.644633	-0.0256847
-0.0454089	-0.0342631	0.198007	0.000718288	1.41146	0.00430548	0.0250097	0.00277986	0.491148	0.0155193
-0.0430078	0.0182359	0.17397	0.00807345	1.53791	-0.00448088	0.0244466	0.00201795	0.537945	-0.0442044
-0.127392	-0.0144462	0.199103	0.00788731	1.5582	0.106927	0.00803587	-0.000368147	0.498529	0.125253
-0.030958	0.0267494	0.175814	0.00185586	1.58365	0.0722907	0.0302118	0.00181388	0.586594	-0.0342007
-0.223856	-0.00777882	0.188721	0.00798406	1.53232	0.0198749	0.0135119	0.00533857	0.501919	0.0516994
-0.0476698	0.0142035	0.161989	0.00268861	1.37192	-0.0510979	0.0423692	0.0014501	0.532048	-0.046119
-0.216513	-0.0168357	0.176714	-0.000103353	1.56481	0.0653818	-0.0199611	-0.000397806	0.510391	0.00666203
-0.0630821	-0.0132024	0.175937	-0.00105565	1.44209	0.0284946	0.0187523	0.000339387	0.543429	-0.0030756
-0.00956399	-0.0110964	0.189251	0.00602521	1.53648	-0.0146952	0.0261039	0.00531156	0.551869	0.0438524
-0.0490225	0.0243253	0.197281	-0.0041531	1.43707	0.00344036	0.0263126	-0.00344752	0.557678	0.037951
-0.191372	0.0172052	0.173522	0.0128633	1.53584	0.0265669	-0.0294863	-0.00025614	0.41632	0.0701135
-0.0199505	0.00732102	0.195481	0.00176444	1.51581	-0.00269384	0.0138829	0.00265938	0.467929	0.0393049
-0.198599	-0.0108997	0.18891	-0.00376223	1.48955	-0.0145727	-0.0198279	0.0044447	0.470343	-0.0321425
0.027864	0.00854173	0.188539	-0.00252864	1.48427	-0.0192522	0.0179571	0.00254429	0.592669	-0.026166
-0.0810542	0.0166478	0.166882	0.00801559	1.55029	0.0032357	0.0107831	0.000520159	0.427563	0.0323189
-0.0470645	0.000527525	0.19077	0.00318732	1.35394	-0.056309	0.0193638	-0.00018193	0.501175	-0.0676222
-0.00412921	-0.00421388	0.184579	0.00583784	1.50923	-0.0147182	0.0206233	0.00116129	0.490586	-0.0570375
-0.0153467	-0.0354567	0.194957	-0.00383412	1.56828	-0.047969	0.0144313	0.00105141	0.430286	-0.105888
-0.0498149	-0.0303609	0.199226	-0.000587642	1.54608	0.0637988	0.0112793	0.00551711	0.414902	-0.04494
-0.0498677	0.00369033	0.181511	0.0080076	1.36127	0.0167826	0.00728049	0.00406169	0.557828	-0.101042
0.00479158	0.0513708	0.178929	0.0105743	1.50092	0.00499547	0.0146453	-0.000647425	0.587712	-0.00241961
-0.0230086	-0.0101229	0.174162	0.00461959	1.50269	0.0249487	0.0259544	0.00256462	0.71386	0.00272525
-0.0229896	0.0167715	0.193981	0.000493431	1.3859	-0.0316765	0.0159279	0.00249933	0.520878	-0.033752
-0.0200102	-0.0345556	0.19047	0.00406494	1.57874	0.0106138	0.0291581	-0.00293934	0.416537	-0.0199074
0.0117646	-0.0255235	0.186539	0.0123411	1.49117	0.0543898	0.0238251	0.0060255	0.482495	-0.0497417
0.00503209	0.0550353	0.163857	-0.001898	1.53846	0.0670129	0.0144198	0.00226884	0.451246	0.0659398
-0.1176	0.0254069	0.168618	-0.000347435	1.62885	0.0979146	0.0237797	0.00371469	0.3799	0.0724188
0.00456085	0.00774531	0.167391	0.00180252	1.50881	0.0422139	0.0260944	0.00436953	0.490687	0.014111
-0.0281296	0.02156	0.186825	0.010887	1.54683	-0.0188773	0.0208284	0.000356945	0.392616	0.000265806
-0.134085	0.0273468	0.196468	0.00737715	1.76042	0.0482239	0.0211711	-0.00454533	0.657969	0.0142744
0.00388285	-0.0441929	0.180428	0.00589515	1.33407	0.059595	0.0196949	0.00150286	0.428292	-0.0147869
-0.0194414	0.0443317	0.192816	0.00408999	1.46942	0.0423023	0.0319549	0.000991256	0.447642	0.0722269
-0.040159	0.0382761	0.177782	0.00522017	1.58605	0.0588671	-0.016381	0.00223892	0.463392	0.039483
0.000719782	-0.0128711	0.177594	0.00714775	1.43164	0.0433156	0.0355968	-0.00295154	0.445156	-0.00993093
-0.0343897	-0.028491	0.169399	0.00607293	1.41105	0.0683981	0.02002	0.00109509	0.491147	-0.0397797
-0.0541974	0.0203163	0.182032	0.00745159	1.49024	-0.0182629	0.0250685	0.0014399	0.562196	-0.0444747
-0.0353222	0.025198	0.181435	-0.00403392	1.66375	0.0251464	0.0260559	0.00285609	0.476278	-0.0127529
-0.121802	0.0427438	0.195665	-0.00395085	1.51115	0.0336885	0.00242364	0.00446081	0.428947	0.0254168
0.00571437	-0.0082597	0.169289	0.0130279	1.45603	0.069137	0.0279892	0.00393339	0.54796	-0.0182215
-0.0481367	0.0122345	0.189355	-0.00374398	1.44631	0.037198	0.0247694	0.00312331	0.426669	0.131701
-0.0178696	0.00776283	0.182375	-0.00226221	1.47351	-0.0361784	0.024429	0.00130323	0.440009	-0.0388122
-0.013635	-0.0105569	0.173619	0.000155776	1.3559	0.0299081	0.0232211	0.00315279	0.526585	-0.00625676
-0.132667	-0.00476482	0.181065	-0.00109159	1.63817	0.0608981	-0.00769917	0.00215856	0.517592	0.0203124
-0.0566018	0.0388648	0.176125	-3.19352e-05	1.80656	0.0197098	0.0223427	0.00422112	0.50498	-0.0138861
-0.144406	-0.0222751	0.173563	0.000577663	1.47584	-0.00677063	0.00696727	-0.00384861	0.438294	-0.0262843
-0.123179	-0.00610514	0.199596	0.00690135	1.80193	0.0353207	0.0225286	-0.0058353	0.513106	0.0396019
-0.110043	0.0350743	0.175884	0.000214859	1.61299	0.020126	0.0197424	-0.00250387	0.634829	-0.00534619
-0.0110659	0.0270592	0.199313	0.004226	1.53791	-0.0188843	0.0279789	-0.00249552	0.481971	-0.00095368
-0.0214319	0.0259825	0.180796	0.00649389	1.46474	0.0120756	0.0166886	-0.00033313	0.373323	0.0477483
-0.0252315	0.0220708	0.185559	0.00548647	1.61007	0.0180928	0.0290671	-0.000399122	0.465593	-0.0534314
-0.0418591	-0.000560899	0.192326	-0.000749536	1.5363	-0.00120696	0.0222167	0.000858297	0.50211	0.0393163
-0.0058233	0.0232433	0.189727	-0.000675812	1.39069	0.0375846	0.0302597	0.001621	0.451737	0.0842911
-0.000627221	0.0118655	0.197578	-0.00206198	1.59656	0.00208567	0.0276444	-0.00190979	0.822314	-0.0811291
-0.0379693	0.000629435	0.167537	0.00729337	1.59354	-0.0705716	0.0232547	0.00310962	0.570035	-0.00415656
-0.0198003	-0.0197641	0.185693	0.00648724	1.59758	-0.0394968	0.0227471	0.00192061	0.495713	0.00580825
-0.0560606	0.0352059	0.193039	0.0107235	1.62619	0.0421891	0.018542	0.00518652	0.465619	0.0890904
-0.114103	-0.0147234	0.16191	-9.86254e-05	1.53549	0.0270323	0.0129863	0.00596122	0.481313	-0.0190197
-0.0665736	-0.00259784	0.189349	0.0035442	1.23788	0.0228789	0.0119955	-0.000518806	0.57356	0.0436572
-0.0407375	-0.00488774	0.194724	0.00782994	1.61194	-0.0273756	0.0279572	-0.00272108	0.521284	0.0202985
-0.306774	0.00028678	0.175742	0.000109732	1.47361	0.10415	0.00878886	-0.003552	0.450432	0.092448
-0.0383947	0.0548847	0.188266	0.00556687	1.49753	0.0059308	0.0288572	-0.00591346	0.344416	0.051373
-0.327287	0.0530941	0.184795	0.0100711	1.54648	-0.0220742	0.0203193	-0.00285796	0.483099	-0.0905804
-0.0741046	0.00140899	0.178907	0.000158058	1.50123	0.041251	0.0162028	0.00132938	0.508416	-0.00361888
-0.0187382	-0.0548799	0.170186	0.00578029	1.49038	-0.00908861	0.0289642	-0.00346712	0.625098	-0.0598964
-0.0719408	0.00386008	0.178512	0.00301469	1.63502	0.0413812	0.00108623	0.000345896	0.390385	-0.0226576
-0.0230545	-0.0157689	0.17339	-0.00715278	1.51734	-0.0208332	0.0272372	-0.00476618	0.500027	-0.0370705
-0.00616301	-0.000316931	0.185393	0.0054296	1.52042	-0.0384106	0.00250749	0.00154797	0.459245	-0.0650565
-0.014422	-0.0519434	0.168475	0.00620557	1.3562	-0.047217	0.0357636	-0.0019152	0.548967	-0.14747
0.117446	0.0188715	0.18525	0.00178664	1.45717	-0.0635925	-0.00287603	0.00462427	0.475077	-0.0750017
-0.0429178	-0.0030758	0.177695	0.0120603	1.58867	-0.0607256	0.0271342	-0.00177245	0.392012	-0.0513391
-0.041109	0.028497	0.17162	0.00328356	1.55457	0.0320589	0.0282785	-0.00145381	0.365862	0.0790936
0.00765771	-0.00734026	0.17513	0.00560888	1.43759	-0.00773741	0.0266425	0.00132904	0.557923	-0.0579758
-0.0489887	-0.00626406	0.195086	0.00350337	1.49287	0.00614177	0.00938186	0.00389462	0.45614	-0.0265539
-0.0299428	0.0276534	0.1804	0.00932089	1.48364	0.0199327	0.025063	0.00131903	0.69037	-0.007826
-0.198074	0.00992532	0.16869	-0.0058631	1.37721	-0.00916598	-0.0029145	0.0106444	0.47049	0.00911194
-0.0190567	-0.0379193	0.17194	0.0142618	1.6543	-0.0101642	0.0260279	0.000922779	0.587896	-0.0161889
-0.0284854	-0.0233892	0.202159	0.00758265	1.46498	0.0394733	0.0224163	0.00507502	0.430173	0.00399924
-0.0382037	-0.0250284	0.189131	0.0059394	1.56573	-0.052927	0.0131917	0.00486559	0.739943	-0.0488484
-0.0249529	0.011803	0.165264	0.00376505	1.55001	-0.0809831	0.0298938	-0.00559306	0.596488	-0.109402
-0.0425821	-0.00902375	0.158467	-0.000977227	1.51423	0.0293741	0.0220247	0.00122623	0.419007	0.0613103
-0.05047	0.0699756	0.169834	0.011863	1.55225	-0.00356043	-0.00794012	0.00601307	0.460242	-0.166279
0.0161239	-0.0131746	0.170679	-0.00218208	1.64951	-0.0367527	0.0300603	0.00466656	0.509294	0.00976957
-0.00485308	-0.00367835	0.18842	0.00688123	1.57786	0.0135003	0.0248976	-0.000405996	0.503137	-0.0499154
-0.201985	0.00268632	0.183373	-0.00245609	1.39814	0.0102282	0.0158345	-0.00253833	0.498018	-0.044823
-0.0330196	0.000927157	0.182963	0.00135755	1.53748	0.0160571	0.0290468	-0.00286244	0.453215	0.035536
-0.0361919	0.0215409	0.169417	0.0105811	1.65621	-0.0545335	0.0273783	0.00220191	0.672637	-0.0887581
-0.119885	0.00327155	0.186876	0.003095	1.44252	-0.0182205	0.0161751	1.18987e-05	0.53885	-0.0524987
-0.173939	0.0638422	0.182186	-0.0055638	1.63379	0.0416388	0.010714	0.00114996	0.675572	0.0370436
-0.0568171	0.0134715	0.19589	-0.00486824	1.67427	0.00287522	0.0402708	0.00148978	0.423584	0.105547
-0.0461209	0.016494	0.191155	0.0081086	1.42148	0.0278793	0.026158	0.00280474	0.509491	0.0435369
-0.0155123	-0.0345277	0.18811	0.00555489	1.42802	-0.00938844	0.0277092	0.00588244	0.607549	0.00281462
-0.207531	-0.00694924	0.160544	-0.00306618	1.50458	-0.00562861	0.0287298	-0.000251562	0.580852	-0.0417371
-0.0100076	0.00513233	0.171461	0.00346425	1.66388	-0.00135727	0.0352394	0.00499562	0.603393	-0.0195075
0.00155489	-0.0380575	0.173431	0.00490305	1.6178	0.0131131	0.0308093	-0.00220086	0.546177	0.0035456
-0.00569964	-0.0312393	0.172135	0.0108618	1.4616	-0.00723695	0.0224235	0.0050681	0.313884	-0.0336721
-0.0190778	-0.00850765	0.183375	0.0130544	1.38659	-0.0296805	0.0111414	0.0028502	0.455427	-0.0452189
-0.0583774	0.000835161	0.177142	0.00936318	1.4384	0.0169661	0.0286802	0.00345587	0.477971	0.00410548
-0.0759545	0.0103111	0.188261	0.00566594	1.3862	-0.0444122	0.0256649	0.00188795	0.507833	-0.0556267
-0.0936297	0.0171535	0.160276	0.00457991	1.33953	0.0558372	0.00747777	0.00178682	0.503479	0.020592
-0.130748	-0.0226729	0.190547	0.00473499	1.63461	-0.0233269	0.0466714	-0.00375338	0.547809	-0.0109096
-0.0276108	-0.0285243	0.19047	0.021344	1.61469	-0.0347302	0.0281022	0.00153699	0.650632	0.00971235
-0.00525114	-0.0416425	0.182038	0.00365496	1.31312	0.00708382	0.0214721	0.00282552	0.521869	0.0230188
-0.0260594	0.0238789	0.162488	-0.00744827	1.43504	0.0984364	0.0276363	0.00731332	0.449809	0.144268
-0.0531174	0.0250408	0.179691	0.00386728	1.44206	0.0402316	0.00196102	0.000689566	0.367793	0.0771438
-0.140628	0.000979855	0.196863	0.00343835	1.33873	0.0163247	0.0169364	-0.00249413	0.42203	0.00194089
-0.102435	-0.0113983	0.172232	-0.000572542	1.28671	0.0957438	-0.0159206	0.00163404	0.548596	0.0149983
-0.0235827	-0.00204134	0.188509	0.00316978	1.34813	-0.0134267	0.0228862	0.00296749	0.525798	-0.0384388
-0.0688028	0.0305812	0.175835	0.0067992	1.62753	-0.088772	0.0214597	-0.00720386	0.466552	-0.0677364
-0.0380234	0.0151541	0.170123	0.00999191	1.62641	-0.0540403	0.0322022	-0.00109793	0.502905	-0.0186939
-0.0376575	0.0191875	0.161521	0.0172828	1.50859	-0.0216244	0.0159439	0.000569308	0.450617	-0.0599889
-0.139931	-0.00669289	0.189335	0.00311095	1.50429	0.0338435	0.00467999	-0.000888017	0.390725	0.0651659
-0.0275562	0.00968254	0.177068	0.00576975	1.64368	-0.0423193	0.0214208	0.00460762	0.468362	0.0634498
-0.029894	-0.0187302	0.173031	0.00410765	1.60878	-0.0111217	0.0257343	0.00814926	0.673742	-0.00535463
0.00641334	0.0339687	0.192785	0.00277546	1.65685	-0.0222278	0.0084035	0.00432112	0.39506	0.0723504
-0.057801	0.00823195	0.180277	0.00773844	1.433	-0.0654314	0.0121717	0.00230069	0.493552	-0.0697825
-0.0298944	-0.00690278	0.194016	-0.00148357	1.59065	-0.0239267	0.0243428	0.000887318	0.528914	-0.057086
-0.0517526	0.0632189	0.185788	-0.00561036	1.52576	0.0758141	0.0103886	0.000531392	0.400235	0.00405564
-0.120663	-0.00687564	0.190233	0.0043692	1.51524	-0.00126561	0.0194754	-0.0028112	0.552834	0.0158922
0.000562254	0.0276879	0.178748	0.0101565	1.52616	0.00483642	0.0222104	6.25099e-05	0.406098	-0.0929984
-0.038999	0.0139138	0.18638	0.00390002	1.39665	0.00881107	0.0141948	-5.50273e-05	0.43941	0.0451213
-0.0414568	0.0266489	0.183176	0.00256249	1.44828	0.0414296	0.0132887	0.00509979	0.439512	0.111383
-0.049636	0.00072412	0.190489	-0.00132739	1.4973	-0.000800666	0.0294217	0.00464281	0.508568	-0.0319686
0.0407425	-0.0127421	0.156292	0.00390356	1.55501	-0.0482538	0.0166639	0.00813421	0.426508	0.0360334
-0.0450319	-0.000849269	0.180126	-0.00144452	1.53971	0.0209384	0.0266901	-0.00243956	0.605595	0.0273448
-0.0194642	0.0340929	0.194356	0.00996212	1.57285	-0.041397	0.0215757	0.00244611	0.589019	-0.073003
-0.00836765	0.0116543	0.17944	0.000668971	1.50097	0.00870548	0.0281482	-0.000120161	0.454736	0.0303967
-0.140732	-0.0352176	0.181717	-0.00380767	1.37035	0.0311204	0.00930077	0.00232078	0.494283	-0.0262384
-0.0107898	0.0127333	0.194509	0.00513887	1.70248	0.00353404	0.00789206	-0.0022063	0.565235	-0.0681719
-0.0351409	0.0112173	0.192609	0.00635243	1.38163	-0.0115764	0.0242403	0.00339545	0.516314	0.00733071
-0.0166166	-0.0260741	0.176633	0.0118421	1.49191	0.0273781	0.029714	-0.00277286	0.508184	-0.00758471
-0.109367	-0.00302528	0.166388	0.0098228	1.64445	0.0661856	0.00536578	0.00555264	0.577327	0.131353
0.00229075	0.0229047	0.190451	-0.00197187	1.77792	-0.0689265	0.025117	0.00408363	0.618528	-0.102349
-0.0528564	0.0127965	0.194695	0.00595465	1.38077	0.0542976	0.0242575	-0.00187806	0.484715	0.0445349
-0.0244707	0.0125822	0.192741	-0.000247909	1.46913	-0.027303	0.0236196	0.00263008	0.604295	-0.1083
-0.103362	-0.0264563	0.179923	-0.00270589	1.72694	0.0200327	-0.00230941	-0.00146285	0.384001	0.0103742
-0.0129922	0.0227181	0.181153	0.00293524	1.58461	-0.0696128	0.0272554	0.000834588	0.535424	-0.020135
-0.0588171	-0.023358	0.176116	0.00305014	1.57793	-0.00190332	-0.028257	0.00112482	0.554429	0.0212989
-0.0580218	0.0568621	0.167285	0.00141343	1.38974	-0.00267469	0.00233155	0.00559276	0.532228	-0.0139423
-0.119972	-0.00018183	0.168595	0.00190438	1.32228	0.00558798	0.0249567	0.000284943	0.411164	0.042563
-0.00476213	-0.0871255	0.164014	0.00323895	1.47216	-0.00302201	0.00861795	0.000585899	0.505194	0.0174215
0.0117477	0.00217539	0.172594	0.00531542	1.60262	0.0208496	0.0143964	0.000387313	0.434884	0.0403817
0.00107638	-0.0056136	0.199999	0.00414661	1.58764	-0.0632065	0.0285366	0.00550706	0.51035	0.0141939
0.00516607	-0.0150826	0.155169	0.00990314	1.52013	-0.0465557	0.0252001	0.00301835	0.544567	0.048433
-0.226884	0.02895	0.180842	0.0104561	1.583	0.0274916	0.0262967	-0.000263853	0.559018	-0.0280861
-0.0905944	0.00921616	0.187365	-0.00110034	1.50829	-0.0184679	0.0100026	0.00451169	0.588762	-0.0408894
0.00249605	-0.00769404	0.165599	0.000809167	1.36495	-0.0520455	0.0245767	0.00383743	0.514333	-0.0084024
0.00847459	0.00716819	0.178279	-0.00493972	1.53909	0.0103561	-0.0223645	-0.00243617	0.472263	0.0748207
-0.0532043	0.0238426	0.174564	0.00278777	1.35171	0.0181641	0.0268774	0.00351023	0.416066	-0.00589019
-0.0283007	-0.0338548	0.175584	0.00649822	1.72206	-0.017101	0.0289707	0.00626196	0.511689	0.00194884
-0.128301	-0.0298248	0.18591	-0.000292202	1.65895	0.0378655	0.00204942	0.000600467	0.498239	0.00355747
0.0232931	0.0179072	0.191931	0.00985174	1.58447	-0.0332894	0.0257515	0.00125386	0.426161	0.0312382
-0.0599458	0.0569536	0.17907	-0.00257308	1.52154	-0.0135531	0.0221721	-0.000868044	0.434769	-0.073224
-0.0279646	-0.000305112	0.165077	0.0067359	1.30482	0.0152203	-0.0167612	0.0045747	0.362248	0.0789612
-0.0323862	-0.000274784	0.157889	0.00338871	1.58085	-0.0342002	0.0217103	8.24721e-06	0.429904	-0.0197611
-0.0560951	0.0102781	0.164694	0.00916612	1.63815	0.0684098	0.0272276	0.00168485	0.579562	0.0639426
-0.0759924	0.00424066	0.184208	-0.0113313	1.35648	0.0845264	0.026507	0.00346605	0.393027	0.0537169
-0.0116179	0.00938271	0.196353	0.00623139	1.52998	-0.0190854	0.0279509	0.00190029	0.459205	-0.0960858
-0.0241612	-0.0199574	0.168538	0.00475805	1.58276	-0.0144931	0.0254297	0.00395634	0.645301	-0.0353737
-0.0271064	-0.0129086	0.187876	-0.00102094	1.61029	0.00232015	0.0274277	-0.00129824	0.42899	-0.0134651
-0.0671754	-0.04391	0.186346	0.00120737	1.61481	0.0350756	0.0101056	0.00102673	0.515414	0.0193446
0.00385862	0.000956107	0.179331	-0.00101685	1.46508	-0.0004672	0.0287803	0.00258319	0.438665	-0.0300096
-0.00371863	0.0320601	0.163799	0.000543554	1.44569	-0.00963873	0.0257893	0.00148303	0.501537	0.0435476
-0.032622	-0.0245924	0.19453	0.00396352	1.39877	0.017281	0.0271729	0.00152397	0.555332	-0.0156624
-0.0214718	-0.0155424	0.184048	0.00590128	1.51613	0.00033851	0.015036	0.0023416	0.522153	0.0318297
-0.111783	0.0217549	0.178089	0.0045828	1.38527	0.0172134	0.0121496	0.00239279	0.516587	-0.0287336
-0.0125602	-0.0115732	0.16384	0.00300528	1.46936	0.00558594	0.0116031	-0.000955235	0.412708	-0.0531908
-0.0359174	0.050861	0.155279	0.00336121	1.69625	0.0307599	0.0289122	-0.00184082	0.457965	0.0183951
-0.0129707	0.0135121	0.196696	0.00501339	1.5179	-0.0362376	0.0340806	0.00887484	0.501702	-0.0678692
-0.0304835	0.00673375	0.196597	-0.0014769	1.50009	0.044635	0.0157169	-0.00212306	0.400978	0.0557981
-0.0383613	0.010033	0.187512	0.0119932	1.73259	-0.0186832	0.0281694	0.00327165	0.595799	-0.0222094
-0.0383051	-0.0222848	0.147509	0.0065324	1.43932	-0.000351555	0.0100974	0.00859677	0.50812	0.0337623
-0.0311197	0.0162408	0.184174	0.00217931	1.58516	0.109948	0.0264133	0.00115759	0.418166	0.0579129
-0.126049	0.0263906	0.19087	0.00788079	1.44654	0.00979139	-7.89428e-05	0.00675665	0.544413	0.0387132
-0.165434	-0.00562981	0.18195	-0.001094	1.5848	-0.0453318	0.0250383	-0.000760381	0.428138	0.0112737
-0.240177	0.0186215	0.180506	0.0054896	1.4138	-0.0111312	0.0167821	0.00231469	0.493544	-0.0125001
-0.0179955	-0.00841036	0.170096	0.0075102	1.51278	0.0282374	0.0277941	0.000715848	0.515002	0.0309315
-0.138515	0.00941316	0.1892	0.00666793	1.47549	0.0474448	0.000517975	0.00169008	0.547582	0.106731
-0.0242794	0.0554249	0.167375	-0.00219263	1.40486	-0.00389506	0.0149273	0.00399939	0.380861	0.0245541
-0.000936265	0.00429031	0.190214	0.00191362	1.73384	-0.00873402	0.0219409	0.00407061	0.484469	0.0190124
-0.0311535	0.0348683	0.185153	0.00460307	1.30855	-0.00677251	0.0318176	0.00213256	0.485117	0.00836097
-0.0136397	-0.000738829	0.199368	-0.00919183	1.62316	0.0176246	0.0268638	-0.000912769	0.595552	-0.10459
0.000886078	-0.00784822	0.165123	0.000536276	1.56259	0.0329271	0.0227149	-0.0057115	0.562256	-0.0747296
0.109049	-0.0291062	0.178264	-0.003421	1.70284	-0.0612976	0.0144869	0.00293411	0.515958	-0.00858714
-0.0223425	-0.00615482	0.210172	-0.000902677	1.51744	0.0771692	0.00787572	0.0031726	0.522685	0.0843727
-0.0323537	0.040729	0.187379	0.0032825	1.74495	-0.0147229	0.0220145	0.0116713	0.470279	-0.0141068
-0.0566841	0.00492943	0.183196	0.00885195	1.46993	-0.0227402	0.0286931	0.00817313	0.508269	-0.0453151
-0.0665002	0.0198571	0.159489	0.0134895	1.56447	0.0311269	0.00964378	-0.00488008	0.438131	-0.0350367
-0.0901188	-0.0146341	0.18576	0.0096884	1.55221	0.0492535	-0.00331538	-0.00373854	0.554484	0.079202
-0.0097637	-0.000851711	0.170366	-0.00681829	1.49484	0.0561098	0.0340021	0.00274667	0.423112	0.0189626
-0.00741687	-0.0335764	0.180771	-0.00276001	1.44313	-0.0111102	0.0159181	-0.000409189	0.652574	-0.0549422
-0.056633	-0.076895	0.198235	0.00365048	1.45792	0.0135726	0.0140985	0.00533136	0.599426	-0.000922652
-0.0427046	-0.0190057	0.183825	0.0054695	1.45747	0.0964634	0.0251389	-0.00140241	0.600344	0.0561856
-0.0487445	-0.00132691	0.180844	0.00206426	1.54303	-0.0483682	0.0254548	0.00398162	0.494165	0.0330239
-0.367475	0.00906031	0.182311	0.010671	1.55994	0.0398933	0.0333126	0.00263034	0.433367	0.0495974
-0.138994	-0.00492253	0.168477	0.00133397	1.60921	-0.00288866	0.0201841	0.00787744	0.530715	-0.0135044
-0.0706595	0.0309577	0.184408	-0.00357844	1.70564	-0.0556795	0.00838514	0.0022004	0.519931	-0.038344
-0.132406	0.0037528	0.176083	0.00436054	1.38465	0.114907	0.019974	-0.00496032	0.429555	0.0932021
-0.0298522	0.0206741	0.172618	0.00329476	1.55905	-0.0271333	0.0241692	0.000206581	0.446277	-0.0142522
-0.00783029	-0.00944427	0.166575	-0.013954	1.32924	0.0451416	0.0264168	0.00179419	0.34797	0.0121975
-0.0425757	0.0156478	0.177387	0.0017194	1.45962	0.0249066	0.020004	0.0006714	0.447993	0.0670085
-0.074079	0.0508418	0.181542	0.00391078	1.64236	0.0187335	0.0167346	0.00533017	0.548668	0.0435759
-0.00676789	-0.0122105	0.193822	0.0121978	1.46159	-0.0388322	0.02412	0.00162115	0.441397	-0.00151523
-0.0200349	0.020857	0.175431	0.00251833	1.40548	0.0165348	0.0336382	0.00120807	0.615327	-0.0113211
-0.0462128	0.0310858	0.169003	0.00210002	1.55449	-0.0518781	0.0300849	-0.00162653	0.544866	-0.0443492
-0.0341095	0.00888842	0.178013	0.00277331	1.55514	0.016178	0.0291954	0.000683214	0.445477	0.0320794
-0.00226866	0.0117443	0.178422	0.00486683	1.78716	-0.00975191	0.0165084	-0.00196058	0.603492	-0.00405135
-0.0271677	-0.00239891	0.18916	0.00778548	1.5788	0.0348628	0.0247687	0.00338347	0.405792	0.0507339
-0.00794404	-0.014874	0.186248	0.00213302	1.40053	-0.00470229	0.0165785	0.00524292	0.495926	-0.147884
-0.0409845	-0.0236629	0.17799	0.0025757	1.65349	0.0364906	-0.00165027	0.00234643	0.505172	-0.0105591
-0.017822	-0.00540002	0.193195	0.0100739	1.50171	0.0367922	0.0256512	0.00406871	0.50379	0.0102968
-0.0537988	-0.0044255	0.164019	-0.00148058	1.31531	0.0146369	0.021468	0.00124824	0.470602	-0.0545656
-0.0815322	0.0361437	0.18805	-0.000666416	1.53712	-0.0211779	0.0154211	0.002084	0.503663	-0.0723859
-0.0175325	-0.0225021	0.192018	0.00414438	1.56601	-0.0241248	0.0237272	0.000419871	0.544705	0.00808335
-0.011098	-0.0211516	0.188478	0.000306537	1.5783	-0.0533898	0.0161321	0.0072718	0.78809	-0.091045
-0.0695801	0.028505	0.187434	0.00617025	1.54778	-0.00610702	-0.0207216	0.00337114	0.553144	0.0695138
-0.0111721	0.0381517	0.17817	4.33396e-05	1.35479	0.108007	0.0124525	-0.00156342	0.386161	0.0850915
-0.155065	-0.0412696	0.164438	-4.11992e-05	1.58457	0.02813	0.00342443	-0.00279628	0.556403	0.0226716
-0.0459544	0.0339419	0.168438	0.00483982	1.39143	-0.0262152	0.0134727	0.00132899	0.453656	-0.0663427
-0.120928	0.0493235	0.168878	-0.000277548	1.47418	0.0708551	5.07942e-05	0.00154527	0.587352	0.0821168
-0.0508436	0.025155	0.176671	0.00412891	1.6439	0.0645737	0.0294359	0.00482637	0.52052	0.0953798
-0.0362818	0.052216	0.178468	0.000292417	1.60368	-0.0271539	0.0246533	-0.00052995	0.500342	-0.0384273
-0.0247804	0.0110801	0.18936	0.0041674	1.54837	0.00393033	0.0282201	-0.0018335	0.50949	0.0178084
-0.00926383	-0.00683895	0.176239	0.000290277	1.52653	-0.0371063	0.0269749	-0.000564816	0.522217	0.0546854
-0.0146918	-0.0011177	0.182972	-0.00507842	1.55005	-0.0176958	0.0192136	0.00104791	0.549183	0.0688747
-0.00612361	0.00123873	0.17873	0.00503256	1.41635	0.0274195	0.0220944	0.00245502	0.393529	0.00798812
0.00791613	-0.0337897	0.1663	-0.000918049	1.35062	-0.0603628	0.0189829	0.00450603	0.46139	-0.0529701
-0.0462083	-0.00179148	0.186548	0.00556872	1.58382	-0.0039935	0.0204898	-0.000205661	0.451407	0.037618
-0.186775	-0.0154077	0.169373	0.00413661	1.41991	0.0095205	0.00546047	0.00354037	0.551937	0.00315138
-0.0200174	0.00310744	0.174071	0.00780527	1.66923	-0.0358802	0.0230969	0.00226634	0.492344	-0.0306551
-0.0926856	-0.0295892	0.181906	-0.00641021	1.46227	-0.0409584	0.00440505	0.000856072	0.539809	-0.00725396
0.0048415	-0.000394976	0.195975	0.00863919	1.39169	-0.0567456	0.0128239	0.00701565	0.537985	-0.0949152
-0.129991	0.0335799	0.163137	0.00837728	1.54365	0.0201057	0.00210584	0.00608	0.451981	0.0193964
0.182459	0.00801857	0.180733	0.0136924	1.40059	0.107665	0.018176	0.00619816	0.414219	-0.0614827
0.00266555	0.00866068	0.172836	0.000756779	1.43803	0.0170187	0.0279603	0.00189368	0.419349	-0.0208123
-0.049007	0.00142172	0.159332	0.0186901	1.52587	-0.00879284	0.020669	-0.0069901	0.595963	-0.0513719
-0.0311198	-0.0511142	0.176028	0.00281592	1.5334	-0.0189723	0.0257366	-0.000260354	0.488297	-0.0382813
0.0104314	-0.0189973	0.184904	0.00974527	1.60002	-0.045117	0.0277604	0.0033683	0.575371	-0.09837
-0.00812575	0.00105569	0.19579	0.0100943	1.64172	0.0190552	0.0217537	0.00196268	0.650658	-0.0199981
-0.0189442	0.0249	0.201945	0.0117955	1.37581	-0.00757367	0.0217552	0.00554461	0.462015	0.0567544
-0.393884	0.000250476	0.173254	-0.00410978	1.56449	-0.0312857	0.00316126	-0.00263792	0.510119	-0.0470888
-0.179009	0.0195794	0.176457	-0.000297862	1.40868	-0.00024825	0.0194379	0.00125818	0.552788	-0.065631
-0.143016	0.00837746	0.185674	0.00328667	1.39844	0.050835	0.000246261	0.00130344	0.498958	0.0188487
-0.0307512	0.0285724	0.166375	-0.00384962	1.61369	0.0660652	0.0158081	0.00431992	0.630895	-0.0146257
-0.0220026	6.80273e-05	0.172405	0.00654386	1.92554	0.0433397	0.0276581	0.00668766	0.731368	0.0396136
-0.0133168	0.0258254	0.182786	0.0122002	1.60234	0.00066578	0.02716	0.00515416	0.522669	-0.0364441
-0.211732	-0.00350134	0.174986	0.00917265	1.55865	0.0184066	-0.00301143	-0.000808296	0.330557	0.00459301
0.0100964	0.0017477	0.164952	-0.000847261	1.4877	-0.00677878	0.0341852	0.0045418	0.6051	0.0220044
-0.00499056	-0.0219515	0.179117	0.00341357	1.3824	0.00806984	0.0286453	-0.00341216	0.530578	-0.0367834
-0.124457	0.0504296	0.175909	0.00361632	1.51333	-0.0275154	0.00964574	0.000175952	0.536826	-0.0147492
-0.0527709	0.0122517	0.179278	-0.0021551	1.30773	-0.0224549	0.0150494	0.00412556	0.442706	-0.0347715
-0.0598972	0.0104349	0.184335	0.00281336	1.5572	0.0397596	-0.00892499	-0.000284981	0.426407	0.0436216
-0.0372209	-0.00776468	0.184509	0.00234285	1.606	0.0226618	0.0238145	0.00404277	0.478618	0.04339
-0.241917	-0.00379029	0.166222	0.00799702	1.81585	-0.014842	0.00923894	-0.00137315	0.451715	0.0257943
-0.0948953	0.0273914	0.177007	0.00533671	1.39599	-0.0130643	0.024927	0.001358	0.421106	0.0195112
0.00848931	-0.00157272	0.186559	0.00170683	1.51648	0.0245454	0.0251534	0.00289701	0.417796	0.0521513
-0.00725079	0.0336802	0.158557	0.00147479	1.71681	-0.0793428	0.0275112	-0.00183598	0.694758	-0.0850301
-0.150121	0.0149532	0.173689	-8.01787e-06	1.53051	0.00344091	-0.00280838	0.0036431	0.465494	0.0797902
0.00254552	0.0226757	0.157667	-0.00188997	1.73349	0.0259787	0.0301703	-0.00111527	0.423876	-0.0218304
-0.0470247	0.0278532	0.207097	0.0148371	1.49494	-0.0225135	0.0125061	-0.00306598	0.574383	-0.0935756
-0.0190908	0.00280733	0.184226	-4.34393e-05	1.38896	0.0455859	0.0217885	-0.00385577	0.584487	0.00784729
-0.036045	0.00046338	0.178866	0.0135348	1.63176	0.0846896	0.0169407	0.00121713	0.392739	-0.0105748
-0.0432119	-0.000840565	0.192532	-0.00124574	1.47387	-0.0280008	0.024977	0.00253313	0.517788	-0.0247413
-0.0122493	-0.0301464	0.178951	0.000544757	1.40785	-0.0218959	0.0283393	0.000652646	0.448526	-0.0218584
-0.174668	0.00145791	0.183323	0.00753773	1.53721	-0.00427955	0.0309935	-0.000188872	0.564794	-0.048806
-0.0275841	-0.0185547	0.165757	0.00350232	1.64382	0.0344099	0.0140338	0.00312363	0.603064	0.0294718
-0.0441489	0.0223573	0.161404	0.00894844	1.45903	0.0192167	0.0295196	0.00474078	0.54669	-0.0493801
-0.127398	0.00145351	0.196873	0.0115597	1.40515	-0.0434669	0.0141549	0.00408714	0.515092	-0.0888446
-0.0418453	-0.0309452	0.208069	0.0148192	1.70924	0.00586176	0.0223227	0.00142051	0.620846	-0.0682467
-0.138671	0.030022	0.185612	0.00314823	1.66618	0.0350014	-0.00684366	0.00122628	0.542767	0.0434785
-0.043625	0.0269095	0.177924	0.00918865	1.52511	-0.000578303	0.02759	-0.00203918	0.594889	0.00959597
-0.0124853	-0.00407234	0.17106	0.0127465	1.54004	-0.0107072	0.0255371	-0.0019846	0.584396	-0.0933826
0.00107837	-0.0251125	0.181664	-0.000337753	1.40431	0.04689	0.013487	-0.000244822	0.428317	0.0261764
-0.0411577	0.0385563	0.168933	0.00666781	1.40974	-0.0116082	0.0284206	-0.00166248	0.512573	0.0427541
-0.03338	-0.052696	0.17467	0.00559884	1.50911	-0.0292123	0.00674581	0.00197019	0.354579	-0.0515795
-0.0185967	-0.029596	0.173729	0.0104554	1.59073	0.0264409	0.0283946	-0.000364446	0.558326	-0.0526556
-0.101411	0.000713484	0.188922	0.00339152	1.40242	0.0436088	-0.011689	-0.00143716	0.55965	0.0315372
-0.0608808	0.0133401	0.191927	0.00351205	1.47913	-0.0227122	0.0134937	0.00534517	0.636413	-0.0430648
-0.0792235	-0.0081471	0.188683	0.00738111	1.41514	0.059744	0.0309661	0.00281846	0.392711	-0.019444
-0.0301484	-0.000175773	0.192375	0.000578179	1.55207	-0.00901676	0.0247713	0.00320343	0.425819	0.0838336
-0.266183	0.0112284	0.173161	-0.000988176	1.65667	0.0196561	0.0148497	0.0024504	0.681242	0.0795796
-0.0171753	-0.00825187	0.17158	0.0100811	1.66388	-0.0677841	0.0293338	-0.000990443	0.667915	-0.109789
-0.0374488	0.0141532	0.157796	-0.00105925	1.5563	-0.0230761	0.0287368	-0.000979856	0.51207	-0.0583693
-0.0376673	0.0132951	0.180685	-3.69356e-05	1.58654	0.0232863	0.0254103	0.00406001	0.443544	-0.0306799
-0.14711	-0.00806132	0.16829	0.00287526	1.46734	0.0519926	0.0014553	0.00184861	0.409423	-0.0142604
-0.184778	0.036074	0.181179	0.0141357	1.4776	0.0369455	0.0223787	0.000787705	0.532247	0.0383719
-0.124585	0.0153986	0.179894	-0.000707739	1.41023	0.061435	0.0152963	-0.00265492	0.418841	0.0299751
-0.155323	0.0308115	0.151573	0.00652884	1.32836	0.0214276	0.00455382	0.00124873	0.437424	-0.0201298
-0.0189212	-0.00182326	0.172674	0.00565384	1.71599	0.0574962	0.0205314	-0.00136106	0.501986	-0.0178739
-0.0778819	4.37798e-05	0.173778	0.00351952	1.61053	-0.093165	0.00544907	0.00129194	0.503421	-0.115303
-0.0223427	0.0173863	0.198582	-0.000148493	1.6468	-0.0139183	0.0228138	-2.23544e-05	0.541319	-0.0355051
-0.0119641	-0.0121554	0.175521	0.000641849	1.34765	0.139359	0.0386915	-0.000186957	0.417889	0.144925
-0.106745	0.0238599	0.166325	0.000476358	1.37426	-0.0550087	-0.000303044	0.00533752	0.543969	-0.0102797
-0.0497831	-0.00842049	0.189496	0.00131504	1.58196	0.0302319	0.0174996	0.00791843	0.497053	0.00166091
-0.0332152	0.0186044	0.201605	0.0052629	1.62182	0.00236958	0.0258044	-0.0028877	0.551261	0.00334372
-0.0770858	0.000437226	0.195831	-0.001206	1.61899	0.00247208	0.0124019	0.0020956	0.46089	-0.045808
-0.0342548	0.0135171	0.193292	-0.00428241	1.5778	-0.026356	0.0278379	-0.00415702	0.464739	-0.040017
-0.0358211	0.0210094	0.189965	0.00681253	1.31144	0.00546071	0.0255342	-0.000977344	0.582022	-0.0675322
-0.103138	0.0374563	0.183764	0.00370966	1.60104	0.0362996	0.00234927	-0.00149408	0.552667	-0.0393129
-0.0302245	-0.0344349	0.182037	-0.00413348	1.35897	0.015748	0.0289311	-0.000660409	0.469726	-0.00354791
-0.180528	-0.0100102	0.185315	-0.00246842	1.70894	-0.0503144	-0.000210901	0.00267636	0.663772	-0.164938
-0.0263457	-0.00701205	0.168103	0.00892621	1.27753	0.0249055	0.0253888	0.00211084	0.507602	0.117512
[truncated: 36,535 more rows]
